# Supplementary material for: RNA sequencing of kidney and liver transcriptome obtained from wild cynomolgus macaque (Macaca fascicularis) originating from Peninsular Malaysia
Source: BMC Res Notes. 2018 Dec 22;11:923. doi: 10.1186/s13104-018-4014-1 (PMC6303865; doi:10.1186/s13104-018-4014-1)
Supplement: Supplementary file 1 — Additional file 1. Selected genes for NanoString nCounter XT Gene Expression assay validation of RNA-Seq gene expression profiles. Table lists selected genes utilised for the validation of RNA-Seq gene expression profiles via NanoString nCounter XT Gene Expression assay and their respective probes nucleotide sequences. [file 13104_2018_4014_MOESM1_ESM.xlsx]

## Sheet: Sheet1
Additional file 1: Selected genes for NanoString nCounter XT Gene Expression assay validation of RNA-Seq gene expression profiles
GENE	GENE DESCRIPTION	Probe A Sequence	Probe B Sequence
A2M	Alpha-2-macroglobulin	CAGGTCAGTCTGAACCCTGATGCAATCCTTTAGGTAATTGAAGATGGTGGCTTACAGATCGTGTGCTCATGACTTCCACAGACGT	CGAAAGCCATGACCTCCGATCACTCTGAGAATCTGCCCGTGATTCTAGCTGGTACTCATGCGATTTAGC
ADH4	Alcohol dehydrogenase 4 (class II), pi polypeptide	TGCCTCACTGATTTTGTCAAAAGGCAGGGTATGGGTCACCAATGCATCCGTCTCAGATGAGTGGGTTAATCAATCAAGTATG	CGAAAGCCATGACCTCCGATCACTCCAAAAGATCAGGATTGTTCGGATGCTTTTCCCTTGGTTCATTAGGTCGAA
APOE	Apolipoprotein E	TCCTTCATGGTCTCATCCATCAGCGTCGTCAGTTCCTTGACGTAGATTGCTATCAGGTTACGATGACTGC	CGAAAGCCATGACCTCCGATCACTCAGCTGTTCCTCCAGTTCCGATTTGTAGGCCTTCAAC
ATP1A1	ATPase Na+/K+ transporting subunit alpha 1	AGAGCAAGCCAGGTAGCTGAAGTCTTGTCAAAAGAGACACCACTCTGATTCATTTGGAATGATGTGTACTGGGAATAAGACGACG	CGAAAGCCATGACCTCCGATCACTCCCTGGTTAGCCTGAAACACTGCCCTGTTACAAAGACCTGCAATTCTGGAC
ETNPPL	Ethanolamine-phosphate phospho-lyase	ATTTGTCCGCCACAACTCTGCATGGATTCAGCAATAAAGGCAGCAATCTTCTTGGAGGAGTTGATAGTGGTAAAACAACATTAGC	CGAAAGCCATGACCTCCGATCACTCTGCACATATTTTGCCACTTTCTGGAAGTAGCCTGCTGGAGGAATT
KL	Klotho	AAACTGATCTGCAGCAAAGCGATAGAGGCCAAACCTGGGAGCTGTGCGATCGGTTGTTAATATGACAGGCCGCTAAAGACGTTCT	CGAAAGCCATGACCTCCGATCACTCCCATTGCTGTCAATAATTTTCCTGTAATGTTTCATGGATGGCTTGGGCTC
MGST1	Microsomal glutathione S-transferase 1	ACAATATTTTCAAGGTCATTCAGGTGGGCTCTGCGTACACGTTCTACCTGACACATTAGTAACGTCGGCAAGCACTTAGTCG	CGAAAGCCATGACCTCCGATCACTCAGAGGTCGGGACCACTCAAGGAATACAGGAGGCCAATTCCAAGAAATGGA
ORM1	Orosomucoid 1	CACCATCCCGATTTTTGCTCCAAATGAGAATTACTGTATCGTGAGCTCCTCAAATGCACTCTATATGGAGGGAGAGTAGCTGGAT	CGAAAGCCATGACCTCCGATCACTCAATTGATACCATGGTTTTCAATGTCACCCACACTGCAGCACGGCCACAGT
PLA2G2A	Phospholipase A2 group IIA	TGGTGCCGCATCCACGTTTCTCCAGACGTTTGTAGCAACAGTCATGAACGCGAACCTAACTCCTCGCTACATTCCTATTGTTTTC	CGAAAGCCATGACCTCCGATCACTCTGCACAGGTGATTGTGCTCCCCTTGTTGCTAAACTTGTAGCTCAGAAATT
SCNN1A	Sodium channel epithelial 1 alpha subunit	TAGCAGTTTCCATACATTGGGTGGTGGAAGTGAGAGTAATTCGCCCCTGAATCAATAGAACAATATCAGTTATGGCGGTG	CGAAAGCCATGACCTCCGATCACTCCAGGCATGGAAGACATCCAGAGGTTAGAGTTGTTCTTGTCATTGAAAGTA
SLC13A1	Solute carrier family 13 member 1	TCCAGGTACATATGCCAAGCATAACCACAGCAACACCAACAATGTTGACACCACGCGATGACGTTCGTCAAGAGTCGCATAATCT	CGAAAGCCATGACCTCCGATCACTCCATAGCAGGAGCCCACGAAGGGTAAGTGTAGAGGTCAAACATGGGTACAA
TINAG	Tubulointerstitial nephritis antigen	CATCTTCTAAAGTCATTCCCCAAAATTGGCTGTAGTTCTGTGCTGTCCAAAGACGCCTATCTTCCAGTTTGATCGGGAAACT	CGAAAGCCATGACCTCCGATCACTCGCTCAGGAGCATGGGACTAGGTGGCAAAGTGCCAAGGCGAAATTTGAAAC
UMOD	Uromodulin	CCCACATAGAGAAAAGCCTCAGTGGACAGCGTCACGGAGGAGCTGTTGAGATTATTGAGCTTCATCATGACCAGAAG	CGAAAGCCATGACCTCCGATCACTCTGCAAATCGGGACAGGTCACCCCCATCCAACATGGTG
GAPDH	Beta-actin	CCAGCATCGCCCCACTTGATTTTGGAGGGATCTCGCCTCAAGACCTAAGCGACAGCGTGACCTTGTTTCA	CGAAAGCCATGACCTCCGATCACTCTGGTGGTGAAGACACCAGTGGACTCCACGACATACTCAGCG
ACTB	Glyceraldehyde-3-phospate dehydrogenase	TGTAACGCAACTAAGTCACAGTCCGCCTAGAAGCATTTGCGGTGGACGATCATCCTCTTCTTTTCTTGGTGTTGAGAAGATGCTC	CGAAAGCCATGACCTCCGATCACTCTGCCAATCTCATCTTGTTTTCTGCGCAAGTTAGGTTTTGTCAAGAAAGGG
YWHAZ	Tyrosine 3-mono-oxygenase/tryptophan 5-monooxygenase activation protein, zeta polypeptide	CAATGATCCCTTTTATTCCCCACCAGGACAAACCAATATGTAGGCAGTTTCACAATTCTGCGGGTTAGCAGGAAGGTTAGGGAAC	CGAAAGCCATGACCTCCGATCACTCAGTGCTCCAGACCTTAAAGTACCCACAATTACTACACCTGTGACTGGAAC
