# Supplementary material for: RNA sequencing of kidney and liver transcriptome obtained from wild cynomolgus macaque (Macaca fascicularis) originating from Peninsular Malaysia
Source: BMC Res Notes. 2018 Dec 22;11:923. doi: 10.1186/s13104-018-4014-1 (PMC6303865; doi:10.1186/s13104-018-4014-1)
Supplement: Supplementary file 2 — Additional file 2. Macaca fascicularis kidney and liver sequence reads trimming and reference guided assembly summary statistics. Summary of Macaca fascicularis kidney and liver sequence reads quality trimming and reference guided assembly. [file 13104_2018_4014_MOESM2_ESM.xlsx]

## Sheet: Sheet1
Additional file 2 Macaca fascicularis kidney and liver sequence reads trimming and reference guided assembly summary statistics
Sample	M1 Kidney	M5 Kidney	M1 Liver	M5 Liver
Sequence Reads (Before Trimming)	13406374	31045709	10094389	20803768
Sequence Reads (After Trimming)	12721745	29123589	9444392	19499193
Reads Uniquely Mapped to Exon Regions	3405369	8182712	2399048	4741469
Reads Uniquely Mapped to Intron Regions	2540381	6247355	1554460	3297372
Reads Mapped to Reference in Pairs (%)	48.3	51.33	43.54	42.73
Reads Mapped to Reference in Broken Pairs (%)	16.7	16.55	25.05	23.49
Overall Mapping Percentage (%)	65	67.88	68.59	66.22
