# Supplementary material for: RNA sequencing of kidney and liver transcriptome obtained from wild cynomolgus macaque (Macaca fascicularis) originating from Peninsular Malaysia
Source: BMC Res Notes. 2018 Dec 22;11:923. doi: 10.1186/s13104-018-4014-1 (PMC6303865; doi:10.1186/s13104-018-4014-1)
Supplement: Supplementary file 3 — Additional file 3. List of differentially expressed genes from kidney vs. liver comparison. Differentially expressed genes in kidney and liver tissues called from the empirical differential gene expression analysis in CLC Genomics Workbench. Listed are the genes with their corresponding fold change values, together with their gene ontology and pathway annotations. [file 13104_2018_4014_MOESM3_ESM.xlsx]

## Sheet: Kidney vs Liver
Additional file 3 List of differentially expressed genes from Kidney vs Liver comparison
Gene Symbol	Normalised Fold Change (+ Upregulated in Liver; - Upregulated in Kidney	Annotations - Database	Annotations - Database identifier	Annotations - GO biological process	Annotations - GO cellular component	Annotations - GO molecular function	Annotations - Database object name	Annotations - Assigned by	Annotations - Pathway
UMOD	-3668.11	UniProtKB	F1PH06, G3SN28, G1LQV7, I3L2J2, G1RPC3, P48733, F7IJI1, F6QVD9, G3X3P5, I3LZ63, G3SGQ4, I3L4Y6, F7ICA5, F7ILQ4, F7ILS2, F7CX48, F7C6B2, F1RPA9, F1MCQ0, A0A096NH77, H0VSK7, F7E1R3, H2QAP1, J9NSR6, F7IEP6, G3QQY1, A0A0D9R5T6, F7BN45, I3L3E0, I3L2K2, Q5R5C1, I3L1M3, F7ICA7, P07911, I3L3Z4, G1SQC8, X6RBG4, M3YPH2, H0X1X2, W5PSM9, Q862Z3, M3W230, F7BM54	0008285 // negative regulation of cell proliferation (PMID:2409603 [TAS]) /// 0007157 // heterophilic cell-cell adhesion (PMID:20798515 [IDA]) /// 0072221 // metanephric distal convoluted tubule development (GO_REF:0000019 [IEA] Ensembl:ENSMUSP00000033263) /// 0007159 // leukocyte cell-cell adhesion (GO_REF:0000019 [IEA] Ensembl:ENSP00000379438) /// 0072233 // metanephric thick ascending limb dev…	0000922 // spindle pole (PMID:20172860 [IDA]) /// 0070062 // extracellular vesicular exosome (GO_REF:0000019 [IEA] Ensembl:ENSP00000379438) /// 0016020 // membrane (GO_REF:0000037 [IEA] UniProtKB-KW:KW-0472) /// 0016324 // apical plasma membrane (GO_REF:0000024 [ISS] UniProtKB:P07911) /// 0016323 // basolateral plasma membrane (GO_REF:0000039 [IEA] UniProtKB-SubCell:SL-0026) /// 0019898 // extrin…	0019864 // IgG binding (GO_REF:0000019 [IEA] Ensembl:ENSP00000379438) /// 0019864 // IgG binding (PMID:20798515 [IDA]) /// 0005509 // calcium ion binding (GO_REF:0000002 [IEA] InterPro:IPR001881) /// 0005509 // calcium ion binding (GO_REF:0000002 [IEA] InterPro:IPR001881|InterPro:IPR018097)	Uncharacterized protein	Ensembl
TINAG	-3533.35	UniProtKB	A0A0D9RL83, G3QIW0, U3JGL1, I3MGX6, H2PJE9, M3WAV9, E2RNP9, F7D5X6, H0X874, F7GKX2, F7BST2, W5P9S4, F7EI51, G1PVR4, F7GRM0, I3L9E7, M3YBN7, U3J7C4, U6DI86, Q9UJW2, Q5T471, H9GNJ1, Q6NSC1, V8NXX5, G3X204, Q3SZI1, Q7Z477, H2R763, G1MGE4, E1BTI7, H2PJF0, A0A096NJB4, H0UZM5, H0ZRI4, G1QT07, G1TA89, F6ZNT2, Q5T466, G1NMB6, G3T0S6	0051603 // proteolysis involved in cellular protein catabolic process (GO_REF:0000033 [IBA] PANTHER:PTN000274687) /// 0006508 // proteolysis (GO_REF:0000002 [IEA] InterPro:IPR013128) /// 0006955 // immune response (GO_REF:0000002 [IEA] InterPro:IPR001212) /// 0007155 // cell adhesion (GO_REF:0000033 [IBA] PANTHER:PTN000274687) /// 0007155 // cell adhesion (GO_REF:0000019 [IEA] Ensembl:ENSP0000025…	0005604 // basement membrane (PMID:1762287 [IDA]) /// 0005578 // proteinaceous extracellular matrix (GO_REF:0000037 [IEA] UniProtKB-KW:KW-0272) /// 0005615 // extracellular space (GO_REF:0000033 [IBA] PANTHER:PTN000274640) /// 0005764 // lysosome (GO_REF:0000033 [IBA] PANTHER:PTN000274687) /// 0005604 // basement membrane (GO_REF:0000039 [IEA] UniProtKB-SubCell:SL-0025) /// 0005604 // basement me…	0030247 // polysaccharide binding (GO_REF:0000002 [IEA] InterPro:IPR001212) /// 0005044 // scavenger receptor activity (GO_REF:0000002 [IEA] InterPro:IPR001212) /// 0000166 // nucleotide binding (PMID:10652240 [TAS]) /// 0008234 // cysteine-type peptidase activity (GO_REF:0000002 [IEA] InterPro:IPR000668|InterPro:IPR013128) /// 0004197 // cysteine-type endopeptidase activity (GO_REF:0000033 [IBA]…	Uncharacterized protein	InterPro
DHDH	-2792.01	UniProtKB	Q4SVB8, E3TCA6, F7FPG8, A0A034WSZ2, W8BTQ4, G1SQY9, H9H0T4, I3MM01, Q9TV69, Q9TV68, W8BWC0, M3ZCU6, M3XW31, B5X411, F6ZVC7, Q148L6, A0A0D9S329, F6XRN3, E5RGT8, Q9TV70, Q5R5J5, D2H7Y0, H9EXM3, H2QGT3, F7C081, C1C282, E3TF99, A0A034WTE5, Q9UQ10, E5RFE0, T2M2R3, G3TNY9, B5XBZ4, H0VIM4, W5PSA0, Q7JK39, W8BNB5, W8C6X4, C3KI20, C1BSM0, G1QXM2, G1PFI8, A0A034WTD2, Q9TQS6, A0A0A0MVH0, H0WWG1, W8C6T4, H3A…	0055114 // oxidation-reduction process (GO_REF:0000037 [IEA] UniProtKB-KW:KW-0560) /// 0008152 // metabolic process (GO_REF:0000002 [IEA] InterPro:IPR004104) /// 0055114 // oxidation-reduction process (GO_REF:0000033 [IBA] PANTHER:PTN000503697) /// 0055114 // oxidation-reduction process (GO_REF:0000019 [IEA] Ensembl:ENSMUSP00000011526) /// 0055114 // oxidation-reduction process (GO_REF:0000002 [I…	0005829 // cytosol (GO_REF:0000033 [IBA] PANTHER:PTN000503786)	0047837 // D-xylose 1-dehydrogenase (NADP+) activity (GO_REF:0000003 [IEA] EC:1.1.1.179) /// 0047837 // D-xylose 1-dehydrogenase (NADP+) activity (GO_REF:0000019 [IEA] Ensembl:ENSMUSP00000011526) /// 0016491 // oxidoreductase activity (GO_REF:0000002 [IEA] InterPro:IPR000683) /// 0008746 // NAD(P)+ transhydrogenase activity (PMID:10477285 [TAS]) /// 0016491 // oxidoreductase activity (GO_REF:0000…	Trans-1,2-dihydrobenzene-1,2-diol dehydrogenase	InterPro
SLC12A1	-2563.02	UniProtKB	F7CQA3, A0A0D9RDB4, I3MAF2, F7EA59, F6ZCV0, H0YNW0, A0A096NM06, H0YMG9, F6WDU6, V8PAB5, G1TBS5, P55015, F7CQ95, W5QIP3, G3RVD8, H2NN60, H0YLJ2, W5QIP4, F7DZ37, C7F7M1, G3TAH4, C7F7M3, C7F7M2, H0ZA09, F7EMP0, H2Q9D9, Q13621, F7EMX2, F1MS75, G1P7W7, G1L5A2, F8RYH2, F1SN65, G3WFU7, F8RYH1, G3WFU8, F8RYH3, K7GB49, G1R211, H3AEQ8, G3TVK7, H0YNL0, F6W7M6, J9PA00, F7G0Y0, H0X3Q2, F7CEB2, E2RRI1, K7GB69,…	0006814 // sodium ion transport (GO_REF:0000037 [IEA] UniProtKB-KW:KW-0739) /// 0055085 // transmembrane transport (GO_REF:0000002 [IEA] InterPro:IPR004841) /// 0001822 // kidney development (GO_REF:0000019 [IEA] Ensembl:ENSMUSP00000028630) /// 0003333 // amino acid transmembrane transport (GO_REF:0000002 [IEA] InterPro:IPR002293) /// 0006810 // transport (PMID:8640224 [TAS]) /// 0006811 // ion t…	0070062 // extracellular vesicular exosome (PMID:19056867 [IDA]) /// 0005887 // integral to plasma membrane (GO_REF:0000033 [IBA] PANTHER:PTN000214717) /// 0070062 // extracellular vesicular exosome (PMID:23533145 [IDA]) /// 0016020 // membrane (GO_REF:0000037 [IEA] UniProtKB-KW:KW-0472) /// 0016020 // membrane (PMID:7929272 [TAS]) /// 0016020 // membrane (GO_REF:0000002 [IEA] InterPro:IPR002445|…	0015171 // amino acid transmembrane transporter activity (GO_REF:0000002 [IEA] InterPro:IPR002293) /// 0015081 // sodium ion transmembrane transporter activity (GO_REF:0000033 [IBA] PANTHER:PTN000930537) /// 0015379 // potassium:chloride symporter activity (GO_REF:0000033 [IBA] PANTHER:PTN000214717) /// 0008511 // sodium:potassium:chloride symporter activity (GO_REF:0000019 [IEA] Ensembl:ENSMUSP0…	Uncharacterized protein	Ensembl
TMEM52B	-2021.76	UniProtKB	K7FLK8, G1P8S5, F6WML1, U3JLZ3, M3Y4V0, W5QIM7, G1LB07, F7HVH4, G1KU45, G3SSM6, G3SGF5, H0VTF4, E2RFY8, I3M007, G1NN48, A0A096MQA8, H0ZP89, U3I5Z2, F6PFU9, H2R7I2, Q4KMG9, G1QSG7, F7A235, M3WF51, H0WHC5, G1TCF7	0008150 // biological_process (GO_REF:0000015 [ND])	0070062 // extracellular vesicular exosome (PMID:19056867 [IDA]) /// 0016020 // membrane (GO_REF:0000037 [IEA] UniProtKB-KW:KW-0472) /// 0070062 // extracellular vesicular exosome (GO_REF:0000019 [IEA] Ensembl:ENSP00000371348) /// 0016021 // integral to membrane (GO_REF:0000037 [IEA] UniProtKB-KW:KW-0812) /// 0016020 // membrane (GO_REF:0000039 [IEA] UniProtKB-SubCell:SL-0162)	0003674 // molecular_function (GO_REF:0000015 [ND])	Uncharacterized protein	Ensembl
SLC26A7	-1983.36	UniProtKB	Q5RAL2, H2PQS7, H0UZ45, M3WA61, F1RY36, F7D455, G1T3J0, U3JRY3, G3WP32, E1BXQ9, G1LKB1, I3LWD5, A0A0D9RK42, H2RC00, G3QUA1, F7G2J9, F6W2F4, F7G2N7, G1P0V5, G1QQI5, G3SD21, F7GJR3, M3YCL2, K7F364, H0YB61, A0A096NAV9, H0WRL2, F7DAU9, V8NUI6, W5PIL0, Q8HY59, A0A096N1D2, E1BD54, F7D446, K7F366, H0ZNM4, G1KBS4, Q8TE54, H0ZNM1, U3IWY0, G3THS9, E2RT82, G1NH94, A0A087WZI7, E5RFH2, E5RGL8	0001696 // gastric acid secretion (GO_REF:0000002 [IEA] InterPro:IPR030329) /// 0019532 // oxalate transport (GO_REF:0000019 [IEA] Ensembl:ENSP00000309504) /// 0008272 // sulfate transport (PMID:1183472 [IDA]) /// 0001696 // gastric acid secretion (GO_REF:0000019 [IEA] Ensembl:ENSMUSP00000041789) /// 0015701 // bicarbonate transport (PMID:12736153 [ISS] UniProtKB:Q8R2Z3) /// 0006810 // transport …	0005768 // endosome (PMID:16524946 [IDA]) /// 0016323 // basolateral plasma membrane (PMID:16524946 [IMP]) /// 0016020 // membrane (GO_REF:0000038 [IEA] UniProtKB-KW:KW-0472) /// 0005737 // cytoplasm (GO_REF:0000019 [IEA] Ensembl:ENSP00000309504) /// 0016020 // membrane (GO_REF:0000037 [IEA] UniProtKB-KW:KW-0472) /// 0016021 // integral to membrane (GO_REF:0000002 [IEA] InterPro:IPR030329) /// 00…	0019531 // oxalate transmembrane transporter activity (PMID:1183472 [IDA]) /// 0019531 // oxalate transmembrane transporter activity (GO_REF:0000019 [IEA] Ensembl:ENSP00000309504) /// 0015116 // sulfate transmembrane transporter activity (GO_REF:0000002 [IEA] InterPro:IPR011547) /// 0015301 // anion:anion antiporter activity (GO_REF:0000037 [IEA] UniProtKB-KW:KW-0039) /// 0005254 // chloride chan…	Anion exchange transporter	InterPro	/// mcf04971 // Gastric acid secretion - Macaca fascicularis (crab-eating macaque)
LRP2	-1890.01	UniProtKB	M3XNT7, F6VTN4, H0UWG7, A0A034V1F4, A0A0C9QV93, E9PC35, F7FZE9, H2P7R3, W8AAY0, F1PIB4, P98164, A0A0D9RRU3, G1NDN9, M3W5B5, F7FLI6, W8AH69, F7CLL4, G1T0H5, F7B6L5, F7GCE4, U3IJ91, H9GP31, T2MEP9, A0A096NZB8, Q53TL0, G1QXY9, G1PEC2, A0A034V463, F6ZGI6, H2QIY0, I3MEK3, H0ZBS5, M3XGG4, V5FTH2, W8B5F2, F7H113, V5FY70, H3A3A2, G3WYL0, E6ZH88, W5P0B2, V5I6K3, Q4ZG84, G0W2S9, F1N6H1, G1LW61, W5P0B7, H0W…	0044332 // Wnt receptor signaling pathway involved in dorsal/ventral axis specification (GO_REF:0000033 [IBA] PANTHER:PTN000056248) /// 0006898 // receptor-mediated endocytosis (PMID:7768901 [TAS]) /// 0006629 // lipid metabolic process (PMID:7768901 [TAS]) /// 0042359 // vitamin D metabolic process (Reactome:REACT_13523 [TAS]) /// 0006898 // receptor-mediated endocytosis (GO_REF:0000019 [IEA] En…	0016020 // membrane (GO_REF:0000038 [IEA] UniProtKB-KW:KW-0472) /// 0016020 // membrane (GO_REF:0000037 [IEA] UniProtKB-KW:KW-0472) /// 0016021 // integral to membrane (GO_REF:0000038 [IEA] UniProtKB-KW:KW-0812) /// 0005905 // coated pit (GO_REF:0000039 [IEA] UniProtKB-SubCell:SL-0072) /// 0043235 // receptor complex (GO_REF:0000019 [IEA] Ensembl:ENSP00000263816) /// 0030139 // endocytic vesicle …	0017124 // SH3 domain binding (GO_REF:0000037 [IEA] UniProtKB-KW:KW-0729) /// 0030284 // estrogen receptor activity (PMID:22868208 [IMP]) /// 0017147 // Wnt-protein binding (GO_REF:0000033 [IBA] PANTHER:PTN000056248) /// 0042813 // Wnt-activated receptor activity (GO_REF:0000033 [IBA] PANTHER:PTN000056248) /// 0004866 // endopeptidase inhibitor activity (GO_REF:0000002 [IEA] InterPro:IPR001599) /…	Low-density lipoprotein receptor-related protein 2	InterPro	/// mcf04918 // Thyroid hormone synthesis - Macaca fascicularis (crab-eating macaque) /// mcf04340 // Hedgehog signaling pathway - Macaca fascicularis (crab-eating macaque)
SLC34A1	-1679.14	UniProtKB	M1S818, G3WPR4, H2QS38, Q86VN6, A0A024R7R9, M3YL20, H0YQ47, M1S0B8, M1RMP0, M1RMK9, G3R2G3, F7A6B5, M1RTT6, W5UD89, Q06495, H0V293, M1S0A8, M3VWU4, O97704, G1MIK2, F6SW30, M1S0A3, M1S098, M1S842, M1RML6, M1RTS0, T2ME00, F6SCY2, E2R9H6, A0A096MNC0, M1QZ83, U3K276, Q05BP0, M1QZ88, Q7Z725, Q28620, G3RP44, M1QZA4, F7DNY0, M1RMM4, A0A0D9R912, M1QZB4, M1RTR4, G3T4Y8, U3IUQ2, W5P3Q4, G3USN7, G1MYP7, M1S…	0060416 // response to growth hormone stimulus (GO_REF:0000019 [IEA] Ensembl:ENSRNOP00000031764) /// 0044341 // sodium-dependent phosphate transport (GO_REF:0000002 [IEA] InterPro:IPR003841|InterPro:IPR029848) /// 0055062 // phosphate ion homeostasis (GO_REF:0000019 [IEA] Ensembl:ENSP00000321424) /// 0007584 // response to nutrient (GO_REF:0000019 [IEA] Ensembl:ENSRNOP00000031764) /// 2000187 // …	0005886 // plasma membrane (GO_REF:0000019 [IEA] Ensembl:ENSMUSP00000059138) /// 0005886 // plasma membrane (Reactome:REACT_19133 [TAS]) /// 0031526 // brush border membrane (GO_REF:0000024 [ISS] UniProtKB:Q06496) /// 0016020 // membrane (GO_REF:0000037 [IEA] UniProtKB-KW:KW-0472) /// 0009986 // cell surface (GO_REF:0000019 [IEA] Ensembl:ENSRNOP00000031764) /// 0048471 // perinuclear region of cy…	0005515 // protein binding (PMID:17895247 [IPI] UniProtKB:O14745) /// 0015321 // sodium-dependent phosphate transmembrane transporter activity (PMID:9530108 [IDA]) /// 0030165 // PDZ domain binding (GO_REF:0000019 [IEA] Ensembl:ENSRNOP00000031764) /// 0015321 // sodium-dependent phosphate transmembrane transporter activity (PMID:8327470 [IDA]) /// 0032403 // protein complex binding (GO_REF:000001…	Solute carrier family 34 (Sodium phosphate), member 1, isoform CRA_b	Ensembl
LGALS2	-1582.59	UniProtKB	H2MH79, G3QME9, H0V5E9, H2MH77, F6R847, F6TW84, G1RXM5, W5PWB9, F6XMY8, E1C0Z4, G1SHN8, H0WKJ2, G3WV62, A0A087Y4P5, U3KEI2, H3DQE4, Q6PIT8, P05162, E2RJM0, H2P4B0, G1LTW9, G3TFC0, Q29373, I3JNZ7, H2QLM3, A0A096NJW7, M3X0T3, H0ZJZ1, I3LBA9, A0A0D9R4T6, I3MMA4, G1NIW4, F6TPT0, U3J8J5, M3ZF99, K7FQ28, E5Q8W4, F7HHW0, H3ABG7, M3YMW3			0030246 // carbohydrate binding (GO_REF:0000038 [IEA] UniProtKB-KW:KW-0430) /// 0016936 // galactoside binding (GO_REF:0000019 [IEA] Ensembl:ENSRNOP00000011750) /// 0030246 // carbohydrate binding (GO_REF:0000002 [IEA] InterPro:IPR001079) /// 0030246 // carbohydrate binding (GO_REF:0000037 [IEA] UniProtKB-KW:KW-0430) /// 0005515 // protein binding (PMID:25416956 [IPI] UniProtKB:Q9H190) /// 000551…	Galectin	InterPro
SLC22A2	-1554.17	UniProtKB	U3IMR4, Q5T7Q5, G1SHS3, F1NVE0, A0A0D9RIW6, A0A096NZX4, F6WEI2, H0WRQ9, W5P3M4, O15244, O02713, G3T779, M3XZY2, H0ZMJ5, H0UWF0, F6SXL9, I3MEX3, F1Q431, F1SB79, Q5R5H7, G1RKR7, G3WUZ0, W5UBH4, G1M990, G3RCS0, E1BHW6, H2PKT0, V8NQY8, G1PSH0, H2QU03, Q8MJI6, F6XX78, F6PGR8, M3VZ95	0072488 // ammonium transmembrane transport (GO_REF:0000033 [IBA] PANTHER:PTN000628836) /// 0015872 // dopamine transport (GO_REF:0000033 [IBA] PANTHER:PTN000628836) /// 0007269 // neurotransmitter secretion (Reactome:REACT_13723 [TAS]) /// 0006810 // transport (GO_REF:0000037 [IEA] UniProtKB-KW:KW-0813) /// 0015695 // organic cation transport (GO_REF:0000033 [IBA] PANTHER:PTN000628836) /// 00158…	0016020 // membrane (GO_REF:0000038 [IEA] UniProtKB-KW:KW-0472) /// 0070062 // extracellular vesicular exosome (PMID:19056867 [IDA]) /// 0016020 // membrane (PMID:9260930 [TAS]) /// 0005886 // plasma membrane (Reactome:REACT_22283 [TAS]) /// 0016020 // membrane (GO_REF:0000037 [IEA] UniProtKB-KW:KW-0472) /// 0016021 // integral to membrane (GO_REF:0000038 [IEA] UniProtKB-KW:KW-0812) /// 0016021 /…	0015075 // ion transmembrane transporter activity (GO_REF:0000002 [IEA] InterPro:IPR004749) /// 0015101 // organic cation transmembrane transporter activity (PMID:9260930 [TAS]) /// 0015101 // organic cation transmembrane transporter activity (GO_REF:0000019 [IEA] Ensembl:ENSP00000355920) /// 0005329 // dopamine transmembrane transporter activity (GO_REF:0000033 [IBA] PANTHER:PTN000628836) /// 00…	Uncharacterized protein	InterPro	/// mcf05231 // Choline metabolism in cancer - Macaca fascicularis (crab-eating macaque)
CLDN8	-1529.52	UniProtKB	U3DEN6, G3U740, C3VMK5, G1NS63, A0A0D9SBI7, F1SHM7, W5U7A8, F6UMN1, G1KAL7, W5UEE8, F6RQ56, G1QT72, A0A0B5D0K8, P56748, G3S7W7, W5NSC8, G1SW52, H2P2W0, I3LZF9, M3X7Q1, E1BS22, D2HNZ7, H2QKX0, H0XUW9, M3Z670, H0W9D5, E2RS39, R0LQ58, F6VLP4, A4IFM4, A0A096NRN3, K7F1S3, V8PHY8	0016338 // calcium-independent cell-cell adhesion (GO_REF:0000024 [ISS] UniProtKB:Q9Z0G9)	0030054 // cell junction (GO_REF:0000038 [IEA] UniProtKB-KW:KW-0965) /// 0005886 // plasma membrane (GO_REF:0000040 [IEA] UniProtKB-SubCell:SL-0039) /// 0016020 // membrane (GO_REF:0000038 [IEA] UniProtKB-KW:KW-0472) /// 0030054 // cell junction (GO_REF:0000037 [IEA] UniProtKB-KW:KW-0965) /// 0005923 // tight junction (GO_REF:0000002 [IEA] InterPro:IPR003926|InterPro:IPR006187|InterPro:IPR017974)…	0042802 // identical protein binding (GO_REF:0000024 [ISS] UniProtKB:Q9Z0G9) /// 0005515 // protein binding (PMID:25416956 [IPI] UniProtKB:Q8N6L0) /// 0005198 // structural molecule activity (GO_REF:0000002 [IEA] InterPro:IPR003926|InterPro:IPR006187|InterPro:IPR017974) /// 0005515 // protein binding (PMID:25416956 [IPI] UniProtKB:Q8N205)	Claudin	InterPro
TMEM213	-1490.15	UniProtKB	A2RRL7, Q58CU5		0016020 // membrane (GO_REF:0000037 [IEA] UniProtKB-KW:KW-0472) /// 0016021 // integral to membrane (GO_REF:0000037 [IEA] UniProtKB-KW:KW-0812) /// 0016020 // membrane (GO_REF:0000039 [IEA] UniProtKB-SubCell:SL-0162)		Transmembrane protein 213	UniProt
XPNPEP2	-1298.89	UniProtKB	K7GR36, G1M9E2, M3W8X1, F7EE27, K7GSY1, F7AEX5, G3SW10, K7EVU0, K7F8H1, M3Z154, K7F8H0, H2PWQ9, A0A0A1WJD8, U3J1S4, H3AYY8, G3WPA6, F6VUZ0, G3SJP1, A0A096NC77, B7ZLM6, R4GIW4, Q95333, G1NWR7, A0A0D9R7D1, G1MT27, H0WGD0, K7BEH8, E2QUV2, H2QZ38, E1B735, G1SZQ2, H0Z3U0, Q5JZ40, F6X3L0, F7CGS9, U3J1R9, G1RZ05, O43895, I3MB87, U3KB88, F7EVW3, G3RGR3, H9GF03, W5Q009, H0UVS8	0006508 // proteolysis (GO_REF:0000038 [IEA] UniProtKB-KW:KW-0031) /// 0006508 // proteolysis (GO_REF:0000037 [IEA] UniProtKB-KW:KW-0645) /// 0008152 // metabolic process (GO_REF:0000002 [IEA] InterPro:IPR000587) /// 0008152 // metabolic process (GO_REF:0000038 [IEA] UniProtKB-KW:KW-0378)	0070062 // extracellular vesicular exosome (PMID:21082674 [IDA]) /// 0070062 // extracellular vesicular exosome (PMID:19056867 [IDA]) /// 0005886 // plasma membrane (GO_REF:0000037 [IEA] UniProtKB-KW:KW-1003) /// 0016020 // membrane (GO_REF:0000037 [IEA] UniProtKB-KW:KW-0472) /// 0005886 // plasma membrane (GO_REF:0000039 [IEA] UniProtKB-SubCell:SL-0039) /// 0031225 // anchored to membrane (GO_RE…	0008237 // metallopeptidase activity (GO_REF:0000037 [IEA] UniProtKB-KW:KW-0482) /// 0016787 // hydrolase activity (GO_REF:0000002 [IEA] InterPro:IPR000587) /// 0046872 // metal ion binding (GO_REF:0000037 [IEA] UniProtKB-KW:KW-0479) /// 0016787 // hydrolase activity (GO_REF:0000037 [IEA] UniProtKB-KW:KW-0378) /// 0016787 // hydrolase activity (GO_REF:0000038 [IEA] UniProtKB-KW:KW-0378) /// 00041…	Uncharacterized protein	GOC	/// mcf04974 // Protein digestion and absorption - Macaca fascicularis (crab-eating macaque)
USH1C	-1142	UniProtKB	G3RXD4, G1SGN9, H2R5J6, G3WYX6, H2NE00, G3RIV5, G3WYX7, F7HFU8, E1BK26, K7FQZ8, G3WYX5, H9FNE1, A0A0D9QXV6, E9PNW1, M3XLA6, F7HFU4, F6W7S7, Q3MHQ0, U3DLH4, G3U1S9, F7HFT6, U3IMG5, Q9Y6N9, W5NYV1, W5NYV3, F7IF12, I3LZH1, G1S7N9, H0ZEN3, F6UPI0, M3W378, F6R517, U3JDE2, M3YPM6, F1MIQ5, G1N5I9, H0UVT9, E2QSX8, F6PFY4, G1K879, G1NY37, H3B8H2, G1L938, F7HFV0, A0A096MUX1, F7IHC9, H2NG15, G3TNV2, F1S9A7,…	0007605 // sensory perception of sound (GO_REF:0000002 [IEA] InterPro:IPR030237) /// 0007605 // sensory perception of sound (GO_REF:0000019 [IEA] Ensembl:ENSP00000005226) /// 0042472 // inner ear morphogenesis (GO_REF:0000019 [IEA] Ensembl:ENSMUSP00000009667) /// 0050953 // sensory perception of light stimulus (PMID:11398101 [IMP]) /// 0050953 // sensory perception of light stimulus (GO_REF:00000…	0001750 // photoreceptor outer segment (GO_REF:0000019 [IEA] Ensembl:ENSMUSP00000009667) /// 0045177 // apical part of cell (PMID:10209257 [IDA]) /// 0005886 // plasma membrane (GO_REF:0000019 [IEA] Ensembl:ENSRNOP00000061783) /// 0005737 // cytoplasm (GO_REF:0000037 [IEA] UniProtKB-KW:KW-0963) /// 0005737 // cytoplasm (GO_REF:0000019 [IEA] Ensembl:ENSP00000005226) /// 0005856 // cytoskeleton (GO…	0030507 // spectrin binding (GO_REF:0000019 [IEA] Ensembl:ENSP00000005226) /// 0005515 // protein binding (PMID:25416956 [IPI] UniProtKB:Q9UBT7) /// 0030507 // spectrin binding (PMID:23704327 [IDA]) /// 0032029 // myosin tail binding (GO_REF:0000019 [IEA] Ensembl:ENSRNOP00000061783) /// 0005515 // protein binding (PMID:25416956 [IPI] UniProtKB:P63000) /// 0005515 // protein binding (PMID:24725409…	Uncharacterized protein	Ensembl
CUBN	-1115.81	UniProtKB	A0A034VU37, G3S3U7, W5UEY8, F6WZ36, A0A034W0W6, F1NIW7, G1LVD6, W8BN36, F6ZIR1, F6ZW56, H0WUM7, W5PJU0, A0A0D9RJY2, F6PK84, O60494, F6ZND3, K7G481, M3YJC3, H2N9V3, G1N738, H0YSU3, W5PJT8, G3QZJ6, F7A5H8, U3JYD5, A0A096N5M0, F1MKV7, G1RPP7, H3AQX1, U3I7V1, T2MIX0, H7C480, F6UUU8, A0A034W1X4, M3WJ25, F6Y2R6, G1PVN9, F7IBB0, W8B8P1, Q7LC53, A0A034WVD0, F7D8H4, G3WQS1, V8NZR6, Q9TU53, F1RWC3, Q9TU52,…	0006898 // receptor-mediated endocytosis (PMID:11994745 [NAS]) /// 0032259 // methylation (GO_REF:0000002 [IEA] InterPro:IPR001525) /// 0008203 // cholesterol metabolic process (GO_REF:0000037 [IEA] UniProtKB-KW:KW-0153) /// 0001894 // tissue homeostasis (PMID:11994745 [NAS]) /// 0042359 // vitamin D metabolic process (Reactome:REACT_13523 [TAS]) /// 0006810 // transport (GO_REF:0000037 [IEA] Uni…	0010008 // endosome membrane (Reactome:REACT_163861 [TAS]) /// 0016324 // apical plasma membrane (GO_REF:0000019 [IEA] Ensembl:ENSP00000367064) /// 0016020 // membrane (GO_REF:0000037 [IEA] UniProtKB-KW:KW-0472) /// 0005886 // plasma membrane (Reactome:REACT_169315 [TAS]) /// 0045177 // apical part of cell (GO_REF:0000019 [IEA] Ensembl:ENSMUSP00000089009) /// 0030139 // endocytic vesicle (GO_REF:…	0042803 // protein homodimerization activity (GO_REF:0000019 [IEA] Ensembl:ENSP00000367064) /// 0005215 // transporter activity (PMID:9478979 [TAS]) /// 0042803 // protein homodimerization activity (PMID:10552972 [IDA]) /// 0031419 // cobalamin binding (GO_REF:0000037 [IEA] UniProtKB-KW:KW-0846) /// 0046872 // metal ion binding (GO_REF:0000037 [IEA] UniProtKB-KW:KW-0479) /// 0005515 // protein bi…	Cubilin	InterPro	/// mcf04977 // Vitamin digestion and absorption - Macaca fascicularis (crab-eating macaque)
LCT	-1024.21	UniProtKB	M3XT96, F7A389, K7FVR5, F6WCI6, A0A0D9RUU4, G1NIN9, H0ZNG9, H2QIR8, G3T325, E1BK89, G3WYB3, H0V3I3, A0A096N3M0, G1LGW2, H3AIM0, F6SP31, G1RBR5, H0Y4E4, I3MLC9, H2P7G2, F1PDK6, P09848, H0WLN5, W5PLZ6, F6V0B1, P09849, V8P3R2, G3WYB4, G3QI32, M3WBF0, A0A0A1X2E5, Q6Y1I9, F6RJ72, U3KH28, I3L7V1, F1NAN4, G3RPU6, G1K9K0, G1NIQ3, G1PNS0, G3UTW2, U3J919	0043627 // response to estrogen stimulus (GO_REF:0000019 [IEA] Ensembl:ENSRNOP00000004908) /// 0008152 // metabolic process (GO_REF:0000037 [IEA] UniProtKB-KW:KW-0511) /// 0007584 // response to nutrient (GO_REF:0000019 [IEA] Ensembl:ENSRNOP00000004908) /// 0042493 // response to drug (GO_REF:0000019 [IEA] Ensembl:ENSRNOP00000004908) /// 0009725 // response to hormone stimulus (GO_REF:0000019 [IE…	0005886 // plasma membrane (Reactome:REACT_9455 [TAS]) /// 0016020 // membrane (PMID:2460343 [TAS]) /// 0005887 // integral to plasma membrane (PMID:2460343 [TAS]) /// 0042555 // MCM complex (GO_REF:0000002 [IEA] InterPro:IPR008049) /// 0005886 // plasma membrane (GO_REF:0000037 [IEA] UniProtKB-KW:KW-1003) /// 0016324 // apical plasma membrane (GO_REF:0000039 [IEA] UniProtKB-SubCell:SL-0015) /// …	0003824 // catalytic activity (GO_REF:0000037 [IEA] UniProtKB-KW:KW-0511) /// 0003677 // DNA binding (GO_REF:0000002 [IEA] InterPro:IPR001208|InterPro:IPR008049|InterPro:IPR018525) /// 0000016 // lactase activity (PMID:2460343 [TAS]) /// 0017042 // glycosylceramidase activity (GO_REF:0000003 [IEA] EC:3.2.1.62) /// 0016787 // hydrolase activity (GO_REF:0000037 [IEA] UniProtKB-KW:KW-0378) /// 00000…	Uncharacterized protein	InterPro	/// mcf01100 // Metabolic pathways - Macaca fascicularis (crab-eating macaque) /// mcf04973 // Carbohydrate digestion and absorption - Macaca fascicularis (crab-eating macaque) /// mcf00052 // Galactose metabolism - Macaca fascicularis (crab-eating macaque)
LOC102116305	-924.5
HOXD8	-923.385	UniProtKB	M3X5H5, K7EH04, K7DP05, H0VSC6, W5Q7S9, H3AKW6, A0A0A0MSX5, G3WTY5, D2I1G1, I7AK88, H2P7X7, F6WRM4, F1RZG1, A2T748, A0A0A0MTF4, G3TWC3, F7HIP6, F1P8H3, A0A0D9RPM0, G1QET5, P23459, U3IN08, I7AVN5, G3TXW9, G9HPT1, H0XDV5, I3NC19, F7A9D3, G3SU44, G3UUJ8, Q9IA12, M3YRJ3, K6Z9A9, A1YF02, G1R243, P13378, F7E270, A1YFJ1, F7FTK4, U3JKI5, G3R348, A1YG72	0045944 // positive regulation of transcription from RNA polymerase II promoter (GO_REF:0000019 [IEA] Ensembl:ENSP00000315949) /// 0006355 // regulation of transcription, DNA-dependent (GO_REF:0000037 [IEA] UniProtKB-KW:KW-0805) /// 0006355 // regulation of transcription, DNA-dependent (GO_REF:0000002 [IEA] InterPro:IPR017970) /// 0006355 // regulation of transcription, DNA-dependent (GO_REF:0000…	0005634 // nucleus (GO_REF:0000002 [IEA] InterPro:IPR017995) /// 0005634 // nucleus (GO_REF:0000037 [IEA] UniProtKB-KW:KW-0539) /// 0005634 // nucleus (GO_REF:0000039 [IEA] UniProtKB-SubCell:SL-0191) /// 0005634 // nucleus (GO_REF:0000038 [IEA] UniProtKB-KW:KW-0539) /// 0005634 // nucleus (PMID:2568311 [NAS]) /// 0005634 // nucleus (GO_REF:0000040 [IEA] UniProtKB-SubCell:SL-0191)	0003677 // DNA binding (GO_REF:0000038 [IEA] UniProtKB-KW:KW-0371) /// 0003677 // DNA binding (GO_REF:0000002 [IEA] InterPro:IPR001356|InterPro:IPR009057|InterPro:IPR020479) /// 0003700 // sequence-specific DNA binding transcription factor activity (GO_REF:0000002 [IEA] InterPro:IPR001827|InterPro:IPR017995) /// 0001228 // RNA polymerase II transcription regulatory region sequence-specific DNA bi…	Homeobox protein Hox-D8	InterPro
SLC10A2	-919.181	UniProtKB	I3M7T5, Q12908, H0ZKM1, W5P5Q9, V8P4F5, U3JNP3, F1N5D8, L0BUC5, F6XEC4, A0A096N1C7, H0WTR4, F6PLG8, H0UVP5, Q60414, H2NK97, G1MDC8, H2Q7S3, F7DB89, G3W7V0, Q28727, M3W5V2, A0A0C9R7S8, K7F679, G1R8R8, A0A0D9RY18, G3R8E8, F7A9H8, G1PDH6, G1KB29, E1BSN2, G3SRT3, M3YIG1, F7GEX3, F7BIG3, U3IC68	0006814 // sodium ion transport (GO_REF:0000037 [IEA] UniProtKB-KW:KW-0739) /// 0044281 // small molecule metabolic process (Reactome:REACT_111217 [TAS]) /// 0008206 // bile acid metabolic process (Reactome:REACT_11040 [TAS]) /// 0006810 // transport (PMID:7592981 [TAS]) /// 0006811 // ion transport (GO_REF:0000037 [IEA] UniProtKB-KW:KW-0406) /// 0055085 // transmembrane transport (GO_REF:0000037…	0005887 // integral to plasma membrane (PMID:7592981 [TAS]) /// 0005902 // microvillus (GO_REF:0000019 [IEA] Ensembl:ENSMUSP00000023835) /// 0016020 // membrane (GO_REF:0000037 [IEA] UniProtKB-KW:KW-0472) /// 0005886 // plasma membrane (Reactome:REACT_10050 [TAS]) /// 0016021 // integral to membrane (GO_REF:0000037 [IEA] UniProtKB-KW:KW-0812) /// 0005887 // integral to plasma membrane (GO_REF:000…	0015293 // symporter activity (GO_REF:0000037 [IEA] UniProtKB-KW:KW-0769) /// 0008508 // bile acid:sodium symporter activity (GO_REF:0000002 [IEA] InterPro:IPR030207) /// 0008508 // bile acid:sodium symporter activity (PMID:9109432 [TAS]) /// 0008508 // bile acid:sodium symporter activity (GO_REF:0000033 [IBA] PANTHER:PTN000040761)	Uncharacterized protein	Ensembl	/// mcf04976 // Bile secretion - Macaca fascicularis (crab-eating macaque)
LOC102146732	-837.988
EGF	-804.542	UniProtKB	F7B762, F7B726, H2PE43, F7E718, W5PJQ6, Q95ND4, Q9BEA0, M3VUW6, F1PWS8, H2QQ13, F7HIN6, G3VFM6, G3VFM5, A0A096N8N3, F7E702, E9NX15, U3JVF6, H0WQH5, J9SG97, G3TC14, I3MW38, F6R392, Q26661, M3YAV8, G1PSH1, P01133, J9NZ75, A0A096NAR3, H0UUP9, G1KJV5, F6T5D5, G1S3J7, Q6PPB4, G3S6T2, G3QSQ3, F1NEP5, Q00968, M3WWG8, F7GXF4, U3DWK0, G1NEX1, K7F4H3, K7F4H4, U3IWP0, U6DB28, F6TFM0, G1M8V3, H0Z1B5, A0A0D9Q…	0043406 // positive regulation of MAP kinase activity (GO_REF:0000019 [IEA] Ensembl:ENSP00000265171) /// 0007173 // epidermal growth factor receptor signaling pathway (Reactome:REACT_9417 [TAS]) /// 0008543 // fibroblast growth factor receptor signaling pathway (Reactome:REACT_355289 [TAS]) /// 0043388 // positive regulation of DNA binding (GO_REF:0000024 [ISS] UniProtKB:P01132) /// 0070371 // ER…	0005576 // extracellular region (Reactome:REACT_12629 [TAS]) /// 0005576 // extracellular region (Reactome:REACT_115990 [TAS]) /// 0005576 // extracellular region (Reactome:REACT_12412 [TAS]) /// 0005576 // extracellular region (Reactome:REACT_115532 [TAS]) /// 0005576 // extracellular region (Reactome:REACT_115850 [TAS]) /// 0005576 // extracellular region (Reactome:REACT_12386 [TAS]) /// 003109…	0005515 // protein binding (PMID:21439278 [IPI] UniProtKB:P00533) /// 0005515 // protein binding (PMID:25241761 [IPI] UniProtKB:P00533) /// 0005154 // epidermal growth factor receptor binding (GO_REF:0000019 [IEA] Ensembl:ENSMUSP00000029653) /// 0008083 // growth factor activity (GO_REF:0000019 [IEA] Ensembl:ENSP00000265171) /// 0005509 // calcium ion binding (GO_REF:0000002 [IEA] InterPro:IPR001…	Uncharacterized protein	Ensembl	/// mcf05200 // Pathways in cancer - Macaca fascicularis (crab-eating macaque) /// mcf04151 // PI3K-Akt signaling pathway - Macaca fascicularis (crab-eating macaque) /// mcf04010 // MAPK signaling pathway - Macaca fascicularis (crab-eating macaque) /// mcf04144 // Endocytosis - Macaca fascicularis (crab-eating macaque) /// mcf04014 // Ras signaling pathway - Macaca fascicularis (crab-eating macaq…
SLC36A2	-756.804	UniProtKB	G3THS1, H0VC20, W5PFL2, H2QRU0, E1BGG5, G3U6A9, Q495M3, G1NZN5, A0A0D9REV0, I3M8Q7, G3UA62, H2PH47, M3WHT4, H2PH48, G1RJI0, F7A2X5, M3YQG8, H0X4L6, F6TQI6, D2HFD0, A0A096MNM3, F7GB80, A0A0C9R914, G1TAC5, G3TYS2, G3N2J9, F6RY40, E5RJJ5, E2RH94, E5RGH8, H0YB43	0015808 // L-alanine transport (GO_REF:0000033 [IBA] PANTHER:PTN000536127) /// 0006865 // amino acid transport (Reactome:REACT_13796 [TAS]) /// 0006810 // transport (GO_REF:0000037 [IEA] UniProtKB-KW:KW-0813) /// 0015816 // glycine transport (GO_REF:0000019 [IEA] Ensembl:ENSMUSP00000045613) /// 0015816 // glycine transport (GO_REF:0000033 [IBA] PANTHER:PTN000536127) /// 0015816 // glycine transpo…	0016020 // membrane (GO_REF:0000038 [IEA] UniProtKB-KW:KW-0472) /// 0070062 // extracellular vesicular exosome (PMID:19056867 [IDA]) /// 0005774 // vacuolar membrane (GO_REF:0000033 [IBA] PANTHER:PTN000536078) /// 0005737 // cytoplasm (GO_REF:0000037 [IEA] UniProtKB-KW:KW-0963) /// 0016020 // membrane (GO_REF:0000037 [IEA] UniProtKB-KW:KW-0472) /// 0005886 // plasma membrane (GO_REF:0000019 [IEA]…	0015078 // hydrogen ion transmembrane transporter activity (GO_REF:0000033 [IBA] PANTHER:PTN000536127) /// 0015180 // L-alanine transmembrane transporter activity (GO_REF:0000019 [IEA] Ensembl:ENSMUSP00000045613) /// 0015187 // glycine transmembrane transporter activity (GO_REF:0000033 [IBA] PANTHER:PTN000536127) /// 0015187 // glycine transmembrane transporter activity (PMID:19033659 [IMP]) /// …	Uncharacterized protein	Ensembl
RBM20	-670.611	UniProtKB	A0A0D9QYN6, G1MB01, Q5T481, G1S034, W5N3E6, I3LEJ3, M3XSJ9, I3M9J1, F6Q024, G3QU43, F1NIY4, F1S5L8, F1PXN8, K7FTB9, F7F150, A0A096NRN9, I3N4I1, F7ICY8, G1PNM0, H0VWV9, U6DVZ2, U3JHX4, H2T2P7, F1PLE0, A0A087XGF6, M3ZXP0, G1KRI8, H2NBK8, U3I733, G1TCE0, F7GRX3, A0A096MFC0, W5KAJ8, F1MF93, H0ZK73, G1NED5, F7A7C5, H3AY46, H0X791, W5N3F3, G3Q4C2, W5N3F1, F7IMA5, W5PKH8, G3WGJ7, G3WGJ8, U3I6Y6, I3KHB7,…	0007507 // heart development (GO_REF:0000019 [IEA] Ensembl:ENSP00000358532) /// 0008380 // RNA splicing (GO_REF:0000037 [IEA] UniProtKB-KW:KW-0508) /// 0006397 // mRNA processing (GO_REF:0000037 [IEA] UniProtKB-KW:KW-0507) /// 0033120 // positive regulation of RNA splicing (GO_REF:0000019 [IEA] Ensembl:ENSRNOP00000051570) /// 0007507 // heart development (PMID:22466703 [IMP]) /// 0033120 // posit…	0005634 // nucleus (GO_REF:0000037 [IEA] UniProtKB-KW:KW-0539) /// 0005634 // nucleus (GO_REF:0000039 [IEA] UniProtKB-SubCell:SL-0191) /// 0005634 // nucleus (GO_REF:0000024 [ISS] UniProtKB:Q3UQS8) /// 0005634 // nucleus (GO_REF:0000019 [IEA] Ensembl:ENSMUSP00000129447) /// 0005634 // nucleus (GO_REF:0000038 [IEA] UniProtKB-KW:KW-0539) /// 0005634 // nucleus (GO_REF:0000002 [IEA] InterPro:IPR0006…	0046872 // metal ion binding (GO_REF:0000002 [IEA] InterPro:IPR007087) /// 0003676 // nucleic acid binding (GO_REF:0000002 [IEA] InterPro:IPR000504) /// 0003676 // nucleic acid binding (GO_REF:0000002 [IEA] InterPro:IPR000690|InterPro:IPR003604) /// 0003723 // RNA binding (GO_REF:0000019 [IEA] Ensembl:ENSMUSP00000129447) /// 0046872 // metal ion binding (GO_REF:0000038 [IEA] UniProtKB-KW:KW-0479)…	Uncharacterized protein	InterPro
HSD11B2	-670.272	UniProtKB	G1MSN2, U3IJ20, F7AU45, G1Q4T4, H9G7V3, F7EYS9, U3JXT0, I3MRJ8, H0Y1Q7, F1N3U0, Q8MKG1, O77667, G1MG86, Q3ZCE5, F1P9F1, G3RB12, G3T2U0, A0A096N5G4, H0Z640, H3A8L2, P51976, P80365, F6WWR0, G1QXB9, V8NJN1, H2NR78, K7FSN1, M3X244, P50168, A5HL65, F7HKM0, A0A0D9QV74, M3Y4I8, F1NV84, G1T233, F7H597, H2QBB5	0032868 // response to insulin stimulus (GO_REF:0000019 [IEA] Ensembl:ENSRNOP00000023130) /// 0055114 // oxidation-reduction process (GO_REF:0000002 [IEA] InterPro:IPR002198) /// 0051384 // response to glucocorticoid stimulus (GO_REF:0000019 [IEA] Ensembl:ENSRNOP00000023130) /// 0008152 // metabolic process (GO_REF:0000019 [IEA] Ensembl:ENSRNOP00000023130) /// 0001666 // response to hypoxia (GO_R…	0005737 // cytoplasm (GO_REF:0000019 [IEA] Ensembl:ENSRNOP00000023130) /// 0043231 // intracellular membrane-bounded organelle (GO_REF:0000037 [IEA] UniProtKB-KW:KW-0492) /// 0043231 // intracellular membrane-bounded organelle (GO_REF:0000039 [IEA] UniProtKB-SubCell:SL-0166) /// 0005783 // endoplasmic reticulum (GO_REF:0000037 [IEA] UniProtKB-KW:KW-0256) /// 0043231 // intracellular membrane-boun…	0003845 // 11-beta-hydroxysteroid dehydrogenase [NAD(P)] activity (GO_REF:0000019 [IEA] Ensembl:ENSRNOP00000023130) /// 0005496 // steroid binding (GO_REF:0000019 [IEA] Ensembl:ENSRNOP00000023130) /// 0016491 // oxidoreductase activity (GO_REF:0000002 [IEA] InterPro:IPR002198|InterPro:IPR020904) /// 0016491 // oxidoreductase activity (GO_REF:0000019 [IEA] Ensembl:ENSRNOP00000023130) /// 0016491 /…	Uncharacterized protein	Ensembl	/// mcf04960 // Aldosterone-regulated sodium reabsorption - Macaca fascicularis (crab-eating macaque) /// mcf00140 // Steroid hormone biosynthesis - Macaca fascicularis (crab-eating macaque)
LOC102115068	-663.097
LOC102125745	-661.752
CDH16	-642.119	UniProtKB	G3SPC1, M3WHK4, Q28634, G1MFI9, M3Y1P5, H3CVL1, I3LSX8, F7C650, F7BTH8, G3VIN5, G3VIN4, H2V4P2, W5MC91, G3R9F6, H2V4P3, H3BSV3, H2V4P4, G1SDL6, A0A087XQF0, A0A096NJ97, A7E335, A0A096NJ98, G1QVQ7, F6UJ02, W5KCS3, H0W2L6, H3BSG2, F6S9P9, I3L418, F6VCT3, H2QBA3, G3PRR2, A0A0B4J288, G3PRR0, A0A0D9QX59, M4AX96, W5NWL5, A0A060AF33, G1PNG6, H3ATN7, H2NR51, I3MAI8, F7G0B0, K7FZ07, H0XBP6, J3QLA1, F6VCS5,…	0007155 // cell adhesion (PMID:9721215 [TAS]) /// 0007155 // cell adhesion (GO_REF:0000002 [IEA] InterPro:IPR020894) /// 0016339 // calcium-dependent cell-cell adhesion (GO_REF:0000002 [IEA] InterPro:IPR030721) /// 0007155 // cell adhesion (GO_REF:0000038 [IEA] UniProtKB-KW:KW-0130) /// 0016339 // calcium-dependent cell-cell adhesion (GO_REF:0000019 [IEA] Ensembl:ENSMUSP00000129663) /// 0007155 /…	0016020 // membrane (GO_REF:0000038 [IEA] UniProtKB-KW:KW-0472) /// 0070062 // extracellular vesicular exosome (PMID:23533145 [IDA]) /// 0005886 // plasma membrane (GO_REF:0000002 [IEA] InterPro:IPR020894) /// 0016020 // membrane (GO_REF:0000037 [IEA] UniProtKB-KW:KW-0472) /// 0016021 // integral to membrane (GO_REF:0000038 [IEA] UniProtKB-KW:KW-0812) /// 0016020 // membrane (GO_REF:0000002 [IEA]…	0046872 // metal ion binding (GO_REF:0000037 [IEA] UniProtKB-KW:KW-0479) /// 0000166 // nucleotide binding (GO_REF:0000038 [IEA] UniProtKB-KW:KW-0547) /// 0005509 // calcium ion binding (GO_REF:0000002 [IEA] InterPro:IPR002126|InterPro:IPR015919) /// 0005525 // GTP binding (GO_REF:0000038 [IEA] UniProtKB-KW:KW-0342)	Cadherin-16	InterPro
FXYD2	-620.048	UniProtKB	I3MV31, G1Q1C5, F1PVR7, F7CQ22, H0WAC3, G1LAK9, H0XPH7, A6QLN3, G3VPG1, F6X675, F1SAM6, Q04680, H2NFF3, H2NFF4, Q04645, M3XZ71, H2Q4V1, H2Q4V2, F6UI35, P54710, F7CQ15, Q58K79, A0A0D9S3G6, G3SV67, F6WYP0	0010248 // establishment or maintenance of transmembrane electrochemical gradient (PMID:18075585 [IC] GO:0036376|GO:1990573) /// 0006814 // sodium ion transport (GO_REF:0000037 [IEA] UniProtKB-KW:KW-0739) /// 0006813 // potassium ion transport (GO_REF:0000019 [IEA] Ensembl:ENSRNOP00000022074) /// 0006813 // potassium ion transport (GO_REF:0000037 [IEA] UniProtKB-KW:KW-0740) /// 0034220 // ion tra…	0005890 // sodium:potassium-exchanging ATPase complex (PMID:18075585 [IDA]) /// 0070062 // extracellular vesicular exosome (PMID:19056867 [IDA]) /// 0043231 // intracellular membrane-bounded organelle (GO_REF:0000019 [IEA] Ensembl:ENSRNOP00000022074) /// 0016020 // membrane (GO_REF:0000037 [IEA] UniProtKB-KW:KW-0472) /// 0016020 // membrane (GO_REF:0000019 [IEA] Ensembl:ENSMUSP00000035429) /// 00…	0005391 // sodium:potassium-exchanging ATPase activity (PMID:9048881 [TAS]) /// 0017080 // sodium channel regulator activity (GO_REF:0000033 [IBA] PANTHER:PTN000364859) /// 0017080 // sodium channel regulator activity (GO_REF:0000019 [IEA] Ensembl:ENSMUSP00000035429) /// 0005216 // ion channel activity (GO_REF:0000002 [IEA] InterPro:IPR000272) /// 0005391 // sodium:potassium-exchanging ATPase act…	Uncharacterized protein	InterPro	/// mcf04024 // cAMP signaling pathway - Macaca fascicularis (crab-eating macaque) /// mcf04022 // cGMP-PKG signaling pathway - Macaca fascicularis (crab-eating macaque) /// mcf04261 // Adrenergic signaling in cardiomyocytes - Macaca fascicularis (crab-eating macaque) /// mcf04919 // Thyroid hormone signaling pathway - Macaca fascicularis (crab-eating macaque) /// mcf04972 // Pancreatic secretion…
FAM167A	-589.553	UniProtKB	Q96KS9			0005515 // protein binding (PMID:25416956 [IPI] UniProtKB:Q53SE7)	Protein FAM167A	IntAct
LOC102119423	-566.556
SLC5A12	-562.693	UniProtKB	Q8IUS7, G1Q9Y9, M3YI51, H3B3W7, G1TE25, G1MSN6, U3I6R3, A0A096N3Z9, G3SQ55, G3R1P9, G3W6P7, F7AKQ5, G1S841, H0VEQ5, H9G9D4, Q1EHB4, E9PLZ7, G1PYH4, A0A0D9QYS7, G1LCK8, H2Q3B6, H2NDV2, I3MJH0, F6VNA9, F7AKS1, A7MBD8, F7H2L9, F6T2V9, M3WJJ1, F1P9I1, F6VN99, F1SFZ7, G3V1E3, F1NJG7, U3JK54, K7F870, H0Z2K3, H0X6J0, W5PYF4, V8NSP2	0006814 // sodium ion transport (GO_REF:0000037 [IEA] UniProtKB-KW:KW-0739) /// 0006811 // ion transport (GO_REF:0000037 [IEA] UniProtKB-KW:KW-0406) /// 0055085 // transmembrane transport (GO_REF:0000002 [IEA] InterPro:IPR001734) /// 0006810 // transport (GO_REF:0000002 [IEA] InterPro:IPR001734|InterPro:IPR019900) /// 0006810 // transport (GO_REF:0000037 [IEA] UniProtKB-KW:KW-0813) /// 0006810 //…	0016020 // membrane (GO_REF:0000002 [IEA] InterPro:IPR001734) /// 0016020 // membrane (GO_REF:0000038 [IEA] UniProtKB-KW:KW-0472) /// 0070062 // extracellular vesicular exosome (PMID:19056867 [IDA]) /// 0005886 // plasma membrane (GO_REF:0000037 [IEA] UniProtKB-KW:KW-1003) /// 0016324 // apical plasma membrane (GO_REF:0000039 [IEA] UniProtKB-SubCell:SL-0015) /// 0070062 // extracellular vesicular…	0005215 // transporter activity (GO_REF:0000002 [IEA] InterPro:IPR001734) /// 0015293 // symporter activity (GO_REF:0000037 [IEA] UniProtKB-KW:KW-0769) /// 0015129 // lactate transmembrane transporter activity (GO_REF:0000019 [IEA] Ensembl:ENSMUSP00000047340)	Uncharacterized protein	InterPro
SLC22A8	-527.48	UniProtKB	G3SV36, Q70BM6, Q4W8A2, G3RTH7, Q8HY24, G3QMU9, Q8TCC7, F7GJK8, F7GJL4, H7BXN9, A0A096NDC7, W5NQX8, G3VWP1, H0WN30, U3J249, G3VWP2, G1LHD4, F1MII8, M3W3R4, Q5R9C4, M3YQ33, E2R879, F6WSG4, A0A0D9R3A8, H0VB30, F6QUP6, I3MAP6, H2ND29, G3UH77, H2R2L4, A0A0C9RV89	0055085 // transmembrane transport (GO_REF:0000002 [IEA] InterPro:IPR005829|InterPro:IPR011701) /// 0043252 // sodium-independent organic anion transport (GO_REF:0000033 [IBA] PANTHER:PTN000628910) /// 0055085 // transmembrane transport (GO_REF:0000002 [IEA] InterPro:IPR005828) /// 0055085 // transmembrane transport (Reactome:REACT_15518 [TAS]) /// 0006811 // ion transport (GO_REF:0000037 [IEA] U…	0005886 // plasma membrane (Reactome:REACT_22250 [TAS]) /// 0016020 // membrane (GO_REF:0000038 [IEA] UniProtKB-KW:KW-0472) /// 0070062 // extracellular vesicular exosome (PMID:19056867 [IDA]) /// 0016323 // basolateral plasma membrane (GO_REF:0000019 [IEA] Ensembl:ENSP00000337335) /// 0016020 // membrane (GO_REF:0000037 [IEA] UniProtKB-KW:KW-0472) /// 0016021 // integral to membrane (GO_REF:0000…	0015075 // ion transmembrane transporter activity (GO_REF:0000002 [IEA] InterPro:IPR004749) /// 0015347 // sodium-independent organic anion transmembrane transporter activity (GO_REF:0000033 [IBA] PANTHER:PTN000628910) /// 0005452 // inorganic anion exchanger activity (PMID:15037815 [IDA]) /// 0005452 // inorganic anion exchanger activity (GO_REF:0000033 [IBA] PANTHER:PTN000628910) /// 0022857 //…	Uncharacterized protein	Ensembl	/// mcf04976 // Bile secretion - Macaca fascicularis (crab-eating macaque)
LOC102116125	-525.854
SLC13A2	-521.312	UniProtKB	T2ME38, M3W995, G3S4A6, V8NIX8, M3YS52, G3TYR6, W5QAI8, Q13183, H0Y299, F7C4K2, F5GWV6, F7CT97, K7GGG9, F6S5N9, Q28615, G3UGU5, K7GGG5, A0A096P394, H2QCH7, A0A0A0MQQ0, Q8IV67, H9GIL2, F6Z497, I3LKJ1, G3WJP2, G3WJP3, U3JVD9, F6UWD9, F7CTB2, E2R656, G3SU00, Q4VAR9, H0VFE8, E1BTC0, U3J414, G1QP88, G1LEF3, G1PKC3, H0Z6G0, G1N241, F7IKN9, Q3SYV8, H3ATI3, H2NT34, J3QLA5, I3N4M9, F6Q102, A0A0D9R4L6	0006814 // sodium ion transport (GO_REF:0000037 [IEA] UniProtKB-KW:KW-0739) /// 0055085 // transmembrane transport (Reactome:REACT_15518 [TAS]) /// 0006811 // ion transport (GO_REF:0000037 [IEA] UniProtKB-KW:KW-0406) /// 0006810 // transport (PMID:8967342 [TAS]) /// 0006835 // dicarboxylic acid transport (GO_REF:0000033 [IBA] PANTHER:PTN000031903) /// 0006810 // transport (GO_REF:0000037 [IEA] Un…	0070062 // extracellular vesicular exosome (GO_REF:0000019 [IEA] Ensembl:ENSP00000392411) /// 0070062 // extracellular vesicular exosome (PMID:19056867 [IDA]) /// 0016020 // membrane (GO_REF:0000037 [IEA] UniProtKB-KW:KW-0472) /// 0016021 // integral to membrane (GO_REF:0000037 [IEA] UniProtKB-KW:KW-0812) /// 0016020 // membrane (PMID:8967342 [TAS]) /// 0016020 // membrane (GO_REF:0000039 [IEA] U…	0015361 // low affinity sodium:dicarboxylate symporter activity (PMID:8967342 [TAS]) /// 0015293 // symporter activity (GO_REF:0000037 [IEA] UniProtKB-KW:KW-0769) /// 0015361 // low affinity sodium:dicarboxylate symporter activity (GO_REF:0000033 [IBA] PANTHER:PTN000031903) /// 0005215 // transporter activity (GO_REF:0000002 [IEA] InterPro:IPR001898)	Uncharacterized protein	InterPro
ESM1	-515.537	UniProtKB	G1MXY1, V9XZL8, H2QQW3, D2HXE3, E2RJ30, W5PDW1, I3MXC4, F6TJM1, H2PFJ8, F7EV13, V9XU60, G3QZZ2, H0YW47, V9XWZ5, H0VBH2, Q9LJG3, H3A5C7, A5D7V3, V8PE21, A0A096N6E6, K7FMY9, M0R154, F7HXB8, A0A024QZR4, R4GLH0, A0A0D9RVM3, V9XXX7, V9XWZ9, M3X172, H2R5K2, H0Y010, G1T1L2, F7HUC0, G1KR58, G1QG59, Q9NQ30, C1JFI3, G3TH76, F6RBB9, U3IAH0, M3YS96, C1BM60, U3K8C2, F6RH45, G1QKA5, U6DUD2	0019760 // glucosinolate metabolic process (PMID:22589469 [RCA]) /// 0001558 // regulation of cell growth (GO_REF:0000002 [IEA] InterPro:IPR000867) /// 0008284 // positive regulation of cell proliferation (GO_REF:0000019 [IEA] Ensembl:ENSP00000370812) /// 0001525 // angiogenesis (PMID:11866539 [IEP]) /// 0008152 // metabolic process (GO_REF:0000002 [IEA] InterPro:IPR001087) /// 1902204 /// 001597…	0048046 // apoplast (PMID:18538804 [IDA]) /// 0005773 // vacuole (PMID:15539469 [IDA]) /// 0005576 // extracellular region (GO_REF:0000039 [IEA] UniProtKB-SubCell:SL-0243) /// 0005576 // extracellular region (GO_REF:0000002 [IEA] InterPro:IPR000867) /// 0016020 // membrane (PMID:17432890 [IDA]) /// 0009941 // chloroplast envelope (PMID:12938931 [IDA]) /// 0005777 // peroxisome (GO_REF:0000039 [IE…	0005520 // insulin-like growth factor binding (GO_REF:0000002 [IEA] InterPro:IPR000867) /// 0005178 // integrin binding (PMID:11544294 [IPI] UniProtKB:P20701) /// 0005171 // hepatocyte growth factor receptor binding (PMID:11590178 [IPI] UniProtKB:P08581) /// 0005171 // hepatocyte growth factor receptor binding (GO_REF:0000019 [IEA] Ensembl:ENSP00000370812) /// 0016787 // hydrolase activity (GO_RE…	Endothelial cell-specific molecule 1, isoform CRA_a	InterPro
GIPC2	-515.098	UniProtKB	Q8TF65, W5PV70, F7HB77, H0WVX4, H9H7M9, K7G4I3, F7CET3, G3VWE1, G3QQL5, M3YH96, G3UJF6, F6S8C6, H2N6Z2, R0KDP1, G1NAX2, H0Z8X0, G1LLM8, U3JTC0, Q1JQD4, I3MMQ5, J9NTP5, G1TCB1, K7EDC4, M3WR30, H0UUX7, I3L6T0, H2PZA0, F1NKY8, G1PBV4, H9GBJ0, A0A096N519, G1RFE4	0008150 // biological_process (GO_REF:0000015 [ND])	0070062 // extracellular vesicular exosome (PMID:19056867 [IDA]) /// 0005737 // cytoplasm (GO_REF:0000037 [IEA] UniProtKB-KW:KW-0963) /// 0070062 // extracellular vesicular exosome (GO_REF:0000019 [IEA] Ensembl:ENSP00000359795) /// 0070062 // extracellular vesicular exosome (PMID:23376485 [IDA]) /// 0005737 // cytoplasm (GO_REF:0000039 [IEA] UniProtKB-SubCell:SL-0086)	0003674 // molecular_function (GO_REF:0000015 [ND]) /// 0005515 // protein binding (PMID:25416956 [IPI] UniProtKB:P23497) /// 0005515 // protein binding (PMID:25416956 [IPI] UniProtKB:Q9HCK0)	Uncharacterized protein	Ensembl
SLC7A10	-501.692	UniProtKB	G1SX81, H9FH11, F6V379, H2QG01, G3N0V1, Q95L30, F1RNW8, G1N2M1, A6QQF2, I0FTG8, F6W3J6, W5P2R4, G1R820, H2NYC4, U3FMA6, U3JZE3, Q9NS82, F1P9B1, F1NHE4, A0A0D9QXC1, H9FI52, M3WLL6, G1PK12, H0VPD2, G3MXA4, G3QTE3, K7EK24, H9FLG5, G1LNV6, H0XKP7, M3Y886, K7GB90, G3WRY9, H9G6N1, U3IKD9, A0A0A0MUG8, K7ENB6, F7CE83, F7DVY9, H9F2N3, I3MDK7, H0ZGN7, H3APS3	0015804 // neutral amino acid transport (PMID:10863037 [IDA]) /// 0050900 // leukocyte migration (Reactome:REACT_12051 [TAS]) /// 0006865 // amino acid transport (Reactome:REACT_13796 [TAS]) /// 0003333 // amino acid transmembrane transport (GO_REF:0000033 [IBA] PANTHER:PTN000208210) /// 0006810 // transport (GO_REF:0000037 [IEA] UniProtKB-KW:KW-0813) /// 0042942 // D-serine transport (GO_REF:000…	0005887 // integral to plasma membrane (PMID:10734121 [TAS]) /// 0005887 // integral to plasma membrane (GO_REF:0000033 [IBA] PANTHER:PTN000208210) /// 0005886 // plasma membrane (Reactome:REACT_14851 [TAS]) /// 0016020 // membrane (GO_REF:0000037 [IEA] UniProtKB-KW:KW-0472) /// 0016020 // membrane (GO_REF:0000002 [IEA] InterPro:IPR002293) /// 0005887 // integral to plasma membrane (PMID:10863037…	0015171 // amino acid transmembrane transporter activity (GO_REF:0000002 [IEA] InterPro:IPR002293) /// 0015175 // neutral amino acid transmembrane transporter activity (PMID:10863037 [IDA]) /// 0015175 // neutral amino acid transmembrane transporter activity (GO_REF:0000019 [IEA] Ensembl:ENSP00000253188) /// 0015194 // L-serine transmembrane transporter activity (GO_REF:0000033 [IBA] PANTHER:PTN0…	Uncharacterized protein	InterPro
SBSPON	-480.994	UniProtKB	H2LVA1, U3IDY6, F6RYM8, U3K1K5, K7GJW1, E2R4R5, H2U4W9, H2QWA7, I3KA23, G3RHB4, I3KA25, I3KA24, F7ITB4, G1NG45, F7ITB8, G1KPW2, A0A0D9RMB8, F1RWI4, A0A096NZQ7, G3NE94, H3A997, M3WH42, H3CRX7, G1T3E0, H2PQJ9, W5P652, G3TFM3, Q32L50, I3NAQ2, M4A7H8, H2U4X0, F7EB88, H0WSZ4, G1QKT6, A0A0B2UT43, H0VI19, W5JYQ8, F7AIW1, G3W1M6, U3BET2, M3YFR3, D2HKG5, Q8IVN8, W5M7Y7, A0A087Y4V4, F7F098	0006955 // immune response (GO_REF:0000002 [IEA] InterPro:IPR001212) /// 0006898 // receptor-mediated endocytosis (GO_REF:0000002 [IEA] InterPro:IPR001212)	0005578 // proteinaceous extracellular matrix (GO_REF:0000039 [IEA] UniProtKB-SubCell:SL-0111) /// 0005578 // proteinaceous extracellular matrix (GO_REF:0000037 [IEA] UniProtKB-KW:KW-0272) /// 0031012 // extracellular matrix (GO_REF:0000019 [IEA] Ensembl:ENSP00000297354) /// 0031012 // extracellular matrix (PMID:20551380 [IDA]) /// 0005576 // extracellular region (GO_REF:0000037 [IEA] UniProtKB-K…	0030247 // polysaccharide binding (GO_REF:0000002 [IEA] InterPro:IPR001212) /// 0005044 // scavenger receptor activity (GO_REF:0000002 [IEA] InterPro:IPR001212)	Uncharacterized protein	InterPro
LOC102123676	-463.101
LOC102125089	-454.622
SLC12A3	-450.863	UniProtKB	F6QQS8, M3WA06, F1N9F6, G1SYG3, H0Z805, G1MQZ9, F7IPQ0, F7G9L3, U3JYG7, P55017, A0A0B2UQ69, A0A0D9QY58, H0WYT8, U3J4U8, H9GCY6, F6UKR7, G1PC43, G1QPX8, H2NQZ3, F6UYI8, V8NV04, H3APR7, I3MU09, M3XWY6, J3QSS1, G3WGL2, H0VCE1, A0A096NIM8, G3TE71, V8NWM2, F1MD59, G3R3N4, G1MEF6, W5QBP1, H2QB60, G3RWU9	0006814 // sodium ion transport (GO_REF:0000037 [IEA] UniProtKB-KW:KW-0739) /// 0055085 // transmembrane transport (GO_REF:0000002 [IEA] InterPro:IPR004841) /// 0006814 // sodium ion transport (GO_REF:0000019 [IEA] Ensembl:ENSMUSP00000034218) /// 0006811 // ion transport (GO_REF:0000002 [IEA] InterPro:IPR002948|InterPro:IPR004842|InterPro:IPR018491) /// 0035725 // sodium ion transmembrane transpo…	0016020 // membrane (GO_REF:0000002 [IEA] InterPro:IPR002948|InterPro:IPR018491) /// 0005886 // plasma membrane (Reactome:REACT_19417 [TAS]) /// 0070062 // extracellular vesicular exosome (PMID:19056867 [IDA]) /// 0005887 // integral to plasma membrane (GO_REF:0000033 [IBA] PANTHER:PTN000214717) /// 0070062 // extracellular vesicular exosome (PMID:23533145 [IDA]) /// 0016020 // membrane (GO_REF:0…	0005515 // protein binding (PMID:22406640 [IPI] UniProtKB:Q9UH77) /// 0005215 // transporter activity (GO_REF:0000019 [IEA] Ensembl:ENSMUSP00000034218) /// 0015378 // sodium:chloride symporter activity (PMID:8528245 [TAS]) /// 0015379 // potassium:chloride symporter activity (GO_REF:0000033 [IBA] PANTHER:PTN000214717) /// 0015081 // sodium ion transmembrane transporter activity (GO_REF:0000033 [I…	Uncharacterized protein	InterPro
KLK1	-443.089	UniProtKB	F7E0I1, G3QGD6, A0A034WG52, Q6H319, F7A5S3, H0XRZ4, F1Q0B8, F7GYN8, F1Q0B9, A5A2L9, A0A0A0MUM3, I3MTF1, Q07276, A0A0D9S527, H2NZT5, W5PXS8, G1R193, Q5FBW2, Q6H320, I3LSM8, F7A5N8, C9DFG0, Q28773, P06870, A0A0C9R1B5, Q6T776	0006508 // proteolysis (GO_REF:0000002 [IEA] InterPro:IPR001254|InterPro:IPR001314|InterPro:IPR018114) /// 0006508 // proteolysis (GO_REF:0000002 [IEA] InterPro:IPR001254|InterPro:IPR018114) /// 0006508 // proteolysis (GO_REF:0000037 [IEA] UniProtKB-KW:KW-0645) /// 0006508 // proteolysis (GO_REF:0000002 [IEA] InterPro:IPR001254) /// 0006508 // proteolysis (GO_REF:0000002 [IEA] InterPro:IPR001254|…	0070062 // extracellular vesicular exosome (PMID:19056867 [IDA]) /// 0005634 // nucleus (GO_REF:0000019 [IEA] Ensembl:ENSP00000301420) /// 0005576 // extracellular region (GO_REF:0000039 [IEA] UniProtKB-SubCell:SL-0243) /// 0070062 // extracellular vesicular exosome (PMID:23376485 [IDA]) /// 0070062 // extracellular vesicular exosome (GO_REF:0000019 [IEA] Ensembl:ENSP00000301420) /// 0005634 // n…	0004252 // serine-type endopeptidase activity (GO_REF:0000002 [IEA] InterPro:IPR001254|InterPro:IPR001314) /// 0004252 // serine-type endopeptidase activity (GO_REF:0000033 [IBA] PANTHER:PTN001207579) /// 0004252 // serine-type endopeptidase activity (PMID:7749372 [NAS]) /// 0016787 // hydrolase activity (GO_REF:0000037 [IEA] UniProtKB-KW:KW-0378) /// 0016787 // hydrolase activity (GO_REF:0000038…	Kallikrein-1	InterPro	/// mcf04961 // Endocrine and other factor-regulated calcium reabsorption - Macaca fascicularis (crab-eating macaque) /// mcf04614 // Renin-angiotensin system - Macaca fascicularis (crab-eating macaque)
ENPP3	-428.261	UniProtKB	U6CT91, P15396, Q5R5M5, F1PJN9, F7BSG0, F7GU58, A0A096P051, K7FIN2, F7G1Z5, E1C1S1, G3W316, Q9H515, G1K9M6, O14638, F6WJI0, H0ZN45, G1NKE9, C0PU05, F6SKB3, M3WK44, I3MUU9, K7EDA0, H0XAJ7, G1RWL2, A0A0B2V735, E2R4D7, G1PVH5, W5PXE0, U3KB59, B0KW99, H2PKC1, F6TH66, F8W6H5, U3IQT5, H0XH88, G1LVA2, F7ILR6, G8JKZ1, H2ZVP0, F7ILT0, G3ST94, H2R144, A0A0D9RVS7, I3MMP4, M3YTA2, G1T7E8	0008152 // metabolic process (GO_REF:0000037 [IEA] UniProtKB-KW:KW-0511) /// 0006955 // immune response (GO_REF:0000002 [IEA] InterPro:IPR001212) /// 0008152 // metabolic process (GO_REF:0000002 [IEA] InterPro:IPR017849|InterPro:IPR017850) /// 0030505 // inorganic diphosphate transport (PMID:10513816 [IDA]) /// 0006898 // receptor-mediated endocytosis (GO_REF:0000002 [IEA] InterPro:IPR001212) ///…	0048471 // perinuclear region of cytoplasm (GO_REF:0000019 [IEA] Ensembl:ENSP00000406261) /// 0070062 // extracellular vesicular exosome (GO_REF:0000019 [IEA] Ensembl:ENSP00000406261) /// 0070062 // extracellular vesicular exosome (PMID:19056867 [IDA]) /// 0016020 // membrane (GO_REF:0000037 [IEA] UniProtKB-KW:KW-0472) /// 0070062 // extracellular vesicular exosome (PMID:19199708 [IDA]) /// 00160…	0004528 // phosphodiesterase I activity (GO_REF:0000003 [IEA] EC:3.1.4.1) /// 0005044 // scavenger receptor activity (GO_REF:0000002 [IEA] InterPro:IPR001212) /// 0030247 // polysaccharide binding (GO_REF:0000002 [IEA] InterPro:IPR001212) /// 0003824 // catalytic activity (GO_REF:0000002 [IEA] InterPro:IPR017850) /// 0003824 // catalytic activity (GO_REF:0000037 [IEA] UniProtKB-KW:KW-0511) /// 00…	Uncharacterized protein	InterPro	/// mcf01100 // Metabolic pathways - Macaca fascicularis (crab-eating macaque) /// mcf00230 // Purine metabolism - Macaca fascicularis (crab-eating macaque) /// mcf00500 // Starch and sucrose metabolism - Macaca fascicularis (crab-eating macaque) /// mcf00760 // Nicotinate and nicotinamide metabolism - Macaca fascicularis (crab-eating macaque) /// mcf00770 // Pantothenate and CoA biosynthesis - M…
CALCR	-426.097	UniProtKB	U3ISB2, F7D5C8, F7BZM3, D8MIV0, D8MIV1, A0A0C4DG16, A7Z0C0, A7Z0C1, C3KHV3, H0YTE5, H9H7E3, A7Z0B9, M3Y9S7, A7Z0B8, V8NQF0, G1MHC6, A6QQK6, F6SZI7, H2PMX1, M3W7Q9, Q29RL4, A0A096NZZ1, F6QHQ8, F7C038, F6YW38, F6YHG4, C1BW45, K7EHP1, P25117, G1RZK7, F6Q8B6, K7G4I8, W5NRE5, F1SFC3, F7D5E4, G1P7Q0, A0A0D9RJQ2, O08893, I3MI40, Q1JPD1, P79222, G3SDU9, H0WG39, I3N4K6, F1P5E1, G1TV01, A0A0A0MRG0, P30988,…	0007202 // activation of phospholipase C activity (PMID:8940110 [IDA]) /// 0043488 // regulation of mRNA stability (GO_REF:0000019 [IEA] Ensembl:ENSMUSP00000075070) /// 0007204 // elevation of cytosolic calcium ion concentration (PMID:8078488 [IDA]) /// 0045762 // positive regulation of adenylate cyclase activity (PMID:7588285 [IDA]) /// 0045762 // positive regulation of adenylate cyclase activit…	0005886 // plasma membrane (Reactome:REACT_17008 [TAS]) /// 0016020 // membrane (GO_REF:0000038 [IEA] UniProtKB-KW:KW-0472) /// 0016020 // membrane (GO_REF:0000037 [IEA] UniProtKB-KW:KW-0472) /// 0001669 // acrosomal vesicle (GO_REF:0000019 [IEA] Ensembl:ENSMUSP00000075070) /// 0016021 // integral to membrane (GO_REF:0000038 [IEA] UniProtKB-KW:KW-0812) /// 0005887 // integral to plasma membrane (…	0004948 // calcitonin receptor activity (GO_REF:0000002 [IEA] InterPro:IPR001688|InterPro:IPR003287) /// 0032841 // calcitonin binding (PMID:8940110 [IPI] UniProtKB:P01258) /// 0004930 // G-protein coupled receptor activity (GO_REF:0000037 [IEA] UniProtKB-KW:KW-0297) /// 0004930 // G-protein coupled receptor activity (GO_REF:0000002 [IEA] InterPro:IPR000832|InterPro:IPR001879|InterPro:IPR017983) …	Uncharacterized protein	Ensembl	/// mcf04080 // Neuroactive ligand-receptor interaction - Macaca fascicularis (crab-eating macaque) /// mcf04380 // Osteoclast differentiation - Macaca fascicularis (crab-eating macaque)
ACOT11	-399.242	UniProtKB	G1QST0, G3VW67, H0X5C1, F6W6K5, M5BYN6, H0VW31, K7BZE0, I3MHH9, K7F5G1, H2N7A6, E1BZQ4, H9FJ29, J9P8C6, H9F5R2, F7GCF0, G1SUG2, H0ZGQ8, E2R7Z9, G1KPY1, H2PZ34, M3W1C2, F7GIW6, U3I7V2, G3R381, U3KC75, A0A0D9S771, W5PBF3, F7A399, M3Y656, G1LTF1, F7DTU6, G1NFW5, E1BMF5, I2CW57, G3SEJ5, F6QHW5, Q8WXI4, G1PQ18, F6W7N0, G3T2C2, K7F5F8	0035556 // intracellular signal transduction (PMID:11696000 [NAS]) /// 0009409 // response to cold (PMID:11696000 [ISS] UniProtKB:Q8VHQ9) /// 0009409 // response to cold (GO_REF:0000019 [IEA] Ensembl:ENSMUSP00000099823) /// 0009266 // response to temperature stimulus (GO_REF:0000024 [ISS] UniProtKB:Q8VHQ9) /// 0006631 // fatty acid metabolic process (PMID:11696000 [NAS]) /// 0008152 // metabolic …	0070062 // extracellular vesicular exosome (PMID:19056867 [IDA]) /// 0005737 // cytoplasm (GO_REF:0000037 [IEA] UniProtKB-KW:KW-0963) /// 0070062 // extracellular vesicular exosome (GO_REF:0000019 [IEA] Ensembl:ENSP00000360366) /// 0005737 // cytoplasm (PMID:11696000 [IC] GO:0047617) /// 0005737 // cytoplasm (GO_REF:0000039 [IEA] UniProtKB-SubCell:SL-0086)	0008289 // lipid binding (GO_REF:0000002 [IEA] InterPro:IPR002913) /// 0016787 // hydrolase activity (GO_REF:0000037 [IEA] UniProtKB-KW:KW-0378) /// 0016787 // hydrolase activity (GO_REF:0000038 [IEA] UniProtKB-KW:KW-0378) /// 0052689 // carboxylic ester hydrolase activity (GO_REF:0000037 [IEA] UniProtKB-KW:KW-0719) /// 0047617 // acyl-CoA hydrolase activity (PMID:11696000 [TAS])	Uncharacterized protein	InterPro
HOXC4	-392.674	UniProtKB	A4FUC1, H2Q636, F6PL05, F7HTX5, G9HPS5, W5Q435, G1T9L5, F1SR58, G3QTW5, I3N4H2, K7FA77, V8P2N2, F7I3I7, U3IUE2, P09017, H0XVF3, H2NHJ2, G1S7G0, D2HM48, A0A096N4V5, E2QSM9, G1PXH9, G1KKN8, K7DKU9, M3Y389, G3QJJ3, Q86TF7, A0A0D9QZG7, H0WAT9	0006355 // regulation of transcription, DNA-dependent (GO_REF:0000002 [IEA] InterPro:IPR001827|InterPro:IPR017970|InterPro:IPR017995) /// 0006355 // regulation of transcription, DNA-dependent (GO_REF:0000037 [IEA] UniProtKB-KW:KW-0805) /// 0007275 // multicellular organismal development (GO_REF:0000038 [IEA] UniProtKB-KW:KW-0217) /// 0006355 // regulation of transcription, DNA-dependent (GO_REF:0…	0005634 // nucleus (GO_REF:0000002 [IEA] InterPro:IPR017995) /// 0005634 // nucleus (GO_REF:0000037 [IEA] UniProtKB-KW:KW-0539) /// 0005634 // nucleus (GO_REF:0000039 [IEA] UniProtKB-SubCell:SL-0191) /// 0005634 // nucleus (GO_REF:0000038 [IEA] UniProtKB-KW:KW-0539) /// 0005634 // nucleus (GO_REF:0000019 [IEA] Ensembl:ENSP00000399808) /// 0005634 // nucleus (GO_REF:0000052 [IDA]) /// 0005634 // n…	0005515 // protein binding (PMID:23455924 [IPI] UniProtKB:O43463) /// 0003677 // DNA binding (GO_REF:0000037 [IEA] UniProtKB-KW:KW-0371) /// 0003677 // DNA binding (GO_REF:0000038 [IEA] UniProtKB-KW:KW-0238) /// 0003677 // DNA binding (GO_REF:0000038 [IEA] UniProtKB-KW:KW-0371) /// 0003700 // sequence-specific DNA binding transcription factor activity (GO_REF:0000002 [IEA] InterPro:IPR001827|Inte…	Uncharacterized protein	Ensembl
TSPAN1	-387.591	UniProtKB	F1NBL2, W5MEX5, U3IJ40, G3VGR8, K7FYA8, G1SNF8, I3MV16, H3C1Q2, H0ZCW3, G1P0V3, R4G9D3, H2PYY2, F7GF39, O60635, F6ZI08, F1S3V5, F7G2H5, H0XIC6, Q3T0S3, G1NDT9, F6UGN7, G3SSW3, Q4R7W6, K7EH18, U3BAJ0, A0A087X7F6, A0A0D9S7E9, W5NVX6, W5KVA8, Q5RC27, G3S2H2, U3K4G4, M3ZTT7, H3B0Q0, H0V4W9, G1M5E5, M3YNG6, E2RPE6, A0A096N1N8, G3NNH7, J9NS67, G1S3V1, M3VUZ7	0050821 // protein stabilization (PMID:21836059 [IDA]) /// 0016477 // cell migration (PMID:22378020 [IMP]) /// 0008283 // cell proliferation (GO_REF:0000019 [IEA] Ensembl:ENSP00000361072) /// 0008283 // cell proliferation (PMID:22378020 [IDA]) /// 0071934 // thiamine transmembrane transport (PMID:21836059 [IDA]) /// 0050821 // protein stabilization (GO_REF:0000019 [IEA] Ensembl:ENSP00000361072) /…	0031982 // vesicle (PMID:21836059 [IDA]) /// 0016020 // membrane (PMID:12115476 [IDA]) /// 0048471 // perinuclear region of cytoplasm (GO_REF:0000019 [IEA] Ensembl:ENSP00000361072) /// 0070062 // extracellular vesicular exosome (GO_REF:0000019 [IEA] Ensembl:ENSP00000361072) /// 0005737 // cytoplasm (PMID:12115476 [IDA]) /// 0016020 // membrane (GO_REF:0000038 [IEA] UniProtKB-KW:KW-0472) /// 00057…	0005515 // protein binding (PMID:21836059 [IPI] UniProtKB:O60779) /// 0015403 // thiamine uptake transmembrane transporter activity (PMID:21836059 [IDA]) /// 0015403 // thiamine uptake transmembrane transporter activity (GO_REF:0000019 [IEA] Ensembl:ENSP00000361072)	Tetraspanin	UniProt
LOC102120519	-379.668
LOC102141720	-377.002
LOC102129374	-371.66
LOC102130627	-358.61
LOC102145695	-341.239
LOC101867411	-336.363
LOC101867390	-330.451
HOXD10	-324.899	UniProtKB	H9GPV8, M3YRI4, E2RHR1, A1YFT7, I7BGA7, F7AWE1, A2T802, G1L4Y6, P24341, P28358, K7F5A8, H0XDU5, A0A0A0QJR7, H2P7X2, G1P8D4, E1BRT6, G1SW90, G1NBH5, I3M397, F1RZG3, G3TAZ6, H0VJ06, F7G643, F7E289, H0ZF53, A5PJK3, M3W5K7, A2T7D1, U3IN05, G1R249, W5Q7V6, Q9IA14, G3WTV0, H3AM37, A0A0D9RPN5, U3JKG5, F6VTE3, G9HPS9, I7AK99, G3QG73, A2D5V0, H2QJ12	0006355 // regulation of transcription, DNA-dependent (GO_REF:0000037 [IEA] UniProtKB-KW:KW-0805) /// 0009954 // proximal/distal pattern formation (GO_REF:0000019 [IEA] Ensembl:ENSMUSP00000062412) /// 0010468 // regulation of gene expression (GO_REF:0000019 [IEA] Ensembl:ENSMUSP00000062412) /// 0045944 // positive regulation of transcription from RNA polymerase II promoter (GO_REF:0000019 [IEA] E…	0005634 // nucleus (GO_REF:0000037 [IEA] UniProtKB-KW:KW-0539) /// 0005634 // nucleus (GO_REF:0000039 [IEA] UniProtKB-SubCell:SL-0191) /// 0005634 // nucleus (GO_REF:0000002 [IEA] InterPro:IPR006711) /// 0005634 // nucleus (GO_REF:0000038 [IEA] UniProtKB-KW:KW-0539) /// 0005634 // nucleus (GO_REF:0000040 [IEA] UniProtKB-SubCell:SL-0191)	0003677 // DNA binding (GO_REF:0000037 [IEA] UniProtKB-KW:KW-0371) /// 0003677 // DNA binding (GO_REF:0000019 [IEA] Ensembl:ENSMUSP00000062412) /// 0003677 // DNA binding (GO_REF:0000038 [IEA] UniProtKB-KW:KW-0238) /// 0003677 // DNA binding (GO_REF:0000038 [IEA] UniProtKB-KW:KW-0371) /// 0003677 // DNA binding (GO_REF:0000002 [IEA] InterPro:IPR001356|InterPro:IPR009057|InterPro:IPR020479) /// 00…	Homeobox D10	InterPro	/// mcf05205 // Proteoglycans in cancer - Macaca fascicularis (crab-eating macaque) /// mcf05206 // MicroRNAs in cancer - Macaca fascicularis (crab-eating macaque)
LOC102132360	-317.869
AMN	-310.668	UniProtKB	M3XU23, U3JJE6, H2NMB4, F7E2B6, W5P568, K7G876, F1SAM7, I3NH45, G1S1U0, Q6UKI2, H2Q8Y4, F1P4E3, G3S152, F6S7X6, F1MQD9, M3WWE8, F7DTU7, F1PEF2, G1MIQ5, H9G3E1, U3IVY9, H0ZRG1, Q9BXJ7, F7I9N4, H0XME0, G3UT14, G3TCT1, H0W386, A0A096NJV6, G3W208	0015889 // cobalamin transport (PMID:14576052 [IDA]) /// 0043001 // Golgi to plasma membrane protein transport (PMID:14576052 [IDA]) /// 0006898 // receptor-mediated endocytosis (PMID:14576052 [IDA]) /// 0042157 // lipoprotein metabolic process (Reactome:REACT_6823 [TAS]) /// 0006766 // vitamin metabolic process (Reactome:REACT_11193 [TAS]) /// 0007588 // excretion (GO_REF:0000019 [IEA] Ensembl:E…	0010008 // endosome membrane (Reactome:REACT_163861 [TAS]) /// 0005615 // extracellular space (PMID:14576052 [IDA]) /// 0005886 // plasma membrane (Reactome:REACT_169426 [TAS]) /// 0070062 // extracellular vesicular exosome (PMID:19056867 [IDA]) /// 0005886 // plasma membrane (Reactome:REACT_163741 [TAS]) /// 0016020 // membrane (GO_REF:0000037 [IEA] UniProtKB-KW:KW-0472) /// 0005886 // plasma me…	0005102 // receptor binding (PMID:14576052 [IPI] UniProtKB:O60494) /// 0005102 // receptor binding (GO_REF:0000019 [IEA] Ensembl:ENSP00000299155)	Uncharacterized protein	Ensembl
COL19A1	-310.268	UniProtKB	H0ZR72, W5PQH8, F7CQA9, H9FEC0, E2R0E5, A0A096MQD1, H2PJI6, M3Y2V5, G1SXJ4, F7G843, I3N141, F1RTT4, F7FD73, U3JWT2, G3WE84, M3WDD0, U3J6B8, H2QT96, F6QP37, H9FJX4, H0WL83, G3QSZ0, V8NRL1, F6T5H5, G3SPL5, G1KHL6, Q14993, G1PHQ5, F1MBG3, G1MA09	0030154 // cell differentiation (GO_REF:0000037 [IEA] UniProtKB-KW:KW-0221) /// 0001501 // skeletal system development (PMID:9143499 [TAS]) /// 0030198 // extracellular matrix organization (GO_REF:0000019 [IEA] Ensembl:ENSMUSP00000110899) /// 0030198 // extracellular matrix organization (PMID:1639419 [NAS]) /// 0016337 // cell-cell adhesion (PMID:1639419 [NAS]) /// 0007275 // multicellular organi…	0005576 // extracellular region (Reactome:REACT_121366 [TAS]) /// 0005578 // proteinaceous extracellular matrix (GO_REF:0000037 [IEA] UniProtKB-KW:KW-0272) /// 0005576 // extracellular region (Reactome:REACT_150411 [TAS]) /// 0005788 // endoplasmic reticulum lumen (Reactome:REACT_121366 [TAS]) /// 0005578 // proteinaceous extracellular matrix (GO_REF:0000039 [IEA] UniProtKB-SubCell:SL-0111) /// 0…	0005201 // extracellular matrix structural constituent (PMID:1639419 [NAS]) /// 0030674 // protein binding, bridging (PMID:1639419 [NAS]) /// 0005201 // extracellular matrix structural constituent (PMID:7775380 [NAS])	Uncharacterized protein	Ensembl
NOX4	-304.856	UniProtKB	H0ZRN8, F7F2V7, A0A096MLX2, I3JC79, A0A087XPB4, H0X6I4, F7CF38, E9PPP2, F6WZN5, G1KQH3, F1STQ7, F7CFD4, H3AQA5, W5K8U1, G1S1U8, I3JC80, G1NQP5, F7DI13, E9PR43, E9PI95, Q5R5C5, F7CF27, H2M5R6, Q9NPH5, F6ZHK2, H2M5R8, G3NYW2, G3VR45, K7GHR7, G1S1V1, Q4R1Q7, I3MB82, F1PSM8, F6RL56, M3XET3, W5MK19, F7CEN8, A0A0D9S0R4, G1TC62, G3THC6, H9FL67, M4A9T6, U3JZL9, F6Z9W3, G3UU07, G1LF61, H3CJD2, U3IYN1, F6Z…	0055114 // oxidation-reduction process (GO_REF:0000002 [IEA] InterPro:IPR013121) /// 0055114 // oxidation-reduction process (GO_REF:0000002 [IEA] InterPro:IPR013112|InterPro:IPR013121|InterPro:IPR017927|InterPro:IPR017938) /// 0010467 // gene expression (GO_REF:0000019 [IEA] Ensembl:ENSP00000263317) /// 0055114 // oxidation-reduction process (GO_REF:0000002 [IEA] InterPro:IPR000778|InterPro:IPR01…	0016020 // membrane (GO_REF:0000038 [IEA] UniProtKB-KW:KW-0472) /// 0030054 // cell junction (GO_REF:0000037 [IEA] UniProtKB-KW:KW-0965) /// 0005634 // nucleus (GO_REF:0000037 [IEA] UniProtKB-KW:KW-0539) /// 0001725 // stress fiber (GO_REF:0000019 [IEA] Ensembl:ENSRNOP00000018990) /// 0005634 // nucleus (GO_REF:0000039 [IEA] UniProtKB-SubCell:SL-0191) /// 0016020 // membrane (GO_REF:0000037 [IEA]…	0019826 // oxygen sensor activity (PMID:10869423 [TAS]) /// 0016491 // oxidoreductase activity (GO_REF:0000002 [IEA] InterPro:IPR000778|InterPro:IPR013112|InterPro:IPR013121|InterPro:IPR017927|InterPro:IPR017938) /// 0016175 // superoxide-generating NADPH oxidase activity (GO_REF:0000019 [IEA] Ensembl:ENSMUSP00000032781) /// 0050660 // flavin adenine dinucleotide binding (PMID:10869423 [TAS]) ///…	Uncharacterized protein	InterPro
LOC102135541	-287.037
RYR2	-280.447	UniProtKB	M4AIX3, H3ATZ9, G3RA81, G1TIT8, H9FLQ2, P30957, J9P3Y7, H9FLQ1, G3U183, G1P701, G1L869, F7FIY3, J9Q1W5, F7D4L8, F6WS07, F7EDI7, F6WZF4, K7G4W2, F1PEE8, F7DZV6, H9FLP8, F6XBV3, Q92736, F6SEY0, G1L857, H2N3B1, W5NIQ7, W5NIQ4, W5UQE2, H0VB77, E1BHV1, G3S6N8, G3PRH8, A0A096N5N9, G1SHL5, F1NLZ9, H9F9S2, H2TA63, F7EDW9, H0XGR2, U3KG58, F6WYX2, E1BE29, F1RHM3, F6UA28, G3SYE9, H3CJI3, H2R0U9, O08660, I3M…	0031000 // response to caffeine (PMID:17921453 [IDA]) /// 0014808 // release of sequestered calcium ion into cytosol by sarcoplasmic reticulum (GO_REF:0000024 [ISS] UniProtKB:E9Q401) /// 0002027 // regulation of heart rate (GO_REF:0000019 [IEA] Ensembl:ENSP00000355533) /// 0002027 // regulation of heart rate (PMID:12919952 [IMP]) /// 0001666 // response to hypoxia (GO_REF:0000019 [IEA] Ensembl:EN…	0016020 // membrane (GO_REF:0000002 [IEA] InterPro:IPR005821) /// 0016020 // membrane (GO_REF:0000037 [IEA] UniProtKB-KW:KW-0472) /// 0016021 // integral to membrane (GO_REF:0000038 [IEA] UniProtKB-KW:KW-0812) /// 0016529 // sarcoplasmic reticulum (GO_REF:0000037 [IEA] UniProtKB-KW:KW-0703) /// 0016529 // sarcoplasmic reticulum (PMID:12919952 [IDA]) /// 0016020 // membrane (GO_REF:0000002 [IEA] I…	0034237 // protein kinase A regulatory subunit binding (PMID:10830164 [IDA]) /// 0034236 // protein kinase A catalytic subunit binding (PMID:10830164 [IDA]) /// 0005515 // protein binding (PMID:10830164 [IPI] UniProtKB:Q15257) /// 0005262 // calcium channel activity (GO_REF:0000002 [IEA] InterPro:IPR000699) /// 0005262 // calcium channel activity (GO_REF:0000024 [ISS] UniProtKB:E9Q401) /// 004392…	Uncharacterized protein	Ensembl	/// mcf04024 // cAMP signaling pathway - Macaca fascicularis (crab-eating macaque) /// mcf04020 // Calcium signaling pathway - Macaca fascicularis (crab-eating macaque) /// mcf04921 // Oxytocin signaling pathway - Macaca fascicularis (crab-eating macaque) /// mcf04261 // Adrenergic signaling in cardiomyocytes - Macaca fascicularis (crab-eating macaque) /// mcf04972 // Pancreatic secretion - Macac…
MIOX	-273.29	UniProtKB	H0VQN6, C6K2L2, K8YRU4, G3ULL1, F1RYH8, A0A034VWK7, H2ZYU5, C3KHV1, V5GZ83, F6VAM9, E2QTD8, J9P8P0, F7EE36, W5QF29, K7E9E0, Q9UGB7, F7I8L5, A0A0B2UQB6, F6T4U8, H2QLY0, F7IFQ2, A6PVH4, A6PVH2, H0ZUY2, C3KIB9, T2M3A3, G1QIX8, G3RB79, F6ZU68, G3VN73, W8B1U9, G1L848, I3N967, A7MBE4, G1TNS9, G1Q953, A0A096NL43, V8NS02, H0WMY1, M3XSG0, G3X6C0, A0A0F7GPD2, Q8WN98, B3VDZ0, A0A061RBK7, G1MUV2, A0A0D9QXU3,…	0019310 // inositol catabolic process (GO_REF:0000002 [IEA] InterPro:IPR007828) /// 0019310 // inositol catabolic process (PMID:18364358 [IDA]) /// 0055114 // oxidation-reduction process (GO_REF:0000037 [IEA] UniProtKB-KW:KW-0560) /// 0019310 // inositol catabolic process (PMID:11716759 [IDA]) /// 0019310 // inositol catabolic process (GO_REF:0000024 [ISS] UniProtKB:Q9UGB7) /// 0061024 // membran…	0005737 // cytoplasm (GO_REF:0000024 [ISS] UniProtKB:Q9QXN5) /// 0005737 // cytoplasm (GO_REF:0000019 [IEA] Ensembl:ENSMUSP00000023282) /// 0005737 // cytoplasm (GO_REF:0000002 [IEA] InterPro:IPR007828) /// 0016234 // inclusion body (GO_REF:0000024 [ISS] UniProtKB:Q8WN98) /// 0005737 // cytoplasm (GO_REF:0000037 [IEA] UniProtKB-KW:KW-0963) /// 0070062 // extracellular vesicular exosome (PMID:2337…	0050113 // inositol oxygenase activity (PMID:18364358 [IDA]) /// 0050113 // inositol oxygenase activity (GO_REF:0000002 [IEA] InterPro:IPR007828) /// 0050113 // inositol oxygenase activity (GO_REF:0000003 [IEA] EC:1.13.99.1) /// 0016491 // oxidoreductase activity (GO_REF:0000038 [IEA] UniProtKB-KW:KW-0560) /// 0016701 // oxidoreductase activity, acting on single donors with incorporation of molec…	Inositol oxygenase	InterPro	/// mcf00562 // Inositol phosphate metabolism - Macaca fascicularis (crab-eating macaque) /// mcf00053 // Ascorbate and aldarate metabolism - Macaca fascicularis (crab-eating macaque)
LOC102146964	-269.569
DPEP1	-268.531	UniProtKB	H3BQS5, G1S0Z6, G3TPW8, H3B5M1, C1BIN9, H0ZC24, P16444, W8AEG4, V8P4B3, F6TJM7, C3KH00, G3VKA8, G1SZ68, A0A034WWC5, U6CZV3, I3MI93, P22412, D2HVV5, P43477, U3EEC7, H3BP43, H2NRU0, F1NCC0, H0WCB5, F7DUI9, K7FCH6, W5PXL2, G1N7Q9, M3Y7I4, P31429, W8B9T9, M5BM39, F7DUI3, Q6I9V1, H0WQU6, M5BJ69, A0A0D9S302, F7E2J0, H2QBR5, E2R4I6, U3JKG3, H9GP19, A0A096N813, F6TVV6, F7GBL3, G3QTI9, G1PN74, I3L719, Q3S…	0043154 // negative regulation of cysteine-type endopeptidase activity involved in apoptotic process (GO_REF:0000019 [IEA] Ensembl:ENSP00000376807) /// 0006508 // proteolysis (GO_REF:0000037 [IEA] UniProtKB-KW:KW-0645) /// 0019369 // arachidonic acid metabolic process (Reactome:REACT_147851 [TAS]) /// 0030336 // negative regulation of cell migration (PMID:20824289 [IMP]) /// 0006508 // proteolysi…	0005634 // nucleus (GO_REF:0000019 [IEA] Ensembl:ENSP00000376807) /// 0005886 // plasma membrane (GO_REF:0000024 [ISS] UniProtKB:P16444) /// 0016020 // membrane (GO_REF:0000037 [IEA] UniProtKB-KW:KW-0472) /// 0005886 // plasma membrane (PMID:11988094 [IDA]) /// 0031225 // anchored to membrane (GO_REF:0000038 [IEA] UniProtKB-KW:KW-0336) /// 0005886 // plasma membrane (GO_REF:0000019 [IEA] Ensembl:…	0005515 // protein binding (PMID:16189514 [IPI] UniProtKB:Q96EK5) /// 0016787 // hydrolase activity (GO_REF:0000037 [IEA] UniProtKB-KW:KW-0378) /// 0016805 // dipeptidase activity (GO_REF:0000038 [IEA] UniProtKB-KW:KW-0224) /// 0016787 // hydrolase activity (GO_REF:0000038 [IEA] UniProtKB-KW:KW-0378) /// 0070573 // metallodipeptidase activity (PMID:19879002 [IDA]) /// 0008237 // metallopeptidase …	Dipeptidase	InterPro
TRIM71	-266.224	UniProtKB	F6QNE6, G3UNI0, G1KQF1, M3YNX2, F6ZFU3, W5Q187, T2MD13, M3VZD9, A0A096ML05, G1L6S7, F2Y8T9, G3WYK2, Z4YJC3, H0XDA8, F1Q0E3, E1BJS7, V8P052, A0A0A8WQL8, Q1PRL4, G1NFG9, F6T413, G3RLQ5, F6SC18, A0A0A9YMF6, H0V3A1, H2PB88, H0Z006, G1NFH0, G1QD56, Q2Q1W2, F6TL74, H2R8E3, I3MPB3, G1QWN9, G1STF0, A0A0D9RAX4, A0A0D6QH29, K7F9T3, V8P0D1, G1TRI6, U3K3C4, K7F9T1, R0L9W4, F2Y8U0	0072089 // stem cell proliferation (GO_REF:0000019 [IEA] Ensembl:ENSMUSP00000107447) /// 0035278 // negative regulation of translation involved in gene silencing by miRNA (GO_REF:0000024 [ISS] UniProtKB:Q1PSW8) /// 0071310 // cellular response to organic substance (GO_REF:0000019 [IEA] Ensembl:ENSMUSP00000107447) /// 0051865 // protein autoubiquitination (GO_REF:0000024 [ISS] UniProtKB:Q1PSW8) //…	0000932 // cytoplasmic mRNA processing body (GO_REF:0000039 [IEA] UniProtKB-SubCell:SL-0230) /// 0005622 // intracellular (GO_REF:0000002 [IEA] InterPro:IPR000315) /// 0000932 // cytoplasmic mRNA processing body (GO_REF:0000024 [ISS] UniProtKB:Q1PSW8) /// 0005737 // cytoplasm (GO_REF:0000037 [IEA] UniProtKB-KW:KW-0963) /// 0000932 // cytoplasmic mRNA processing body (GO_REF:0000019 [IEA] Ensembl:…	0061630 /// 0008270 // zinc ion binding (GO_REF:0000002 [IEA] InterPro:IPR001841) /// 0016874 // ligase activity (GO_REF:0000037 [IEA] UniProtKB-KW:KW-0436) /// 0035198 // miRNA binding (GO_REF:0000024 [ISS] UniProtKB:Q1PSW8) /// 0035198 // miRNA binding (GO_REF:0000019 [IEA] Ensembl:ENSMUSP00000107447) /// 0004842 // ubiquitin-protein ligase activity (GO_REF:0000024 [ISS] UniProtKB:Q1PSW8) /// 0…	Uncharacterized protein	Ensembl	/// mcf05206 // MicroRNAs in cancer - Macaca fascicularis (crab-eating macaque)
SLC6A20	-266.008	UniProtKB	F7B2H0, H0XKK4, H2SKA2, H2SKA1, A0A096NEQ4, H2SKA4, W5PJA1, G1NGD4, H2SKA3, W5M1N5, H2SKA6, H2SKA5, H2SKA8, U3ITX8, H2SKA7, H2SKA9, F1PPE0, S4RTC9, M3W6J8, G3VZL9, G7MIU6, G1R2E2, G1SLB4, A1A4L2, G1Q317, H2SKB0, H2PAY8, Q9NP91, H2LEH9, H2QMG0, F6WCX1, U3JJ04, G1M0Q8, W5UC51, M3YV48, H0VC74, G3NK99, F1NLM8, C9JIN6, G3T9F2, G3QI65, G3NKB5, H3D284, F7GZK2, A0A087X385, A0A0D9RUQ2, H9GL13, H2ZZZ4, F6Q…	0006836 // neurotransmitter transport (GO_REF:0000002 [IEA] InterPro:IPR000175|InterPro:IPR002438) /// 0003333 // amino acid transmembrane transport (GO_REF:0000033 [IBA] PANTHER:PTN000907005) /// 0006865 // amino acid transport (Reactome:REACT_13796 [TAS]) /// 0006810 // transport (GO_REF:0000037 [IEA] UniProtKB-KW:KW-0813) /// 0006865 // amino acid transport (GO_REF:0000019 [IEA] Ensembl:ENSP00…	0016020 // membrane (GO_REF:0000038 [IEA] UniProtKB-KW:KW-0472) /// 0005887 // integral to plasma membrane (GO_REF:0000002 [IEA] InterPro:IPR002438) /// 0016324 // apical plasma membrane (GO_REF:0000024 [ISS] UniProtKB:Q8VDB9) /// 0005886 // plasma membrane (GO_REF:0000037 [IEA] UniProtKB-KW:KW-1003) /// 0016324 // apical plasma membrane (GO_REF:0000039 [IEA] UniProtKB-SubCell:SL-0015) /// 001602…	0005515 // protein binding (PMID:25416956 [IPI] UniProtKB:Q6UY14-3) /// 0005515 // protein binding (PMID:25416956 [IPI] UniProtKB:Q7Z3S9) /// 0005515 // protein binding (PMID:25416956 [IPI] UniProtKB:P60411) /// 0005328 // neurotransmitter:sodium symporter activity (GO_REF:0000002 [IEA] InterPro:IPR000175) /// 0005515 // protein binding (PMID:25416956 [IPI] UniProtKB:P60370) /// 0005515 // protei…	Transporter	InterPro
LOC102137317	-258.007
HOXA3	-255.038	UniProtKB	C1FXY3, E5RIJ8, F7BGW0, A0A024RA33, A1YES5, F7AYI1, G3WWH1, O93353, G3WWH0, A0A0D9RP62, G3RVI4, F6YB75, A9L938, G3UHW7, U3IVA9, U3K4C7, G1PQ60, B5SNN9, B3RFG1, G1LH38, A2D644, B7NZT3, B0VXK4, H3BCJ2, I3N453, U3BXR1, Q9IA21, G1TFK9, H3CZR2, G1NDZ2, H2PMK8, Q08DG7, H3C794, A4D182, G3RR00, A2T7I4, H2QUB5, M1KW62, G1NE02, O43365, A0A096M5X1, G9HPQ4, A0A096NP05, G3TPU4, M3X946, G1RY87, I3MRF0, F7I6N4,…	0021615 // glossopharyngeal nerve morphogenesis (GO_REF:0000019 [IEA] Ensembl:ENSMUSP00000110077) /// 0006355 // regulation of transcription, DNA-dependent (GO_REF:0000037 [IEA] UniProtKB-KW:KW-0805) /// 0006355 // regulation of transcription, DNA-dependent (GO_REF:0000002 [IEA] InterPro:IPR001827) /// 0006355 // regulation of transcription, DNA-dependent (GO_REF:0000002 [IEA] InterPro:IPR017970)…	0005654 // nucleoplasm (GO_REF:0000052 [IDA]) /// 0005634 // nucleus (GO_REF:0000037 [IEA] UniProtKB-KW:KW-0539) /// 0005654 // nucleoplasm (GO_REF:0000019 [IEA] Ensembl:ENSP00000484411) /// 0005634 // nucleus (GO_REF:0000039 [IEA] UniProtKB-SubCell:SL-0191) /// 0005634 // nucleus (GO_REF:0000038 [IEA] UniProtKB-KW:KW-0539) /// 0005634 // nucleus (GO_REF:0000040 [IEA] UniProtKB-SubCell:SL-0191)	0003677 // DNA binding (GO_REF:0000038 [IEA] UniProtKB-KW:KW-0371) /// 0003677 // DNA binding (GO_REF:0000002 [IEA] InterPro:IPR001356|InterPro:IPR009057|InterPro:IPR020479) /// 0003677 // DNA binding (GO_REF:0000037 [IEA] UniProtKB-KW:KW-0238) /// 0005515 // protein binding (PMID:25416956 [IPI] UniProtKB:Q15437) /// 0005515 // protein binding (PMID:21516116 [IPI] UniProtKB:Q15437) /// 0003700 //…	Homeobox A3, isoform CRA_a	Ensembl
HOXB3	-254.74	UniProtKB	H2REY9, F1RWG6, G1LE92, P14651, I3N8Z6, A2T6I3, A0A096P423, J9P543, U3J1W6, G1TIA7, A5PKI4, H0YYZ5, G3TUD1, M3W5V0, C9J2I3, A1YEU2, A2T7J9, G1MUE8, G3RAP4, H0XIN9, A1YFF7, G1TJW5, F7EJC1, P23682, J9NW05, G3U9C3, R4GI46, F7G6C6, A0A0C9PGZ4, M3XFQ1, A0A0D9S3S1, H2NVH5, W5PB08, G9HPR4, F1NH10, F6XPU6, F8VXG0, F7DL62, G3WG27, G3UPP5, E6ZI27, F6TX65, G1PBG7	0006355 // regulation of transcription, DNA-dependent (GO_REF:0000037 [IEA] UniProtKB-KW:KW-0805) /// 0006355 // regulation of transcription, DNA-dependent (GO_REF:0000002 [IEA] InterPro:IPR001827) /// 0006355 // regulation of transcription, DNA-dependent (GO_REF:0000002 [IEA] InterPro:IPR017970) /// 0050767 // regulation of neurogenesis (GO_REF:0000019 [IEA] Ensembl:ENSMUSP00000091476) /// 00603…	0005634 // nucleus (GO_REF:0000037 [IEA] UniProtKB-KW:KW-0539) /// 0005634 // nucleus (GO_REF:0000039 [IEA] UniProtKB-SubCell:SL-0191) /// 0005634 // nucleus (GO_REF:0000038 [IEA] UniProtKB-KW:KW-0539) /// 0005634 // nucleus (GO_REF:0000040 [IEA] UniProtKB-SubCell:SL-0191)	0003677 // DNA binding (GO_REF:0000037 [IEA] UniProtKB-KW:KW-0371) /// 0003677 // DNA binding (GO_REF:0000038 [IEA] UniProtKB-KW:KW-0238) /// 0000979 // RNA polymerase II core promoter sequence-specific DNA binding (GO_REF:0000019 [IEA] Ensembl:ENSMUSP00000091476) /// 0003677 // DNA binding (GO_REF:0000002 [IEA] InterPro:IPR001356|InterPro:IPR009057|InterPro:IPR020479) /// 0003677 // DNA binding …	Uncharacterized protein	Ensembl
ATP6V0A4	-249.212	UniProtKB	I3LZ88, F6QMW3, F7G475, F7G470, F6QNX8, G3R0B9, F1SNJ8, A0A0D9R8N4, F6QF85, A0A0B2UQ64, Q9HBG4, H0XGX3, F7HS26, D2GYN5, U3K337, M3XXL4, E1BGJ7, W5PLB5, H2QVG4, F7GBB2, H3B8J9, F7GBX3, G3VGX6, U3IB07, G3VGX5, W5NJX0, F6SXF7, G3VGX7, G1MI19, F6QG54, W5JYW2, A0A096N3U7, V8PG82, S4R5C7, M3WGV8, A0A0B2VT44, G1T5M6, K7GAS1, W5NJW9, G3TJP0, H0ZMF1, G1RUK1, K7GAR5, A0A024R791, F7HS25, E2RR34, G1KP65, G1N…	0015992 // proton transport (GO_REF:0000019 [IEA] Ensembl:ENSP00000308122) /// 0006885 // regulation of pH (PMID:10973252 [IMP]) /// 0070072 // vacuolar proton-transporting V-type ATPase complex assembly (GO_REF:0000033 [IBA] PANTHER:PTN000179505) /// 0015986 // ATP synthesis coupled proton transport (GO_REF:0000033 [IBA] PANTHER:PTN000179505) /// 0001503 // ossification (GO_REF:0000019 [IEA] Ens…	0016471 // vacuolar proton-transporting V-type ATPase complex (GO_REF:0000019 [IEA] Ensembl:ENSMUSP00000110558) /// 0016020 // membrane (GO_REF:0000038 [IEA] UniProtKB-KW:KW-0472) /// 0016471 // vacuolar proton-transporting V-type ATPase complex (GO_REF:0000019 [IEA] Ensembl:ENSP00000308122) /// 0016020 // membrane (GO_REF:0000037 [IEA] UniProtKB-KW:KW-0472) /// 0070062 // extracellular vesicular…	0005515 // protein binding (PMID:18632794 [IPI] UniProtKB:P00511) /// 0005515 // protein binding (PMID:12649290 [IPI] UniProtKB:P00511) /// 0005515 // protein binding (PMID:12649290 [IPI] UniProtKB:P08237) /// 0015078 // hydrogen ion transmembrane transporter activity (GO_REF:0000002 [IEA] InterPro:IPR002490) /// 0051117 // ATPase binding (PMID:17360703 [IPI] UniProtKB:O75348) /// 0051117 // ATPa…	V-type proton ATPase subunit a	InterPro	/// mcf01100 // Metabolic pathways - Macaca fascicularis (crab-eating macaque) /// mcf05152 // Tuberculosis - Macaca fascicularis (crab-eating macaque) /// mcf04145 // Phagosome - Macaca fascicularis (crab-eating macaque) /// mcf04142 // Lysosome - Macaca fascicularis (crab-eating macaque) /// mcf00190 // Oxidative phosphorylation - Macaca fascicularis (crab-eating macaque) /// mcf05323 // Rheuma…
PRKAA2	-244.687	UniProtKB	K7F737, F6PUT4, G3W3Y0, M3Y782, B7UEY6, Q2I3D7, Q2I3D6, Q70PH3, U3DMV2, G1NG26, D1MI60, D1MI61, A0A0C9RV04, H9FBH4, F6T6B0, K9J960, R0JT95, A0A0D9S759, G3TA29, H0ZH19, F1MQV7, C9W108, W5UDD8, K7F734, A0A0A9Y017, G1RX86, V8P811, H0WLB8, Q28948, F7D386, K9J973, A0A096MX27, A0MZF5, G1SMV0, D1MI49, D1MI48, D2HX61, M3VZN8, Q5RD00, G1PPM6, D9PMC1, F6T684, F7IRM3, H2N793, F1S786, A1E4B7, G1KFT1, T2MFI8,…	0032007 // negative regulation of TOR signaling cascade (GO_REF:0000033 [IBA] PANTHER:PTN001217363) /// 0006355 // regulation of transcription, DNA-dependent (GO_REF:0000037 [IEA] UniProtKB-KW:KW-0805) /// 0042593 // glucose homeostasis (GO_REF:0000019 [IEA] Ensembl:ENSMUSP00000030243) /// 0032007 // negative regulation of TOR signaling cascade (GO_REF:0000019 [IEA] Ensembl:ENSMUSP00000030243) //…	0005829 // cytosol (Reactome:REACT_21413 [TAS]) /// 0005634 // nucleus (GO_REF:0000037 [IEA] UniProtKB-KW:KW-0539) /// 0005737 // cytoplasm (GO_REF:0000037 [IEA] UniProtKB-KW:KW-0963) /// 0005634 // nucleus (GO_REF:0000039 [IEA] UniProtKB-SubCell:SL-0191) /// 0005829 // cytosol (Reactome:REACT_21348 [TAS]) /// 0005829 // cytosol (Reactome:REACT_355035 [TAS]) /// 0005829 // cytosol (Reactome:REACT…	0035174 // histone serine kinase activity (GO_REF:0000019 [IEA] Ensembl:ENSMUSP00000030243) /// 0004679 // AMP-activated protein kinase activity (GO_REF:0000002 [IEA] InterPro:IPR028783) /// 0004712 // protein serine/threonine/tyrosine kinase activity (PMID:22797923 [IDA]) /// 0005515 // protein binding (PMID:25416956 [IPI] UniProtKB:Q9BVG8) /// 0005515 // protein binding (PMID:25416956 [IPI] Uni…	5'-AMP-activated protein kinase catalytic subunit alpha-2	UniProt	/// mcf04151 // PI3K-Akt signaling pathway - Macaca fascicularis (crab-eating macaque) /// mcf04921 // Oxytocin signaling pathway - Macaca fascicularis (crab-eating macaque) /// mcf04910 // Insulin signaling pathway - Macaca fascicularis (crab-eating macaque) /// mcf04068 // FoxO signaling pathway - Macaca fascicularis (crab-eating macaque) /// mcf04152 // AMPK signaling pathway - Macaca fascicul…
CLDN10	-242.699	UniProtKB	A0A0A0MXT3, G1KA53, M3WRI4, E1C926, G3WN16, D2H9Z6, Q5R8E5, F6ZXB6, U3JPG3, F6ZXC4, K7F2D3, V8P8G7, W5UMD8, G1S3S7, F7DB74, A0A096MND5, G3SE82, H0WPY3, E2RBC2, W5UG79, Q5W075, H0ZLP5, Q5E9L0, G3U1I3, F6SEC7, U3IXJ4, M3YK55, H9F8I2, G1SX77, H2Q7Q2, A0A0D9RY67, H3A6J8, F1RP52, F7FY51, V8P6X8, G3T285, I3MEW8, W5NVE8, H0V1R7, W5UEV7, P78369, A0A0A0MXN8, G1Q1L5	0006811 // ion transport (GO_REF:0000037 [IEA] UniProtKB-KW:KW-0406) /// 0006810 // transport (GO_REF:0000037 [IEA] UniProtKB-KW:KW-0813) /// 0016338 // calcium-independent cell-cell adhesion (GO_REF:0000024 [ISS] UniProtKB:O88551) /// 0007155 // cell adhesion (PMID:10508613 [TAS])	0030054 // cell junction (GO_REF:0000038 [IEA] UniProtKB-KW:KW-0965) /// 0005886 // plasma membrane (GO_REF:0000040 [IEA] UniProtKB-SubCell:SL-0039) /// 0016020 // membrane (GO_REF:0000038 [IEA] UniProtKB-KW:KW-0472) /// 0030054 // cell junction (GO_REF:0000037 [IEA] UniProtKB-KW:KW-0965) /// 0005923 // tight junction (GO_REF:0000002 [IEA] InterPro:IPR003554|InterPro:IPR006187|InterPro:IPR017974)…	0042802 // identical protein binding (GO_REF:0000024 [ISS] UniProtKB:O88551) /// 0005198 // structural molecule activity (GO_REF:0000002 [IEA] InterPro:IPR003554|InterPro:IPR006187|InterPro:IPR017974) /// 0005198 // structural molecule activity (GO_REF:0000002 [IEA] InterPro:IPR006187) /// 0005198 // structural molecule activity (GO_REF:0000002 [IEA] InterPro:IPR006187|InterPro:IPR017974) /// 000…	Claudin	InterPro	/// mcf04530 // Tight junction - Macaca fascicularis (crab-eating macaque) /// mcf05160 // Hepatitis C - Macaca fascicularis (crab-eating macaque) /// mcf04514 // Cell adhesion molecules (CAMs) - Macaca fascicularis (crab-eating macaque) /// mcf04670 // Leukocyte transendothelial migration - Macaca fascicularis (crab-eating macaque)
LOC101865189	-241.704								/// mcf04971 // Gastric acid secretion - Macaca fascicularis (crab-eating macaque) /// mcf04960 // Aldosterone-regulated sodium reabsorption - Macaca fascicularis (crab-eating macaque)
ELMOD1	-239.39	UniProtKB	H9GB78, F7HGY0, M3Y3W7, Q8N336, I3LY80, E1C0P7, F7C1M0, G1NQH9, G3QRW8, G1L617, G1P310, W5PLV4, F7BWK6, V8PCQ0, K7FX24, H0WR11, G1T250, K7FX34, H0ZQY7, F1SV31, G1L608, H2NF61, U3J7D1, R4GAF9, Q5NVD7, F7D066, Q0IIE6, G1R6I1, G3WLC2, H9ESU8, W5U772, F7GQ09, D0VY08, G3SQ36, G3WLC1, H3AEU8, M3X5Q9, U3JCI2, A0A096NB82, F7DIV0, F6SFY7, E9PLM8, H0VAP5, G7NBT2, A0A0D9S2D6, F7D0C0, J9P0E2, F1P7Y9, F7D3B9,…	0031647 // regulation of protein stability (PMID:24270810 [IMP]) /// 0043547 // positive regulation of GTPase activity (GO_REF:0000002 [IEA] InterPro:IPR030722) /// 1903955	0005654 // nucleoplasm (GO_REF:0000052 [IDA]) /// 0005737 // cytoplasm (GO_REF:0000019 [IEA] Ensembl:ENSP00000265840) /// 0005737 // cytoplasm (GO_REF:0000052 [IDA]) /// 0005654 // nucleoplasm (GO_REF:0000019 [IEA] Ensembl:ENSP00000265840)	0005096 // GTPase activator activity (GO_REF:0000019 [IEA] Ensembl:ENSP00000265840) /// 0005096 // GTPase activator activity (GO_REF:0000002 [IEA] InterPro:IPR030722) /// 0005096 // GTPase activator activity (PMID:17452337 [IDA]) /// 0005096 // GTPase activator activity (GO_REF:0000037 [IEA] UniProtKB-KW:KW-0343) /// 0005096 // GTPase activator activity (GO_REF:0000024 [ISS] UniProtKB:Q8N336)	Uncharacterized protein	InterPro
HOXD3	-238.338	UniProtKB	G1R256, H9GPV5, E2RGV4, U3JKM0, F1RZF9, G3QG76, M3YRK5, V8PI35, E7CW80, T2MGS5, A0A096N3X1, G3WU49, F7HN65, H0ZF77, W5Q7R1, W5Q7R0, F6XKG4, G3SWA9, H0W6R2, A0A0D9RPK8, D2I1G0, G9HPT3, P31249, G3SWA7, C9J1M3, H0XDV8, E1BZG3, E1B856, H2P7Y0, P14158, I3MND4, L8E8D1, H2QJ13, F6XHT4, G1TTI5, G1PKP6	0007160 // cell-matrix adhesion (PMID:7742539 [IDA]) /// 0006355 // regulation of transcription, DNA-dependent (GO_REF:0000037 [IEA] UniProtKB-KW:KW-0805) /// 0021615 // glossopharyngeal nerve morphogenesis (GO_REF:0000019 [IEA] Ensembl:ENSMUSP00000107614) /// 0006355 // regulation of transcription, DNA-dependent (GO_REF:0000002 [IEA] InterPro:IPR017970) /// 0006351 // transcription, DNA-dependen…	0005654 // nucleoplasm (GO_REF:0000052 [IDA]) /// 0005634 // nucleus (GO_REF:0000002 [IEA] InterPro:IPR017995) /// 0005634 // nucleus (GO_REF:0000037 [IEA] UniProtKB-KW:KW-0539) /// 0005634 // nucleus (GO_REF:0000039 [IEA] UniProtKB-SubCell:SL-0191) /// 0005634 // nucleus (PMID:12836255 [IC] GO:0006351) /// 0005634 // nucleus (GO_REF:0000038 [IEA] UniProtKB-KW:KW-0539) /// 0005654 // nucleoplasm …	0003677 // DNA binding (GO_REF:0000037 [IEA] UniProtKB-KW:KW-0371) /// 0003677 // DNA binding (GO_REF:0000038 [IEA] UniProtKB-KW:KW-0238) /// 0003677 // DNA binding (GO_REF:0000002 [IEA] InterPro:IPR001356|InterPro:IPR009057) /// 0003677 // DNA binding (GO_REF:0000002 [IEA] InterPro:IPR001356|InterPro:IPR009057|InterPro:IPR020479) /// 0003677 // DNA binding (GO_REF:0000038 [IEA] UniProtKB-KW:KW-0…	Uncharacterized protein	InterPro
FREM2	-236.459	UniProtKB	V8P274, F6PL74, F1MFH3, H2NJP2, M3YUA6, F7HN19, F6SBL8, A0A096MPR1, H0ZP02, H2Q7F9, U3IBX8, Q5SZK8, D2HY31, A0A0D9RZ37, F1P4P1, F1RS31, U3K0E8, F1Q2Q6, M3W882, G3SXJ6, G1QQA3, F6X2P7, F6X2N9, H0XUX2, W5PJB0, H0VBD2, F6UMI7, K7FCC7, T2MC39, G1NUC7, G3VII7, G1STP4	0007154 // cell communication (GO_REF:0000002 [IEA] InterPro:IPR003644) /// 0007275 // multicellular organismal development (GO_REF:0000037 [IEA] UniProtKB-KW:KW-0217) /// 0002009 // morphogenesis of an epithelium (GO_REF:0000019 [IEA] Ensembl:ENSMUSP00000088670) /// 0007155 // cell adhesion (GO_REF:0000037 [IEA] UniProtKB-KW:KW-0130) /// 0048839 // inner ear development (GO_REF:0000019 [IEA] Ens…	0005604 // basement membrane (GO_REF:0000019 [IEA] Ensembl:ENSMUSP00000088670) /// 0005886 // plasma membrane (GO_REF:0000037 [IEA] UniProtKB-KW:KW-1003) /// 0070062 // extracellular vesicular exosome (PMID:23533145 [IDA]) /// 0016021 // integral to membrane (GO_REF:0000002 [IEA] InterPro:IPR003644) /// 0016020 // membrane (GO_REF:0000037 [IEA] UniProtKB-KW:KW-0472) /// 0005886 // plasma membrane…	0046872 // metal ion binding (GO_REF:0000037 [IEA] UniProtKB-KW:KW-0479) /// 0005509 // calcium ion binding (GO_REF:0000002 [IEA] InterPro:IPR002126)	Uncharacterized protein	Ensembl
LOC102130125	-234.061
PAX8	-232.992	UniProtKB	M3YDM9, Q5R9M8, G3TQD7, A0A024R4X8, R9W7C9, U6CSN8, K7FZY8, H0VKH7, F6YFD4, F7HCE3, G1U7L7, K7FZY0, F6U6E4, G3WEJ8, A0A024R531, A0A096MUZ8, W5QI20, Q06710, F6YRP4, G3TS19, F6PPP9, F6PPN2, H2R8M9, G1LVX6, G1PJG0, G3QPK2, F1MLH9, H3A3K7, I3LUF8, F6PPM6, M3WBQ0, F6XTE9, P47240, H2P5H2, G1SL96, G3SHE3, A0A0D9RVU8, F6TW98, A0A024R524, K7FZW0, I3N3K1, H0X0J0, F6PPM1, G1QP83	0071371 // cellular response to gonadotropin stimulus (GO_REF:0000019 [IEA] Ensembl:ENSP00000263334) /// 0006355 // regulation of transcription, DNA-dependent (GO_REF:0000037 [IEA] UniProtKB-KW:KW-0805) /// 0072305 // negative regulation of mesenchymal cell apoptotic process involved in metanephric nephron morphogenesis (GO_REF:0000019 [IEA] Ensembl:ENSMUSP00000028355) /// 0006351 // transcriptio…	0005654 // nucleoplasm (GO_REF:0000024 [ISS] UniProtKB:P51974) /// 0005654 // nucleoplasm (GO_REF:0000052 [IDA]) /// 0005634 // nucleus (PMID:9388203 [IDA]) /// 0005634 // nucleus (PMID:21317881 [IDA]) /// 0005634 // nucleus (GO_REF:0000037 [IEA] UniProtKB-KW:KW-0539) /// 0005634 // nucleus (GO_REF:0000039 [IEA] UniProtKB-SubCell:SL-0191) /// 0005634 // nucleus (GO_REF:0000019 [IEA] Ensembl:ENSP0…	0000979 // RNA polymerase II core promoter sequence-specific DNA binding (GO_REF:0000024 [ISS] UniProtKB:Q06710) /// 0003677 // DNA binding (GO_REF:0000037 [IEA] UniProtKB-KW:KW-0238) /// 0003700 // sequence-specific DNA binding transcription factor activity (GO_REF:0000019 [IEA] Ensembl:ENSP00000263334) /// 0000978 // RNA polymerase II core promoter proximal region sequence-specific DNA binding …	Paired box gene 8, isoform CRA_c	InterPro	/// mcf05200 // Pathways in cancer - Macaca fascicularis (crab-eating macaque) /// mcf05202 // Transcriptional misregulation in cancer - Macaca fascicularis (crab-eating macaque) /// mcf04918 // Thyroid hormone synthesis - Macaca fascicularis (crab-eating macaque) /// mcf05216 // Thyroid cancer - Macaca fascicularis (crab-eating macaque)
NHS	-230.964	UniProtKB	M3VU89, U3JNZ3, U3IUB2, H2PV12, Q6T4R5, A0A096NYE1, H0VXM1, F7EHF7, F7CLI9, I3N0G1, F6TM33, W5PVF9, F7I8D7, H0XGT8, H2QYC9, H9FGI7, K7FXC5, G1PSA2, G1LUB7, A0A0A1XMW1, W8AN25, K7GRX6, G3U0T8, G1TPX1, F1MWH1, F7AWX0, F1NBM6, A0A034VAQ7, G1NPA8, M3XUQ5, F6TBV2, F1PK08, G3QEJ6, H9FF42, G3WNF8, G1KLB0	0002088 // lens development in camera-type eye (GO_REF:0000019 [IEA] Ensembl:ENSMUSP00000084319) /// 0030036 // actin cytoskeleton organization (GO_REF:0000002 [IEA] InterPro:IPR028288) /// 0030154 // cell differentiation (GO_REF:0000019 [IEA] Ensembl:ENSMUSP00000084319)	0005925 // focal adhesion (GO_REF:0000039 [IEA] UniProtKB-SubCell:SL-0118) /// 0042995 // cell projection (GO_REF:0000037 [IEA] UniProtKB-KW:KW-0966) /// 0030054 // cell junction (GO_REF:0000037 [IEA] UniProtKB-KW:KW-0965) /// 0005886 // plasma membrane (GO_REF:0000037 [IEA] UniProtKB-KW:KW-1003) /// 0016324 // apical plasma membrane (GO_REF:0000039 [IEA] UniProtKB-SubCell:SL-0015) /// 0005923 //…		Nance-Horan syndrome protein	InterPro
LOC102140987	-229.783
TRABD2B	-222.708	UniProtKB	A0A096MXG3, R4GF39, G1PH10, A6NFA1, U3JRS5, H2N7G9, G1S2W6, F6ZAC3, U3IHL3, F1P883, H0VYR1, F6Q142, F6U293, I3MT53, M3YLT5	0008152 // metabolic process (GO_REF:0000019 [IEA] Ensembl:ENSP00000476820) /// 0006508 // proteolysis (GO_REF:0000037 [IEA] UniProtKB-KW:KW-0645) /// 0008152 // metabolic process (PMID:22726442 [IDA]) /// 0006508 // proteolysis (GO_REF:0000019 [IEA] Ensembl:ENSP00000476820) /// 0030178 // negative regulation of Wnt receptor signaling pathway (PMID:22726442 [IDA]) /// 0030178 // negative regulati…	0031301 // integral to organelle membrane (PMID:22726442 [IDA]) /// 0005886 // plasma membrane (GO_REF:0000037 [IEA] UniProtKB-KW:KW-1003) /// 0005887 // integral to plasma membrane (PMID:22726442 [IDA]) /// 0031301 // integral to organelle membrane (GO_REF:0000019 [IEA] Ensembl:ENSP00000476820) /// 0016020 // membrane (GO_REF:0000037 [IEA] UniProtKB-KW:KW-0472) /// 0005886 // plasma membrane (GO…	0017147 // Wnt-protein binding (GO_REF:0000019 [IEA] Ensembl:ENSP00000476820) /// 0004222 // metalloendopeptidase activity (PMID:22726442 [IDA]) /// 0008237 // metallopeptidase activity (GO_REF:0000037 [IEA] UniProtKB-KW:KW-0482) /// 0005515 // protein binding (PMID:22726442 [IPI] UniProtKB:P27467) /// 0046872 // metal ion binding (GO_REF:0000037 [IEA] UniProtKB-KW:KW-0479) /// 0017147 // Wnt-pro…	Uncharacterized protein	Ensembl
KCNJ15	-222.333	UniProtKB	F6T921, Q99712, H2ZYX1, I3KL82, G1NS88, E7EPG3, H0WWN0, H0Z3J2, G3QCH9, W5KNC8, A8MTZ5, M4A3L0, F1P0R9, G1KIK1, C9JTX1, I3MZZ9, G3RBY1, A0A096N871, G3QCI0, G3QCI1, F1SGV3, F7CZK1, E2RI90, M3Z5S8, G1TXW5, F7ECR6, M3XDC9, F6WIB9, F8VW46, F6QFT6, G3W7W6, W5NNT5, G3TBT6, A8MVK1, O70339, U3IW77, H2TFE6, K7FQD5, H2TFE7, W5PYG9, E7EWV2, H2MGU5, H2QL11, A0A087YS89, G1LFP3, H2MGU4, H3C6D0, U3KI82, G1QXT7,…	0006810 // transport (GO_REF:0000037 [IEA] UniProtKB-KW:KW-0813) /// 0071805 // potassium ion transmembrane transport (GO_REF:0000002 [IEA] InterPro:IPR003270|InterPro:IPR016449) /// 0034765 // regulation of ion transmembrane transport (GO_REF:0000037 [IEA] UniProtKB-KW:KW-0851) /// 0006813 // potassium ion transport (GO_REF:0000038 [IEA] UniProtKB-KW:KW-0633) /// 0006813 // potassium ion transpo…	0016021 // integral to membrane (GO_REF:0000002 [IEA] InterPro:IPR016449) /// 0016020 // membrane (GO_REF:0000038 [IEA] UniProtKB-KW:KW-0472) /// 0016020 // membrane (GO_REF:0000037 [IEA] UniProtKB-KW:KW-0472) /// 0016020 // membrane (GO_REF:0000040 [IEA] UniProtKB-SubCell:SL-0162) /// 0016021 // integral to membrane (GO_REF:0000037 [IEA] UniProtKB-KW:KW-0812) /// 0016020 // membrane (GO_REF:0000…	0005242 // inward rectifier potassium channel activity (GO_REF:0000033 [IBA] PANTHER:PTN000205946) /// 0005244 // voltage-gated ion channel activity (GO_REF:0000038 [IEA] UniProtKB-KW:KW-0851) /// 0005515 // protein binding (PMID:9647694 [IPI] UniProtKB:Q63ZW7) /// 0005242 // inward rectifier potassium channel activity (GO_REF:0000019 [IEA] Ensembl:ENSRNOP00000002259) /// 0005244 // voltage-gated…	Uncharacterized protein	InterPro	/// mcf04971 // Gastric acid secretion - Macaca fascicularis (crab-eating macaque)
LOC102130080	-220.38
IQSEC3	-218.894	UniProtKB	F1NN93, G1LDC4, A0A096MQ10, H0ZQZ2, K7GJE1, F7HP69, M3WKI8, G3UID8, U3JMI7, H2QM33, F1SK81, G1LDD3, U3J5U2, H0WG56, F6QVV0, G1NT96, F7GSP2, A0A0G2JN53, G5E5L9, I2CU24, I2CU25, H0VPE8, Q9UPP2, G1K867, F7GMI0, G1SMP0, H2ZWL3, G3QX01, F7AEX4, G3S130, G3WR11, A0A0G2JLG2, U3DB80, W5PPX5, U3DXL4, H2NG21, U3DM98, F7FU66, E2QWT6, G1QMG8, F6SGK7, V8PB43, A0A0D9RI23, F7G4Q9, A0A096N991, M3Z2V4, G3T8W9, G1N…	0030036 // actin cytoskeleton organization (GO_REF:0000033 [IBA] PANTHER:PTN000070822) /// 0043547 // positive regulation of GTPase activity (GO_REF:0000002 [IEA] InterPro:IPR000904) /// 0043547 // positive regulation of GTPase activity (GO_REF:0000033 [IBA] PANTHER:PTN000070561) /// 0016192 // vesicle-mediated transport (GO_REF:0000033 [IBA] PANTHER:PTN000070822) /// 0032012 // regulation of ARF…	0045211 // postsynaptic membrane (GO_REF:0000019 [IEA] Ensembl:ENSMUSP00000038653) /// 0005737 // cytoplasm (GO_REF:0000037 [IEA] UniProtKB-KW:KW-0963) /// 0060077 // inhibitory synapse (GO_REF:0000019 [IEA] Ensembl:ENSMUSP00000038653) /// 0005737 // cytoplasm (GO_REF:0000039 [IEA] UniProtKB-SubCell:SL-0086) /// 0005802 // trans-Golgi network (GO_REF:0000033 [IBA] PANTHER:PTN000070822)	0005086 // ARF guanyl-nucleotide exchange factor activity (GO_REF:0000002 [IEA] InterPro:IPR000904) /// 0005086 // ARF guanyl-nucleotide exchange factor activity (GO_REF:0000033 [IBA] PANTHER:PTN000070561)	Uncharacterized protein	InterPro	/// mcf04144 // Endocytosis - Macaca fascicularis (crab-eating macaque)
ENPP6	-217.422	UniProtKB	F7IQ22, G1RIW2, H0Z8D9, F6W5E7, F7B9I7, U3KB24, A0A096NEY1, H9FMU6, G3VW13, W5PBV4, M3YI25, H2QQI0, Q5RB45, H0WQQ1, F7AIZ5, U3J7U1, F1PZF9, H0UYU7, K7GDI8, F1N5C8, F6RUE7, M3VWW1, I3MRN6, A0A0D9S2D9, D6R9P1, G1KBD6, F7ISC7, G1P3C3, F1NUU6, V8N6X3, Q58D68, G1N3R8, U6DUM3, G1T2A3, G1LP28, Q6UWR7, G3T8S7	0019695 // choline metabolic process (GO_REF:0000024 [ISS] UniProtKB:Q6UWR7) /// 0006629 // lipid metabolic process (GO_REF:0000037 [IEA] UniProtKB-KW:KW-0443) /// 0006629 // lipid metabolic process (GO_REF:0000019 [IEA] Ensembl:ENSP00000296741) /// 0006629 // lipid metabolic process (GO_REF:0000024 [ISS] UniProtKB:Q6UWR7) /// 0006629 // lipid metabolic process (PMID:15788404 [IDA]) /// 0008152 /…	0005886 // plasma membrane (GO_REF:0000024 [ISS] UniProtKB:Q6UWR7) /// 0005886 // plasma membrane (GO_REF:0000002 [IEA] InterPro:IPR029889) /// 0070062 // extracellular vesicular exosome (PMID:19056867 [IDA]) /// 0005886 // plasma membrane (GO_REF:0000037 [IEA] UniProtKB-KW:KW-1003) /// 0005886 // plasma membrane (PMID:15788404 [IDA]) /// 0016020 // membrane (GO_REF:0000037 [IEA] UniProtKB-KW:KW-…	0008889 // glycerophosphodiester phosphodiesterase activity (GO_REF:0000019 [IEA] Ensembl:ENSMUSP00000044608) /// 0008081 // phosphoric diester hydrolase activity (GO_REF:0000024 [ISS] UniProtKB:Q6UWR7) /// 0047390 // glycerophosphocholine cholinephosphodiesterase activity (GO_REF:0000019 [IEA] Ensembl:ENSP00000296741) /// 0047390 // glycerophosphocholine cholinephosphodiesterase activity (GO_REF…	Uncharacterized protein	InterPro	/// mcf00565 // Ether lipid metabolism - Macaca fascicularis (crab-eating macaque)
LOC101925328	-216.577
LOC102139222	-214.019
ATP6V1B1	-213.528	UniProtKB	C9JNS9, J9NUJ1, E2R1W5, F7GYR8, F1SLE5, G3SWM1, H3C835, U3I8K3, M3Y7G3, P31407, G3QWI3, H0VGW7, M3WIV9, A6QP02, C9JZ02, F6TVH5, W5M0G3, G1RGY2, U3JVP1, H2P5W7, F7B6Z3, G3VR61, G1TQ38, C9J5E3, W5PNV7, H9GD50, D2H0D7, A0A0D9RRS2, P15313, H3A405, C9JL73, G3TQV9, I3MA30, H0XD18, F6RLX9, F6WPC2, A0A096N0R0, V5NR16, H2QI31, K7FTR4, F7A752, F1N688	0046034 // ATP metabolic process (GO_REF:0000002 [IEA] InterPro:IPR004100) /// 0033572 // transferrin transport (Reactome:REACT_25283 [TAS]) /// 0008286 // insulin receptor signaling pathway (Reactome:REACT_498 [TAS]) /// 0045851 // pH reduction (GO_REF:0000019 [IEA] Ensembl:ENSP00000234396) /// 0042472 // inner ear morphogenesis (PMID:14585495 [ISS] UniProtKB:P15313) /// 0007588 // excretion (GO…	0016328 // lateral plasma membrane (GO_REF:0000024 [ISS] UniProtKB:Q91YH6) /// 0016324 // apical plasma membrane (GO_REF:0000024 [ISS] UniProtKB:Q91YH6) /// 0005737 // cytoplasm (GO_REF:0000019 [IEA] Ensembl:ENSMUSP00000006431) /// 0016020 // membrane (GO_REF:0000037 [IEA] UniProtKB-KW:KW-0472) /// 0016323 // basolateral plasma membrane (GO_REF:0000024 [ISS] UniProtKB:Q91YH6) /// 0070062 // extra…	0016820 // hydrolase activity, acting on acid anhydrides, catalyzing transmembrane movement of substances (GO_REF:0000002 [IEA] InterPro:IPR000793) /// 0005524 // ATP binding (GO_REF:0000002 [IEA] InterPro:IPR000194|InterPro:IPR020003) /// 0015078 // hydrogen ion transmembrane transporter activity (GO_REF:0000019 [IEA] Ensembl:ENSMUSP00000006431) /// 0032403 // protein complex binding (GO_REF:000…	Uncharacterized protein	Ensembl	/// mcf01100 // Metabolic pathways - Macaca fascicularis (crab-eating macaque) /// mcf04145 // Phagosome - Macaca fascicularis (crab-eating macaque) /// mcf00190 // Oxidative phosphorylation - Macaca fascicularis (crab-eating macaque) /// mcf05323 // Rheumatoid arthritis - Macaca fascicularis (crab-eating macaque) /// mcf04721 // Synaptic vesicle cycle - Macaca fascicularis (crab-eating macaque) …
GPR110	-211.766	UniProtKB	F6U5Y3, G3WZD0, F1RQ16, A0PJH0	0007186 // G-protein coupled receptor signaling pathway (GO_REF:0000002 [IEA] InterPro:IPR000832) /// 0007186 // G-protein coupled receptor signaling pathway (GO_REF:0000002 [IEA] InterPro:IPR000832|InterPro:IPR008078) /// 0007166 // cell surface receptor signaling pathway (GO_REF:0000002 [IEA] InterPro:IPR017981)	0005886 // plasma membrane (GO_REF:0000038 [IEA] UniProtKB-KW:KW-1003) /// 0005886 // plasma membrane (GO_REF:0000040 [IEA] UniProtKB-SubCell:SL-0039) /// 0016020 // membrane (GO_REF:0000038 [IEA] UniProtKB-KW:KW-0472) /// 0016020 // membrane (GO_REF:0000002 [IEA] InterPro:IPR000203) /// 0016021 // integral to membrane (GO_REF:0000038 [IEA] UniProtKB-KW:KW-0812) /// 0016020 // membrane (GO_REF:00…	0004888 // transmembrane signaling receptor activity (GO_REF:0000002 [IEA] InterPro:IPR017981) /// 0004930 // G-protein coupled receptor activity (GO_REF:0000002 [IEA] InterPro:IPR000832) /// 0004930 // G-protein coupled receptor activity (GO_REF:0000002 [IEA] InterPro:IPR000832|InterPro:IPR008078)	GPR110 protein	InterPro
SLC28A2	-210.889	UniProtKB	H2S7Y0, H2S7Y2, E1C5S8, H2S7Y1, F6Z964, M3ZLB7, G3SGT0, G3PA41, H3DPK2, F1SN44, A0A096NLZ5, G1P8Q7, A0A087XEH5, W5NBP4, G1T778, G3QFQ7, H0V552, H2NN47, O43868, I3MIP3, F7BPH9, H2Q9D0, F6SYN9, W5NBP9, W5QIR8, W5LC36, A4UQU4, H0YNM6, U3K5U9, H0X0L8, H0YNK4, F1N428, G3VGG3, Q2M2A7, F7GNR5, F6Q3A9, G1R1L1	0015860 // purine nucleoside transmembrane transport (PMID:9435697 [TAS]) /// 0006139 // nucleobase-containing compound metabolic process (PMID:9435697 [TAS]) /// 0006810 // transport (GO_REF:0000002 [IEA] InterPro:IPR008276|InterPro:IPR018270) /// 0055085 // transmembrane transport (Reactome:REACT_15518 [TAS]) /// 1901642 // nucleoside transmembrane transport (GO_REF:0000002 [IEA] InterPro:IPR00…	0005887 // integral to plasma membrane (PMID:9435697 [TAS]) /// 0016020 // membrane (PMID:9435697 [TAS]) /// 0016020 // membrane (GO_REF:0000038 [IEA] UniProtKB-KW:KW-0472) /// 0016020 // membrane (GO_REF:0000002 [IEA] InterPro:IPR008276) /// 0016020 // membrane (GO_REF:0000037 [IEA] UniProtKB-KW:KW-0472) /// 0016021 // integral to membrane (GO_REF:0000037 [IEA] UniProtKB-KW:KW-0812) /// 0016020 …	0015211 // purine nucleoside transmembrane transporter activity (PMID:9435697 [TAS]) /// 0005415 // nucleoside:sodium symporter activity (GO_REF:0000002 [IEA] InterPro:IPR008276|InterPro:IPR018270) /// 0005415 // nucleoside:sodium symporter activity (GO_REF:0000002 [IEA] InterPro:IPR008276|InterPro:IPR018270|InterPro:IPR030212) /// 0001882 // nucleoside binding (GO_REF:0000002 [IEA] InterPro:IPR0…	Sodium/nucleoside cotransporter	InterPro
KCNIP1	-207.107	UniProtKB	A0A0B2VX93, A0A0B2VFE0, G1SDI3, E1BY23, F7FZR6, U3JL72, A0A0D9RC59, G3THM5, H0X9F3, F7D9N3, U3CGW3, A0A0A0MS16, G3S5Q7, F6VY05, K7FU46, F6Y1G7, G3SGW7, G1MSM6, Q5BN37, G3QWG8, A0A0C4DFQ7, G1TVW6, G1LBM8, F7DQZ2, H2PHC3, F6PG97, H9FTP3, U3IV29, H0VQP9, M3WUZ2, F7HPJ2, Q5BMD3, A0A096NP12, U3E8T6, Q9NZI2, F7BLD5, K7EUK4, G1QHB5, V8NLR9, F1RRX7, H2QRZ8, A0A087WTU8, G1KRS7, F1P9R1, M3YN86, F7FZP2, W5N…	1901379 // regulation of potassium ion transmembrane transport (PMID:17187064 [IDA]) /// 1901379 // regulation of potassium ion transmembrane transport (GO_REF:0000019 [IEA] Ensembl:ENSP00000414886) /// 1901379 // regulation of potassium ion transmembrane transport (PMID:10676964 [IDA]) /// 0045760 // positive regulation of action potential (GO_REF:0000019 [IEA] Ensembl:ENSRNOP00000007187) /// 00…	0043025 // neuronal cell body (GO_REF:0000019 [IEA] Ensembl:ENSRNOP00000007187) /// 0008076 // voltage-gated potassium channel complex (PMID:10676964 [IDA]) /// 0005737 // cytoplasm (GO_REF:0000037 [IEA] UniProtKB-KW:KW-0963) /// 0016020 // membrane (GO_REF:0000037 [IEA] UniProtKB-KW:KW-0472) /// 0030425 // dendrite (GO_REF:0000039 [IEA] UniProtKB-SubCell:SL-0283) /// 0008076 // voltage-gated pot…	0015459 // potassium channel regulator activity (PMID:17187064 [IDA]) /// 0005515 // protein binding (PMID:15358149 [IPI] UniProtKB:Q9NS61-3) /// 0005515 // protein binding (PMID:17187064 [IPI] UniProtKB:Q9UK17) /// 0005509 // calcium ion binding (GO_REF:0000002 [IEA] InterPro:IPR002048|InterPro:IPR028846) /// 0046872 // metal ion binding (GO_REF:0000038 [IEA] UniProtKB-KW:KW-0479) /// 0005267 //…	Kv channel-interacting protein 1	InterPro
SLC9A4	-206.787	UniProtKB	I3M3V0, F7F984, F1P4S6, H2P5A1, U3ICD9, U3JM29, H0ZHU5, F6YFD1, A0A0D9RWZ4, A0A096N3X4, G3SE15, Q6AI14, G1NPN4, H2QIG8, G1M3J3, M3YHH1, G3VKG4, W5PU68, E1BZW2, E1BBL2, G1PYA2, G1RX94, G1NU75, F7EGW4, M3WNG0, G1Q4S5, H0XAB1, A0A096MWD5, F1STH4, F6XBB3, G3T7Q8, G1SQ98, G3RF66, F7HFS9	0006814 // sodium ion transport (GO_REF:0000037 [IEA] UniProtKB-KW:KW-0739) /// 0001696 // gastric acid secretion (GO_REF:0000019 [IEA] Ensembl:ENSMUSP00000027233) /// 0055085 // transmembrane transport (GO_REF:0000002 [IEA] InterPro:IPR004709|InterPro:IPR006153) /// 0006810 // transport (GO_REF:0000037 [IEA] UniProtKB-KW:KW-0813) /// 0006885 // regulation of pH (GO_REF:0000002 [IEA] InterPro:IPR…	0005886 // plasma membrane (GO_REF:0000037 [IEA] UniProtKB-KW:KW-1003) /// 0016324 // apical plasma membrane (GO_REF:0000039 [IEA] UniProtKB-SubCell:SL-0015) /// 0016020 // membrane (GO_REF:0000037 [IEA] UniProtKB-KW:KW-0472) /// 0016021 // integral to membrane (GO_REF:0000037 [IEA] UniProtKB-KW:KW-0812) /// 0016021 // integral to membrane (GO_REF:0000038 [IEA] UniProtKB-KW:KW-0812) /// 0005886 /…	0015385 // sodium:hydrogen antiporter activity (GO_REF:0000002 [IEA] InterPro:IPR004709) /// 0015299 // solute:hydrogen antiporter activity (GO_REF:0000002 [IEA] InterPro:IPR006153|InterPro:IPR018422) /// 0015385 // sodium:hydrogen antiporter activity (GO_REF:0000002 [IEA] InterPro:IPR001953|InterPro:IPR004709) /// 0015297 // antiporter activity (GO_REF:0000038 [IEA] UniProtKB-KW:KW-0050) /// 001…	Sodium/hydrogen exchanger	Ensembl	/// mcf04971 // Gastric acid secretion - Macaca fascicularis (crab-eating macaque)
LOC102143738	-206.331
MLF1	-204.189	UniProtKB	U3IBD5, F1PLW9, Q5R4T3, C9J3M3, A0A096NYS2, H0WY59, H0UTX1, G1M4J0, U3JYT6, F6U9Z2, C9JNE5, F6QUG0, F7C6Z3, H2R7Y9, H2PBU7, G1NTB5, F6QLT6, W5NWV2, U3KPF8, F6YIH6, Q32KY3, G1QVR7, I3LPS9, H0ZLT2, I3MEX0, F6V6K4, F1NNT8, C9K0D3, C9K0D4, G1NDW7, F7C722, G3X015, M3XUS5, M3WR71, P58340, G3S4N6, R4GA63, K7G6L8, G3T6J5	0030154 // cell differentiation (GO_REF:0000037 [IEA] UniProtKB-KW:KW-0221) /// 0007049 // cell cycle (GO_REF:0000037 [IEA] UniProtKB-KW:KW-0131) /// 0007050 // cell cycle arrest (PMID:15861129 [IDA]) /// 0007050 // cell cycle arrest (GO_REF:0000019 [IEA] Ensembl:ENSP00000376568) /// 0006351 // transcription, DNA-dependent (GO_REF:0000024 [ISS] UniProtKB:Q9QWV4) /// 0007275 // multicellular organ…	0005654 // nucleoplasm (GO_REF:0000052 [IDA]) /// 0005634 // nucleus (PMID:21630459 [IDA]) /// 0005737 // cytoplasm (GO_REF:0000024 [ISS] UniProtKB:Q9QWV4) /// 0005634 // nucleus (GO_REF:0000037 [IEA] UniProtKB-KW:KW-0539) /// 0005737 // cytoplasm (GO_REF:0000052 [IDA]) /// 0005737 // cytoplasm (GO_REF:0000037 [IEA] UniProtKB-KW:KW-0963) /// 0005634 // nucleus (GO_REF:0000039 [IEA] UniProtKB-SubC…	0003677 // DNA binding (GO_REF:0000024 [ISS] UniProtKB:Q9QWV4) /// 0005515 // protein binding (PMID:25036637 [IPI] UniProtKB:O75190) /// 0005515 // protein binding (PMID:15861129 [IPI] UniProtKB:Q9UNS2) /// 0003677 // DNA binding (GO_REF:0000037 [IEA] UniProtKB-KW:KW-0238) /// 0019904 // protein domain specific binding (PMID:12176995 [IDA]) /// 0019904 // protein domain specific binding (GO_REF:0…	Uncharacterized protein	Ensembl	/// mcf05202 // Transcriptional misregulation in cancer - Macaca fascicularis (crab-eating macaque)
SLC17A3	-201.499	UniProtKB	F7HQN7, F7HQN5, G3UGA5, Q17QE9, H0XUD1, O00476, H2PI45, A0A0D9R6A1, G3SJE4, A0A096NLF1, A0A024QZX7, F7HCG8, M3YBG5, M3WL46, F1PS54, F7HHV4, G1LTL3, H0Y8R7, G1QRN3, H2R1I2, H0Y9F7, F6V7R5, W5NV35, E9PBQ8	0006855 // drug transmembrane transport (GO_REF:0000019 [IEA] Ensembl:ENSP00000380250) /// 0006814 // sodium ion transport (GO_REF:0000037 [IEA] UniProtKB-KW:KW-0739) /// 1901998 // toxin transport (GO_REF:0000019 [IEA] Ensembl:ENSP00000380250) /// 0046415 // urate metabolic process (GO_REF:0000019 [IEA] Ensembl:ENSP00000380250) /// 0006817 // phosphate ion transport (GO_REF:0000024 [ISS] UniProt…	0016020 // membrane (GO_REF:0000037 [IEA] UniProtKB-KW:KW-0472) /// 0016324 // apical plasma membrane (GO_REF:0000024 [ISS] UniProtKB:Q8CJH9) /// 0005783 // endoplasmic reticulum (GO_REF:0000037 [IEA] UniProtKB-KW:KW-0256) /// 0005887 // integral to plasma membrane (PMID:20810651 [IDA]) /// 0016324 // apical plasma membrane (GO_REF:0000019 [IEA] Ensembl:ENSP00000380250) /// 0005887 // integral to…	0015143 // urate transmembrane transporter activity (PMID:20810651 [IDA]) /// 0019534 // toxin transporter activity (GO_REF:0000024 [ISS] UniProtKB:O00476) /// 0008514 // organic anion transmembrane transporter activity (GO_REF:0000024 [ISS] UniProtKB:O00476) /// 0015143 // urate transmembrane transporter activity (GO_REF:0000019 [IEA] Ensembl:ENSP00000380250) /// 0019534 // toxin transporter act…	Solute carrier family 17 (Sodium phosphate), member 3, isoform CRA_a	InterPro
LOC102145082	-200.484
LOC102116443	-200.398
ARSF	-200.297	UniProtKB	M3WGT3, G1LFK4, I3LRN8, F6QZ90, G1RAX7, H2PUU0, G3RHG7, F7A5R8, M3XPU9, G1PVK9, H2R0Y9, F7IEY7, A0A096MY07, P54793, G3W030, A0A0D9RSQ3, F6UVX9, F6UVW7, G3TUY4, U6DVU4, F6PN86, H0XAS9, F6U777	0043687 // post-translational protein modification (Reactome:REACT_22161 [TAS]) /// 0044281 // small molecule metabolic process (Reactome:REACT_111217 [TAS]) /// 0008152 // metabolic process (GO_REF:0000002 [IEA] InterPro:IPR000917|InterPro:IPR017849|InterPro:IPR017850) /// 0044267 // cellular protein metabolic process (Reactome:REACT_17015 [TAS]) /// 0006687 // glycosphingolipid metabolic proces…	0070062 // extracellular vesicular exosome (PMID:19056867 [IDA]) /// 0005576 // extracellular region (GO_REF:0000039 [IEA] UniProtKB-SubCell:SL-0243) /// 0070062 // extracellular vesicular exosome (PMID:23376485 [IDA]) /// 0005788 // endoplasmic reticulum lumen (Reactome:REACT_121125 [TAS]) /// 0005576 // extracellular region (GO_REF:0000037 [IEA] UniProtKB-KW:KW-0964) /// 0070062 // extracellula…	0003824 // catalytic activity (GO_REF:0000002 [IEA] InterPro:IPR017849|InterPro:IPR017850) /// 0046872 // metal ion binding (GO_REF:0000037 [IEA] UniProtKB-KW:KW-0479) /// 0016787 // hydrolase activity (GO_REF:0000037 [IEA] UniProtKB-KW:KW-0378) /// 0004065 // arylsulfatase activity (PMID:9192838 [TAS]) /// 0008484 // sulfuric ester hydrolase activity (GO_REF:0000002 [IEA] InterPro:IPR000917)	Uncharacterized protein	InterPro
LOC102124311	-196.045
SAMD5	-195.27	UniProtKB	Q3V1H9	0008150 // biological_process (GO_REF:0000015 [ND])	0005575 // cellular_component (GO_REF:0000015 [ND])	0003674 // molecular_function (GO_REF:0000015 [ND])	Sterile alpha motif domain-containing protein 5	MGI
C7H14orf105	-192.977
SLC5A10	-192.803	UniProtKB	G1RS29, G3RAD5, M3WMK6, F7DMQ9, G1LDA6, Q5FY69, F1P9E3, K7G1G8, H9GEJ0, U3IWW6, M3XLU1, I3MJR0, G1N0N6, F7F7X2, F6WJ98, F7GJH0, W5QAM2, G1RS13, G3PWY4, H3ASN8, V8PF08, A0A0D9R6F1, G3WAT1, G1P5Q3, W5KAL6, F1SB19, M4ADF7, Q4T301, Q28610, F1NYX8, A0A096P339, G1TAA2, W5MF57, H0VIG4, Q6R4Q5, H2NSZ5, H2RE18, F6WGI3, G3T6F3, F7GJM6, H0WLS0, A0PJK1, F6X281	0006814 // sodium ion transport (GO_REF:0000037 [IEA] UniProtKB-KW:KW-0739) /// 0006811 // ion transport (GO_REF:0000037 [IEA] UniProtKB-KW:KW-0406) /// 0055085 // transmembrane transport (GO_REF:0000002 [IEA] InterPro:IPR001734) /// 0006810 // transport (GO_REF:0000002 [IEA] InterPro:IPR001734|InterPro:IPR019900) /// 0006810 // transport (GO_REF:0000037 [IEA] UniProtKB-KW:KW-0813) /// 0006810 //…	0016020 // membrane (GO_REF:0000038 [IEA] UniProtKB-KW:KW-0472) /// 0070062 // extracellular vesicular exosome (PMID:19056867 [IDA]) /// 0070062 // extracellular vesicular exosome (PMID:23533145 [IDA]) /// 0016020 // membrane (GO_REF:0000037 [IEA] UniProtKB-KW:KW-0472) /// 0016021 // integral to membrane (GO_REF:0000038 [IEA] UniProtKB-KW:KW-0812) /// 0016020 // membrane (GO_REF:0000002 [IEA] Int…	0004749 // ribose phosphate diphosphokinase activity (GO_REF:0000002 [IEA] InterPro:IPR005946) /// 0005215 // transporter activity (GO_REF:0000002 [IEA] InterPro:IPR001734) /// 0005215 // transporter activity (GO_REF:0000002 [IEA] InterPro:IPR001734|InterPro:IPR018212) /// 0000287 // magnesium ion binding (GO_REF:0000002 [IEA] InterPro:IPR005946)	Uncharacterized protein	InterPro
EMX2	-192.006	UniProtKB	G1Q5F9, H9GGB0, H9FAC1, W5QB20, U3JHN3, Q4TAD6, Q17R00, J9P485, A0A096NTW0, F6WBX5, H3B3K8, G1U020, F6VHP0, G3SGF2, F1S4Q5, E1BT91, Q04743, K7G9X0, K7DCH2, G1S3P4, G3UE70, W5U9M0, F7CPI5, G3WSV1, H0ZLE3, I3MJL2, A0A0D9QXN0, H0WVZ2, U6DKX8, M3XW15, H2NC51, M3WRY7, H2Q2N0, G3TG97, F7E5H5, W5QB19, U3IUL1, A0A034W8L4, F7DNA7, E2RQP4, G3RKJ4, H0V0J1, G1M6E5, B5X1J6	0007420 // brain development (GO_REF:0000019 [IEA] Ensembl:ENSMUSP00000053361) /// 0009952 // anterior/posterior pattern specification (GO_REF:0000019 [IEA] Ensembl:ENSMUSP00000053361) /// 0006355 // regulation of transcription, DNA-dependent (GO_REF:0000002 [IEA] InterPro:IPR017970) /// 0060993 // kidney morphogenesis (PMID:19450546 [NAS]) /// 0042493 // response to drug (GO_REF:0000019 [IEA] En…	0005634 // nucleus (GO_REF:0000037 [IEA] UniProtKB-KW:KW-0539) /// 0005634 // nucleus (GO_REF:0000039 [IEA] UniProtKB-SubCell:SL-0191) /// 0005634 // nucleus (GO_REF:0000038 [IEA] UniProtKB-KW:KW-0539) /// 0005634 // nucleus (GO_REF:0000040 [IEA] UniProtKB-SubCell:SL-0191)	0003677 // DNA binding (GO_REF:0000037 [IEA] UniProtKB-KW:KW-0371) /// 0003677 // DNA binding (GO_REF:0000002 [IEA] InterPro:IPR000047|InterPro:IPR001356|InterPro:IPR009057) /// 0003677 // DNA binding (GO_REF:0000038 [IEA] UniProtKB-KW:KW-0238) /// 0003677 // DNA binding (GO_REF:0000002 [IEA] InterPro:IPR001356|InterPro:IPR009057|InterPro:IPR020479) /// 0003677 // DNA binding (GO_REF:0000038 [IEA…	Homeobox protein EMX2	InterPro
ITGB8	-188.92	UniProtKB	F6PP59, H2ZVF7, K7FB23, P26012, F7I2M1, P26013, H0YWQ3, G3QJ53, H0VDV6, F7I2K0, D2H1I6, M3W6P3, H2QU86, G1S411, G3VCR6, U3IJG6, F7BLS7, K7E7K5, H2PMQ3, G3UPA4, F1MVW3, F7FJ00, F6PP66, F1NJ74, A0A0D9RM94, V8NKH7, G1PCH3, F6X717, G1NFL5, H0WNK8, M3YR68, G1KLF7, W5PJY5, Q9BUG9, G3SN79, F7F3K9, A0A096NA97, G3RQ61, U3K567	0010628 // positive regulation of gene expression (PMID:24312400 [IMP]) /// 0001573 // ganglioside metabolic process (GO_REF:0000019 [IEA] Ensembl:ENSMUSP00000026360) /// 0007155 // cell adhesion (GO_REF:0000038 [IEA] UniProtKB-KW:KW-0130) /// 0030198 // extracellular matrix organization (Reactome:REACT_118779 [TAS]) /// 0010629 // negative regulation of gene expression (PMID:24312400 [IMP]) /// …	0005886 // plasma membrane (Reactome:REACT_13634 [TAS]) /// 0070062 // extracellular vesicular exosome (PMID:19056867 [IDA]) /// 0034686 // alphav-beta8 integrin complex (PMID:7525578 [IDA]) /// 0016020 // membrane (GO_REF:0000037 [IEA] UniProtKB-KW:KW-0472) /// 0016021 // integral to membrane (GO_REF:0000038 [IEA] UniProtKB-KW:KW-0812) /// 0005886 // plasma membrane (Reactome:REACT_150434 [TAS])…	1990430 /// 0004872 // receptor activity (GO_REF:0000002 [IEA] InterPro:IPR015442)	Integrin beta	Ensembl	/// mcf04151 // PI3K-Akt signaling pathway - Macaca fascicularis (crab-eating macaque) /// mcf04810 // Regulation of actin cytoskeleton - Macaca fascicularis (crab-eating macaque) /// mcf04510 // Focal adhesion - Macaca fascicularis (crab-eating macaque) /// mcf04514 // Cell adhesion molecules (CAMs) - Macaca fascicularis (crab-eating macaque) /// mcf04512 // ECM-receptor interaction - Macaca fas…
UGT8	-186.967	UniProtKB	F2Y7R9, M4ATP3, F2Y7R8, T2MC77, G1KLR2, H9LBY1, G3SKY2, A0A0D9QUW7, I3LJX5, F6RP42, H0XGT2, F2Y7R0, H9LBA3, F2Y7R1, A0A061RHE9, F2Y7R2, F2Y7R3, F2Y7R4, F2Y7R5, F2Y7R6, F2Y7R7, F7BAK1, W5U821, G1NEF8, H9LCD9, G3S0Z3, H9LCD8, I3M6E6, H9LC60, M3WVI1, A0A096MR78, F2Y7S0, W5Q9Z6, Q16880, F2Y7S1, D2I2H6, W5M6S2, S4RQA9, E2RA42, H0YUD3, G3Q1R5, H2PE63, H3AZZ5, A4IFB0, F6YF28, H0VKJ4, F7GH27, M3YA45, A0A…	0032870 // cellular response to hormone stimulus (GO_REF:0000033 [IBA] PANTHER:PTN000938701) /// 0009813 // flavonoid biosynthetic process (GO_REF:0000033 [IBA] PANTHER:PTN000231123) /// 0006629 // lipid metabolic process (GO_REF:0000037 [IEA] UniProtKB-KW:KW-0443) /// 0008152 // metabolic process (GO_REF:0000002 [IEA] InterPro:IPR002213) /// 0006682 // galactosylceramide biosynthetic process (GO…	0016020 // membrane (GO_REF:0000038 [IEA] UniProtKB-KW:KW-0472) /// 0016020 // membrane (GO_REF:0000037 [IEA] UniProtKB-KW:KW-0472) /// 0016020 // membrane (GO_REF:0000040 [IEA] UniProtKB-SubCell:SL-0162) /// 0016021 // integral to membrane (GO_REF:0000037 [IEA] UniProtKB-KW:KW-0812) /// 0043231 // intracellular membrane-bounded organelle (GO_REF:0000033 [IBA] PANTHER:PTN000230403) /// 0016020 //…	0016758 // transferase activity, transferring hexosyl groups (GO_REF:0000002 [IEA] InterPro:IPR002213) /// 0003851 // 2-hydroxyacylsphingosine 1-beta-galactosyltransferase activity (GO_REF:0000003 [IEA] EC:2.4.1.45) /// 0016740 // transferase activity (GO_REF:0000038 [IEA] UniProtKB-KW:KW-0808) /// 0008489 // UDP-galactose:glucosylceramide beta-1,4-galactosyltransferase activity (PMID:8661025 [TA…	2-hydroxyacylsphingosine 1-beta-galactosyltransferase	InterPro	/// mcf01100 // Metabolic pathways - Macaca fascicularis (crab-eating macaque) /// mcf00565 // Ether lipid metabolism - Macaca fascicularis (crab-eating macaque) /// mcf00600 // Sphingolipid metabolism - Macaca fascicularis (crab-eating macaque)
LOC102121971	-185.736
HOXB6	-185.014	UniProtKB	F1RWG1, M3YV52, G3TBL2, U3BEA5, D2H568, A0A096P427, A0A096M9U0, K7FIR2, F7E2G1, H0WYY7, F6UVZ9, H2QDC2, H0YZ02, H2NVH9, R4GIG7, G1QQ99, H0W552, W5PAP2, H3C7B3, F6QVG5, G1T1I8, F6ZVZ9, P14839, A0A0D9S3S8, G1QQA0, G3QJJ5, G3WGZ5, P17509, U3J1T9, H3B559, U3KII6, G9HPR1, I3NHG7, H3C797, G1KFE2, M3VXX6, G1PGE3	0006355 // regulation of transcription, DNA-dependent (GO_REF:0000002 [IEA] InterPro:IPR001827|InterPro:IPR017970|InterPro:IPR017995) /// 0006355 // regulation of transcription, DNA-dependent (GO_REF:0000037 [IEA] UniProtKB-KW:KW-0805) /// 0007275 // multicellular organismal development (GO_REF:0000038 [IEA] UniProtKB-KW:KW-0217) /// 0048706 // embryonic skeletal system development (GO_REF:000001…	0005634 // nucleus (GO_REF:0000002 [IEA] InterPro:IPR017995) /// 0005634 // nucleus (GO_REF:0000037 [IEA] UniProtKB-KW:KW-0539) /// 0005634 // nucleus (GO_REF:0000039 [IEA] UniProtKB-SubCell:SL-0191) /// 0005634 // nucleus (GO_REF:0000038 [IEA] UniProtKB-KW:KW-0539) /// 0005634 // nucleus (GO_REF:0000040 [IEA] UniProtKB-SubCell:SL-0191)	0003677 // DNA binding (GO_REF:0000037 [IEA] UniProtKB-KW:KW-0371) /// 0003677 // DNA binding (GO_REF:0000038 [IEA] UniProtKB-KW:KW-0238) /// 0003677 // DNA binding (GO_REF:0000002 [IEA] InterPro:IPR001356|InterPro:IPR009057|InterPro:IPR020479) /// 0003677 // DNA binding (GO_REF:0000038 [IEA] UniProtKB-KW:KW-0371) /// 0003700 // sequence-specific DNA binding transcription factor activity (GO_REF:…	Uncharacterized protein	InterPro
LOC102123158	-180.86
IGSF11	-178.067	UniProtKB	U3JU50, G1LL99, Q5DX21, G1NNC5, H2P9N5, H2RC27, I3M2Z5, M3XMF7, U3IL81, A0A096NY76, F1PJL3, F7AKH4, H0V0B9, W5QEG0, G3SKJ6, M3X3L5, G1KBB9, G1PGC4, G3WE19, G3N2T6, G3SNM5, H0ZT51, G1TCZ2, F7BTJ8, G1QXZ6, F1SPA1, F6RN45, K7F3S8, F7H0Z3, H0XCT0, Q08DK1	0007155 // cell adhesion (GO_REF:0000037 [IEA] UniProtKB-KW:KW-0130) /// 0040008 // regulation of growth (GO_REF:0000037 [IEA] UniProtKB-KW:KW-0341)	0005886 // plasma membrane (GO_REF:0000037 [IEA] UniProtKB-KW:KW-1003) /// 0016020 // membrane (GO_REF:0000037 [IEA] UniProtKB-KW:KW-0472) /// 0005886 // plasma membrane (GO_REF:0000039 [IEA] UniProtKB-SubCell:SL-0039) /// 0070062 // extracellular vesicular exosome (GO_REF:0000019 [IEA] Ensembl:ENSP00000377370) /// 0016021 // integral to membrane (GO_REF:0000037 [IEA] UniProtKB-KW:KW-0812) /// 00…		Uncharacterized protein	Ensembl
EPCAM	-177.349	UniProtKB	U3J672, G1NZZ1, G1RAJ6, Q5F381, P16422, G1KPA6, A0A096NW30, U3CL60, G1LI25, G3SY16, M3YHZ3, I3MBZ3, F7GI03, H2R8U1, F6R6Z6, F7GD08, H0Z503, U3K9F6, W5P599, F1Q1M9, G3RPB1, G1SQK6, F1PM51, K7GBL7, F7EB13, H0V1L4, H2P6A6, Q3T0L5, F1NV09, F6ZK85, G1N0W4, F1MEP6	2000048 // negative regulation of cell-cell adhesion mediated by cadherin (GO_REF:0000019 [IEA] Ensembl:ENSP00000263735) /// 0008284 // positive regulation of cell proliferation (GO_REF:0000019 [IEA] Ensembl:ENSP00000263735) /// 0023019 // signal transduction involved in regulation of gene expression (GO_REF:0000019 [IEA] Ensembl:ENSP00000263735) /// 0098609 /// 0045944 // positive regulation of …	0016323 // basolateral plasma membrane (GO_REF:0000019 [IEA] Ensembl:ENSP00000263735) /// 0005886 // plasma membrane (PMID:19785009 [IDA]) /// 0030054 // cell junction (GO_REF:0000037 [IEA] UniProtKB-KW:KW-0965) /// 0016020 // membrane (GO_REF:0000037 [IEA] UniProtKB-KW:KW-0472) /// 0005886 // plasma membrane (GO_REF:0000024 [ISS] UniProtKB:P16422) /// 0005923 // tight junction (GO_REF:0000024 [I…	0005515 // protein binding (PMID:16054130 [IPI] UniProtKB:O95471) /// 0032403 // protein complex binding (GO_REF:0000019 [IEA] Ensembl:ENSP00000263735) /// 0098641 /// 0032403 // protein complex binding (PMID:19136966 [IDA])	Uncharacterized protein	Ensembl
SLC16A4	-173.637	UniProtKB	K7GJN7, A0A096N7M9, G1LYG9, M3W851, F6S6U5, H3BGA9, A0A0D9S6H3, K7GJN6, K6ZPE2, H2N6F7, F1NRX9, F6WHA0, K7CVH5, F7H1H2, E9PKZ1, G1KMT8, E9PRV1, B2DG19, H2R2M8, F1S621, W5QDS6, G1SHK4, A7E343, I3NAC1, H0VAB7, F7H1A2, G1MTX8, U3EYR4, H0YEG4, F6V5A4, U3J765, K7BN95, G1P8P9, V8PGA3, O15374, F6V5B2, E2R9E0, H0X029, M3XGH9, U3JK95, F7H1E8, G3RJW7, H0YRK8, F6ZB74, M3XXJ4, G1QTU6	0034220 // ion transmembrane transport (GO_REF:0000033 [IBA] PANTHER:PTN000145408) /// 0043154 // negative regulation of cysteine-type endopeptidase activity involved in apoptotic process (GO_REF:0000002 [IEA] InterPro:IPR024135) /// 0015718 // monocarboxylic acid transport (GO_REF:0000033 [IBA] PANTHER:PTN000888455) /// 0055085 // transmembrane transport (GO_REF:0000002 [IEA] InterPro:IPR011701)…	0005887 // integral to plasma membrane (PMID:9425115 [TAS]) /// 0005737 // cytoplasm (GO_REF:0000002 [IEA] InterPro:IPR024135) /// 0005886 // plasma membrane (GO_REF:0000037 [IEA] UniProtKB-KW:KW-1003) /// 0016020 // membrane (GO_REF:0000037 [IEA] UniProtKB-KW:KW-0472) /// 0005886 // plasma membrane (GO_REF:0000039 [IEA] UniProtKB-SubCell:SL-0039) /// 0016021 // integral to membrane (GO_REF:00000…	0015293 // symporter activity (GO_REF:0000037 [IEA] UniProtKB-KW:KW-0769) /// 0008028 // monocarboxylic acid transmembrane transporter activity (GO_REF:0000033 [IBA] PANTHER:PTN000888455) /// 0008028 // monocarboxylic acid transmembrane transporter activity (PMID:9425115 [TAS])	Uncharacterized protein	InterPro
KCNK1	-168.198	UniProtKB	F6RV20, A0A034W431, M3W648, H2N3D6, F6U0J3, A0A0A9Z982, H0WKD7, G3SSK3, F7DH29, W8BL01, Q5T5E6, H0UVD7, W8BWP0, H9F952, H3ADL9, W5NZN2, Q0P5A0, A0A096MPF8, G3R5V4, K7FS57, G1PR58, U6CSS1, G1K923, W5UKV8, F6X4F1, A0A024R3T2, W8B8S4, I3LY61, V8PF45, Q5RD07, U3IKI6, F1PWQ7, M3XUL4, Q5UE96, U3KGL3, E6ZHN9, H0ZIV7, F6YCQ8, O00180, V8N414, A0A0A1WCX5, F1NP03, F1RGV1, G3WDN7, G3SEQ3, F7AX66, Q8R454, G1Q…	0071805 // potassium ion transmembrane transport (GO_REF:0000024 [ISS] UniProtKB:O00180) /// 0030322 // stabilization of membrane potential (GO_REF:0000033 [IBA] PANTHER:PTN000108561) /// 0071805 // potassium ion transmembrane transport (GO_REF:0000002 [IEA] InterPro:IPR001779|InterPro:IPR003092|InterPro:IPR003280) /// 0071805 // potassium ion transmembrane transport (PMID:21653227 [IDA]) /// 007…	0055037 // recycling endosome (GO_REF:0000039 [IEA] UniProtKB-SubCell:SL-0232) /// 0016020 // membrane (GO_REF:0000038 [IEA] UniProtKB-KW:KW-0472) /// 0030054 // cell junction (GO_REF:0000037 [IEA] UniProtKB-KW:KW-0965) /// 0005768 // endosome (GO_REF:0000019 [IEA] Ensembl:ENSMUSP00000046103) /// 0005887 // integral to plasma membrane (GO_REF:0000024 [ISS] UniProtKB:O08581) /// 0016020 // membran…	0005267 // potassium channel activity (GO_REF:0000002 [IEA] InterPro:IPR001779|InterPro:IPR003092|InterPro:IPR003280|InterPro:IPR005408) /// 0005267 // potassium channel activity (GO_REF:0000002 [IEA] InterPro:IPR001779|InterPro:IPR003092|InterPro:IPR003280) /// 0005267 // potassium channel activity (GO_REF:0000002 [IEA] InterPro:IPR003280|InterPro:IPR005408) /// 0022841 // potassium ion leak cha…	Potassium channel, subfamily K, member 1, isoform CRA_a	Ensembl
VDR	-167.074	UniProtKB	G1M555, U3IBM4, F8VRJ4, F6V097, T1WRW3, T1WSQ6, Q95MH5, F8VVY8, G1S8A8, A0A088GDQ7, T1WSH6, G8Z0E5, Q9XSY5, A0A088GJ14, H0V6V2, H1A3C7, D7FSB2, A0A096N4R7, H3BIL9, A0A0D9R2M3, M3X4E3, H2NH30, F7G4G4, I3NBE3, Q28037, H0WS55, P49701, Q7ZZY9, F8VPF8, M3XKB1, G3SY52, M3Z9T4, H9H0R6, K7E0C0, G3RK17, K7BXK6, U3JEY3, G1THS4, G3VD79, K7GJL2, G3VD78, O42392, G1KNX9, D1MF33, G1NUD9, Q19MM0, W5QDL3, J9NXL4,…	0060558 // regulation of calcidiol 1-monooxygenase activity (GO_REF:0000024 [ISS] UniProtKB:P48281) /// 0006355 // regulation of transcription, DNA-dependent (GO_REF:0000037 [IEA] UniProtKB-KW:KW-0805) /// 0050892 // intestinal absorption (GO_REF:0000019 [IEA] Ensembl:ENSMUSP00000023119) /// 0007595 // lactation (GO_REF:0000019 [IEA] Ensembl:ENSMUSP00000023119) /// 0006351 // transcription, DNA-d…	0005634 // nucleus (GO_REF:0000037 [IEA] UniProtKB-KW:KW-0539) /// 0005634 // nucleus (PMID:15589699 [IDA]) /// 0005634 // nucleus (GO_REF:0000039 [IEA] UniProtKB-SubCell:SL-0191) /// 0005634 // nucleus (GO_REF:0000002 [IEA] InterPro:IPR001628) /// 0043235 // receptor complex (PMID:17426122 [IDA]) /// 0005634 // nucleus (GO_REF:0000002 [IEA] InterPro:IPR000324|InterPro:IPR000536|InterPro:IPR00162…	0005515 // protein binding (PMID:10866662 [IPI] UniProtKB:Q9JLI4) /// 0070644 // vitamin D response element binding (PMID:17426122 [IDA]) /// 0005515 // protein binding (PMID:17254542 [IPI] UniProtKB:Q15788) /// 0005515 // protein binding (PMID:10409738 [IPI] UniProtKB:Q15545) /// 0003700 // sequence-specific DNA binding transcription factor activity (GO_REF:0000002 [IEA] InterPro:IPR001628|Inter…	Vitamin D receptor	InterPro	/// mcf05152 // Tuberculosis - Macaca fascicularis (crab-eating macaque) /// mcf04961 // Endocrine and other factor-regulated calcium reabsorption - Macaca fascicularis (crab-eating macaque) /// mcf04978 // Mineral absorption - Macaca fascicularis (crab-eating macaque)
GLIS1	-167.026	UniProtKB	U3KBU6, A0A0D9S784, G3VFX4, K7BIR7, F1S769, M3Y4H1, M3W4Z6, G3VFX3, F6PL52, H2N7C3, H0XL54, F7DZ65, G1QTJ6, W5P8X6, A0A096MR66, G1TBQ1, F7I5B0, H0ZG73, F7HWK0, F1Q2U6, G3SMD3, V8P099, F7HYW0, A0A0D9SEX9, K7F4H2, U3J2R8, F1MXG5, G1LSS7, Q8NBF1, G1NFL9, G1PU85, G3R1S2, H0VER7, U6D5H4, H2PZ25	0045944 // positive regulation of transcription from RNA polymerase II promoter (GO_REF:0000019 [IEA] Ensembl:ENSMUSP00000035650) /// 0006355 // regulation of transcription, DNA-dependent (GO_REF:0000037 [IEA] UniProtKB-KW:KW-0805) /// 0000122 // negative regulation of transcription from RNA polymerase II promoter (GO_REF:0000024 [ISS] UniProtKB:Q8K1M4) /// 0006357 // regulation of transcription …	0005634 // nucleus (GO_REF:0000019 [IEA] Ensembl:ENSMUSP00000035650) /// 0005634 // nucleus (GO_REF:0000037 [IEA] UniProtKB-KW:KW-0539) /// 0005634 // nucleus (GO_REF:0000002 [IEA] InterPro:IPR030430) /// 0005634 // nucleus (GO_REF:0000039 [IEA] UniProtKB-SubCell:SL-0191) /// 0005634 // nucleus (GO_REF:0000024 [ISS] UniProtKB:Q8K1M4)	0046872 // metal ion binding (GO_REF:0000002 [IEA] InterPro:IPR007087) /// 0001228 // RNA polymerase II transcription regulatory region sequence-specific DNA binding transcription factor activity involved in positive regulation of transcription (GO_REF:0000019 [IEA] Ensembl:ENSMUSP00000035650) /// 0000977 // RNA polymerase II regulatory region sequence-specific DNA binding (GO_REF:0000002 [IEA] I…	Uncharacterized protein	Ensembl
LOC101866138	-164.624								/// mcf04360 // Axon guidance - Macaca fascicularis (crab-eating macaque)
MATN3	-162.958	UniProtKB	I3MVU0, H0V3V1, H2QHH5, F1PCD6, F7BWR8, G3R2V8, H3B016, H3B015, G1U602, G3TDZ9, F6XSR3, W5Q6L5, G1L7Q5, F7GV78, M3YQK1, F7BWQ4, F1SCU3, H0WLW8, G1P077, U3IGW4, H2P6W1, G1QP89, O42401, G3VXY4, F1MD94, O15232, H0ZSE1, A0A0D9R6T0, A0A096NWW9, G1NMM9, F6VCM0	0001501 // skeletal system development (PMID:9350998 [TAS]) /// 0002062 // chondrocyte differentiation (GO_REF:0000002 [IEA] InterPro:IPR030746) /// 0030198 // extracellular matrix organization (Reactome:REACT_118779 [TAS]) /// 0001501 // skeletal system development (GO_REF:0000002 [IEA] InterPro:IPR030746)	0005578 // proteinaceous extracellular matrix (PMID:9350998 [TAS]) /// 0005576 // extracellular region (Reactome:REACT_163884 [TAS]) /// 0005578 // proteinaceous extracellular matrix (GO_REF:0000019 [IEA] Ensembl:ENSMUSP00000020899) /// 0005576 // extracellular region (GO_REF:0000039 [IEA] UniProtKB-SubCell:SL-0243) /// 0005578 // proteinaceous extracellular matrix (GO_REF:0000002 [IEA] InterPro:…	0005515 // protein binding (PMID:15075323 [IPI] UniProtKB:P49747) /// 0005515 // protein binding (PMID:25416956 [IPI] UniProtKB:Q7Z3S9) /// 0005201 // extracellular matrix structural constituent (PMID:9350998 [TAS]) /// 0005515 // protein binding (PMID:25416956 [IPI] UniProtKB:P15884) /// 0005509 // calcium ion binding (GO_REF:0000002 [IEA] InterPro:IPR001881) /// 0005515 // protein binding (PMID…	Uncharacterized protein	InterPro
TMEM207	-162.522	UniProtKB	Q6UWW9		0016020 // membrane (GO_REF:0000037 [IEA] UniProtKB-KW:KW-0472) /// 0016021 // integral to membrane (GO_REF:0000037 [IEA] UniProtKB-KW:KW-0812) /// 0016020 // membrane (GO_REF:0000039 [IEA] UniProtKB-SubCell:SL-0162)		Transmembrane protein 207	UniProt
TNFSF15	-162.006	UniProtKB	G3R5G8, W5MBI8, Q58G74, I3MTN7, F7HVJ8, K7GEX5, I3LL00, G3TAV2, H0VFN8, E2R1J5, G3VWD9, G1M196, H9G802, G1M192, G1MVK2, H0X610, H0YYA7, H3A0K7, F7C7N2, G1S4L9, H3A0K6, D9N2U0, M3XRG1, W5P7J0, A0A096P0S1, H2QXR7, E1BF06, G1NZQ1, J9P221, A0A0D9RKK8, R0LCQ5, X6R8I9, F6QN00, G1T1T1, F6S8F9, M3VU80, U3JS18, F7A7T0, H2PT64, O95150	0007250 // activation of NF-kappaB-inducing kinase activity (PMID:11911831 [IDA]) /// 0006919 // activation of cysteine-type endopeptidase activity involved in apoptotic process (GO_REF:0000019 [IEA] Ensembl:ENSRNOP00000011845) /// 0006955 // immune response (GO_REF:0000002 [IEA] InterPro:IPR006052|InterPro:IPR006053|InterPro:IPR008064) /// 0042107 // cytokine metabolic process (GO_REF:0000019 [I…	0016020 // membrane (GO_REF:0000038 [IEA] UniProtKB-KW:KW-0472) /// 0005615 // extracellular space (GO_REF:0000037 [IEA] UniProtKB-KW:KW-0202) /// 0016020 // membrane (GO_REF:0000037 [IEA] UniProtKB-KW:KW-0472) /// 0005615 // extracellular space (GO_REF:0000038 [IEA] UniProtKB-KW:KW-0202) /// 0016020 // membrane (GO_REF:0000002 [IEA] InterPro:IPR006052|InterPro:IPR006053|InterPro:IPR008064) /// 0…	0005123 // death receptor binding (GO_REF:0000019 [IEA] Ensembl:ENSRNOP00000011845) /// 0005102 // receptor binding (PMID:9434163 [TAS]) /// 0005164 // tumor necrosis factor receptor binding (GO_REF:0000002 [IEA] InterPro:IPR002960|InterPro:IPR006052|InterPro:IPR006053|InterPro:IPR008064) /// 0005125 // cytokine activity (GO_REF:0000037 [IEA] UniProtKB-KW:KW-0202) /// 0005125 // cytokine activity…	Uncharacterized protein	UniProt	/// mcf04060 // Cytokine-cytokine receptor interaction - Macaca fascicularis (crab-eating macaque)
SLC26A4	-161.036	UniProtKB	G1PWQ2, O43511, G1FFN8, H2PN67, F6WCS4, F6TXM8, F7CAI7, A0A0B2V2J7, I3MGF0, C9JQG1, K7G6W6, A0A096NPE4, G3WJV3, E2RRQ1, H0YY86, F7ASI9, H0UYG3, Q75MC7, V8NAQ9, U3IKI7, H3A6G7, E1C3I4, F7ECS0, A0A0D9RG11, M3Z3G9, G1T3S0, G1NBW5, G3SKH5, H2QV81, E1BMB2, F7ILB6, G1M572, H0WVJ7, G3T5S4, M3WVU6, G1KQS1, U3K6L1, F7F6U5, W5P7S4, F6WCD4, F6VWN6, F6T116, I3L8V6, G1RBK1	0006885 // regulation of pH (GO_REF:0000019 [IEA] Ensembl:ENSMUSP00000001253) /// 0008272 // sulfate transport (PMID:9398842 [TAS]) /// 0006810 // transport (GO_REF:0000037 [IEA] UniProtKB-KW:KW-0813) /// 0015705 // iodide transport (GO_REF:0000019 [IEA] Ensembl:ENSRNOP00000070261) /// 0008272 // sulfate transport (GO_REF:0000002 [IEA] InterPro:IPR001902|InterPro:IPR011547) /// 0007605 // sensory…	0016021 // integral to membrane (GO_REF:0000002 [IEA] InterPro:IPR011547|InterPro:IPR030285) /// 0016020 // membrane (GO_REF:0000038 [IEA] UniProtKB-KW:KW-0472) /// 0031526 // brush border membrane (GO_REF:0000019 [IEA] Ensembl:ENSMUSP00000001253) /// 0070062 // extracellular vesicular exosome (PMID:19056867 [IDA]) /// 0070062 // extracellular vesicular exosome (GO_REF:0000019 [IEA] Ensembl:ENSP0…	0015116 // sulfate transmembrane transporter activity (GO_REF:0000002 [IEA] InterPro:IPR011547) /// 0015111 // iodide transmembrane transporter activity (GO_REF:0000019 [IEA] Ensembl:ENSRNOP00000070261) /// 0008271 // secondary active sulfate transmembrane transporter activity (GO_REF:0000002 [IEA] InterPro:IPR001902|InterPro:IPR018045) /// 0015108 // chloride transmembrane transporter activity (…	Pendrin	UniProt	/// mcf04918 // Thyroid hormone synthesis - Macaca fascicularis (crab-eating macaque)
BTBD16	-159.15	UniProtKB	Q8C2U9, E9Q173	0008150 // biological_process (GO_REF:0000015 [ND])	0005575 // cellular_component (GO_REF:0000015 [ND])	0003674 // molecular_function (GO_REF:0000015 [ND])	BTB/POZ domain-containing protein 16	MGI
LAMB4	-158.89	UniProtKB	Q8H6Y0, A4D0S4, Q8LLC6	0006355 // regulation of transcription, DNA-dependent (GO_REF:0000002 [IEA] InterPro:IPR002487) /// 0006355 // regulation of transcription, DNA-dependent (GO_REF:0000038 [IEA] UniProtKB-KW:KW-0805) /// 0007155 // cell adhesion (GO_REF:0000037 [IEA] UniProtKB-KW:KW-0130) /// 0006351 // transcription, DNA-dependent (GO_REF:0000038 [IEA] UniProtKB-KW:KW-0804)	0005578 // proteinaceous extracellular matrix (GO_REF:0000037 [IEA] UniProtKB-KW:KW-0272) /// 0005634 // nucleus (GO_REF:0000002 [IEA] InterPro:IPR002487) /// 0005634 // nucleus (GO_REF:0000038 [IEA] UniProtKB-KW:KW-0539) /// 0005604 // basement membrane (GO_REF:0000039 [IEA] UniProtKB-SubCell:SL-0025) /// 0005604 // basement membrane (GO_REF:0000037 [IEA] UniProtKB-KW:KW-0084) /// 0005634 // nuc…	0003677 // DNA binding (GO_REF:0000038 [IEA] UniProtKB-KW:KW-0238) /// 0003677 // DNA binding (GO_REF:0000002 [IEA] InterPro:IPR002100) /// 0003700 // sequence-specific DNA binding transcription factor activity (GO_REF:0000002 [IEA] InterPro:IPR002487) /// 0046983 // protein dimerization activity (GO_REF:0000002 [IEA] InterPro:IPR002100)	Laminin subunit beta-4	UniProt	/// mcf05200 // Pathways in cancer - Macaca fascicularis (crab-eating macaque) /// mcf04151 // PI3K-Akt signaling pathway - Macaca fascicularis (crab-eating macaque) /// mcf04510 // Focal adhesion - Macaca fascicularis (crab-eating macaque) /// mcf05146 // Amoebiasis - Macaca fascicularis (crab-eating macaque) /// mcf05145 // Toxoplasmosis - Macaca fascicularis (crab-eating macaque) /// mcf04512 …
LOC102117707	-158.845
ADAMTS16	-156.943	UniProtKB	M4AHE1, G3T753, M3W0Y3, H0VFH1, H0X9Y2, W5KZF1, I3M3V6, F7ERS4, F7G482, U3KPP9, F7G3W7, H3CDL9, F6W504, G3X1S7, H2PF51, V8NQF8, G3RFX7, G1SXC9, Q8TE57, I3JJD4, G3NTK9, I3JJD5, F6QQD3, G1LFK6, F7EJ66, M3Y894, F7HI52, Q2XQZ0, W5Q1I9, H2SWL6, H2SWL7, F1S046, H2SWL8, A0A0D9RXP1, W5MQS0, H2SWL3, H2SWL4, H9G3Z5, G1PVE4, F1N7N4, H2SWL5, G3NTL6, W5MQS8, F7F423, F1PP07, H2QQL7, A0A0A1WPG3, G1RKF9, A0A096N…	1902017 // regulation of cilium assembly (GO_REF:0000019 [IEA] Ensembl:ENSRNOP00000022790) /// 0006508 // proteolysis (GO_REF:0000002 [IEA] InterPro:IPR010909) /// 0006508 // proteolysis (GO_REF:0000002 [IEA] InterPro:IPR001590|InterPro:IPR002870) /// 0006508 // proteolysis (GO_REF:0000002 [IEA] InterPro:IPR010294) /// 0003073 // regulation of systemic arterial blood pressure (GO_REF:0000019 [IEA…	0031012 // extracellular matrix (GO_REF:0000002 [IEA] InterPro:IPR010294) /// 0005578 // proteinaceous extracellular matrix (GO_REF:0000039 [IEA] UniProtKB-SubCell:SL-0111) /// 0005578 // proteinaceous extracellular matrix (GO_REF:0000037 [IEA] UniProtKB-KW:KW-0272) /// 0005578 // proteinaceous extracellular matrix (GO_REF:0000002 [IEA] InterPro:IPR013273) /// 0005576 // extracellular region (GO_…	0004222 // metalloendopeptidase activity (GO_REF:0000002 [IEA] InterPro:IPR001590) /// 0016787 // hydrolase activity (GO_REF:0000037 [IEA] UniProtKB-KW:KW-0378) /// 0004222 // metalloendopeptidase activity (GO_REF:0000002 [IEA] InterPro:IPR001590|InterPro:IPR002870) /// 0008237 // metallopeptidase activity (GO_REF:0000002 [IEA] InterPro:IPR024079) /// 0004222 // metalloendopeptidase activity (GO_…	Uncharacterized protein	InterPro
LOC102145490	-156.356
DPYSL5	-155.252	UniProtKB	F6ZT50, H9GDN0, Q53SW3, F7B606, Q9BPU6, A8E641, A0A0D9RAC1, G1QQ70, G1L5Q3, A0A096NYQ5, F6XU97, E7ESV0, G3RKL9, H9H1D3, F7I2C1, E7EWB4, U3K7X8, M3VX14, U3IN80, G3TBY0, H2P6Q8, G1NVB4, F1SDQ2, F7AV15, F6UWR9, H0WUZ2, I3ME78, F6QRB4, Q53T73, G3WAV5, W5QCG2, F1PK01, V8P670, M3YCA9, G1T883, H0VBV7, H1A3I0, F7CVF2, U3IN78, H2R8X1, E9PHT0	0007165 // signal transduction (PMID:10851247 [TAS]) /// 0007411 // axon guidance (PMID:10851247 [TAS]) /// 0008152 // metabolic process (GO_REF:0000002 [IEA] InterPro:IPR011059) /// 0007399 // nervous system development (PMID:10851247 [TAS]) /// 0008152 // metabolic process (GO_REF:0000002 [IEA] InterPro:IPR006680) /// 0007399 // nervous system development (GO_REF:0000002 [IEA] InterPro:IPR03062…	0005737 // cytoplasm (GO_REF:0000002 [IEA] InterPro:IPR030626) /// 0030425 // dendrite (GO_REF:0000019 [IEA] Ensembl:ENSMUSP00000110377) /// 0005829 // cytosol (Reactome:REACT_19161 [TAS]) /// 0005737 // cytoplasm (GO_REF:0000019 [IEA] Ensembl:ENSMUSP00000110377) /// 0005829 // cytosol (Reactome:REACT_19285 [TAS]) /// 0005737 // cytoplasm (GO_REF:0000037 [IEA] UniProtKB-KW:KW-0963) /// 0005737 //…	0008017 // microtubule binding (GO_REF:0000002 [IEA] InterPro:IPR030626) /// 0005515 // protein binding (PMID:25416956 [IPI] UniProtKB:Q16555) /// 0016787 // hydrolase activity (GO_REF:0000002 [IEA] InterPro:IPR006680) /// 0016810 // hydrolase activity, acting on carbon-nitrogen (but not peptide) bonds (GO_REF:0000002 [IEA] InterPro:IPR011059)	Uncharacterized protein	InterPro	/// mcf04360 // Axon guidance - Macaca fascicularis (crab-eating macaque)
LOC102133773	-154.737
LOC102137782	-154.386
STK32B	-153.655	UniProtKB	G3U4V2, F1PZ50, H3AQ03, I3LFQ6, G3R3J6, H2PCV9, A0A096NZD4, W5KMF1, M3W1I6, G1T3S3, G3WJS8, I3LDP0, U3I900, H0X4G5, F6S2T8, E1C1K7, G1Q5S3, M3Y962, E9PCC0, H0VFY4, H0W6K6, G1M523, W5PB90, I3M5A1, G1NJB3, H2RAC1, K7GEY4, F6QMB3, U3K4C3, Q9NY57, H0ZI70, F7CIZ0, K7CZP6, F6XVW5, F6S7D1, A0A0D9RUN0, G1S1Z4, F1MJA3	0018105 // peptidyl-serine phosphorylation (GO_REF:0000033 [IBA] PANTHER:PTN000683254) /// 0006468 // protein phosphorylation (GO_REF:0000002 [IEA] InterPro:IPR000719) /// 0035556 // intracellular signal transduction (GO_REF:0000033 [IBA] PANTHER:PTN000683254) /// 0016310 // phosphorylation (GO_REF:0000038 [IEA] UniProtKB-KW:KW-0418) /// 0006468 // protein phosphorylation (GO_REF:0000002 [IEA] In…	0005622 // intracellular (GO_REF:0000033 [IBA] PANTHER:PTN000683254)	0004674 // protein serine/threonine kinase activity (GO_REF:0000033 [IBA] PANTHER:PTN000683254) /// 0005524 // ATP binding (GO_REF:0000002 [IEA] InterPro:IPR000719|InterPro:IPR002290|InterPro:IPR017441) /// 0005524 // ATP binding (GO_REF:0000002 [IEA] InterPro:IPR000719) /// 0004672 // protein kinase activity (GO_REF:0000002 [IEA] InterPro:IPR000719) /// 0004672 // protein kinase activity (GO_REF…	Uncharacterized protein	UniProt
LOC101926736	-153.043								/// mcf00830 // Retinol metabolism - Macaca fascicularis (crab-eating macaque)
COL4A3	-151.16	UniProtKB	Q28682, G3QKV2, A0A096N5L1, Q28084, G1N2E2, F7EVB9, F1NAG1, F6ZK51, F6ZKF9, H0W4G6, F7CED9, Q28273, G3WG93, G3WG94, G1SCM1, G3WG92, H2QJJ5, G1KCR9, H0ZD00, Q29032, U3JWR5, W5QH57, K7FL84, F6ZKG7, I3LDI9, Q01955, A0A096MR76, Q28567, H2P8T0, G1LBL9, I3MB25, U3J545, Q548X1, F6ZKH7, F1MZU6, Q597Q0, G3S1N2, F6UH13, F7FJA4, G3T7S2, M3WCN3, Q28512, H0WQJ1, J9P756, F6ZKE4, A0A024R456, F1PM98, A9P556, V8N…	0032836 // glomerular basement membrane development (GO_REF:0000019 [IEA] Ensembl:ENSMUSP00000109084) /// 0016525 // negative regulation of angiogenesis (PMID:10766752 [IDA]) /// 0030198 // extracellular matrix organization (Reactome:REACT_118779 [TAS]) /// 0008283 // cell proliferation (PMID:10766752 [IDA]) /// 0008283 // cell proliferation (GO_REF:0000019 [IEA] Ensembl:ENSP00000379823) /// 0007…	0005587 // collagen type IV (GO_REF:0000019 [IEA] Ensembl:ENSP00000379823) /// 0005576 // extracellular region (Reactome:REACT_121366 [TAS]) /// 0005578 // proteinaceous extracellular matrix (GO_REF:0000037 [IEA] UniProtKB-KW:KW-0272) /// 0005576 // extracellular region (Reactome:REACT_169437 [TAS]) /// 0005576 // extracellular region (Reactome:REACT_169383 [TAS]) /// 0005788 // endoplasmic retic…	0005515 // protein binding (PMID:10212244 [IPI] UniProtKB:Q9Y5P4) /// 0005515 // protein binding (PMID:12682293 [IPI] UniProtKB:P05106) /// 0005201 // extracellular matrix structural constituent (GO_REF:0000002 [IEA] InterPro:IPR001442) /// 0005198 // structural molecule activity (PMID:3025878 [NAS]) /// 0005178 // integrin binding (PMID:12682293 [IDA]) /// 0005178 // integrin binding (PMID:10766…	Collagen, type IV, alpha 3 (Goodpasture antigen), isoform CRA_d	InterPro	/// mcf05200 // Pathways in cancer - Macaca fascicularis (crab-eating macaque) /// mcf04151 // PI3K-Akt signaling pathway - Macaca fascicularis (crab-eating macaque) /// mcf04510 // Focal adhesion - Macaca fascicularis (crab-eating macaque) /// mcf05146 // Amoebiasis - Macaca fascicularis (crab-eating macaque) /// mcf04512 // ECM-receptor interaction - Macaca fascicularis (crab-eating macaque) //…
MCOLN3	-150.86	UniProtKB	E2RLR6, W5PXF7, H0V8J2, F1NIW3, U3I6A5, G3WSW5, A0A096MYE0, G3TG64, F7GDU9, F7DLV6, G1SX07, H2PZB2, G3QWU1, I3MH28, K7GB16, F6RG56, H2N6W9, D2HBY7, Q8TDD5, U3JUJ5, E1BDG0, H9GJI1, F6R8U5, M3Y2H8, G1NZW9, H0WWX0, G1N9X6, M3WEN0	0070588 // calcium ion transmembrane transport (Reactome:REACT_169333 [TAS]) /// 0055085 // transmembrane transport (Reactome:REACT_15518 [TAS]) /// 0034220 // ion transmembrane transport (Reactome:REACT_25300 [TAS]) /// 0006811 // ion transport (GO_REF:0000037 [IEA] UniProtKB-KW:KW-0406) /// 0042491 // auditory receptor cell differentiation (GO_REF:0000019 [IEA] Ensembl:ENSMUSP00000038801) /// 0…	0005886 // plasma membrane (GO_REF:0000019 [IEA] Ensembl:ENSMUSP00000038801) /// 0005737 // cytoplasm (GO_REF:0000019 [IEA] Ensembl:ENSMUSP00000038801) /// 0016020 // membrane (GO_REF:0000037 [IEA] UniProtKB-KW:KW-0472) /// 0016021 // integral to membrane (GO_REF:0000037 [IEA] UniProtKB-KW:KW-0812) /// 0016020 // membrane (GO_REF:0000039 [IEA] UniProtKB-SubCell:SL-0162) /// 0005886 // plasma memb…		Uncharacterized protein	Ensembl
KIAA1549	-150.67	UniProtKB	Q9HCM3		0016020 // membrane (GO_REF:0000037 [IEA] UniProtKB-KW:KW-0472) /// 0016021 // integral to membrane (GO_REF:0000037 [IEA] UniProtKB-KW:KW-0812) /// 0016020 // membrane (GO_REF:0000039 [IEA] UniProtKB-SubCell:SL-0162)		UPF0606 protein KIAA1549	UniProt
KIAA1211L	-148.142
LOC101926308	-145.302								/// mcf04014 // Ras signaling pathway - Macaca fascicularis (crab-eating macaque) /// mcf04810 // Regulation of actin cytoskeleton - Macaca fascicularis (crab-eating macaque) /// mcf04510 // Focal adhesion - Macaca fascicularis (crab-eating macaque) /// mcf04360 // Axon guidance - Macaca fascicularis (crab-eating macaque) /// mcf04660 // T cell receptor signaling pathway - Macaca fascicularis (cr…
LOC102127387	-143.751
LOC102142574	-143.703
DAO	-140.659	UniProtKB	P22942, Q8W1C1, G1TFH5, U3K2I4, F7B5E9, H0XYC3, Q28382, H2NIJ6, F1Q3Q2, A0A0C9Q438, A0A075FLW4, H2Q6T7, M3WEU2, Q01IX6, P00371, I3MHM8, G1MDJ3, A0A075IAC9, F8VVT2, A0A0B4J257, A0A077JN67, A0A0B4J250, Q9Z1M5, A0A024RBH6, A0A096NQF0, U3IB00, A0A075I8K8, A0A075GB58, A0A075IAL5, A0A075FIM9, E2QV61, G1PGF8, T2MGW0, F8W152, K7FHD7, A0A0D9S2T8, G3SYW9, A0A024RBI1, G1R518, F6TGC3, K7FHC8, A0A075FMC3, I3N…	0055114 // oxidation-reduction process (PMID:2572224 [IDA]) /// 0006562 // proline catabolic process (GO_REF:0000019 [IEA] Ensembl:ENSP00000228476) /// 0055114 // oxidation-reduction process (GO_REF:0000038 [IEA] UniProtKB-KW:KW-0560) /// 0034641 // cellular nitrogen compound metabolic process (Reactome:REACT_13 [TAS]) /// 0044281 // small molecule metabolic process (Reactome:REACT_111217 [TAS]) …	0005777 // peroxisome (GO_REF:0000037 [IEA] UniProtKB-KW:KW-0576) /// 0005782 // peroxisomal matrix (Reactome:REACT_17049 [TAS]) /// 0005741 // mitochondrial outer membrane (GO_REF:0000019 [IEA] Ensembl:ENSP00000228476) /// 0005741 // mitochondrial outer membrane (PMID:21679769 [IDA]) /// 0005829 // cytosol (GO_REF:0000019 [IEA] Ensembl:ENSP00000228476) /// 0005777 // peroxisome (GO_REF:0000019 […	0005515 // protein binding (PMID:20521334 [IPI] UniProtKB:P59103) /// 0016706 // oxidoreductase activity, acting on paired donors, with incorporation or reduction of molecular oxygen, 2-oxoglutarate as one donor, and incorporation of one atom each of oxygen into both donors (GO_REF:0000002 [IEA] InterPro:IPR005123) /// 0016491 // oxidoreductase activity (GO_REF:0000038 [IEA] UniProtKB-KW:KW-0560)…	D-amino-acid oxidase, isoform CRA_a	InterPro
FHOD3	-140.138	UniProtKB	A0A0D9RZA8, K7G780, S4RN63, G1SDW2, K7ER94, F7DUY5, K7EKZ0, G1NW92, G3R640, G1L260, U3CGS2, G1N499, G3T360, F7F8V9, J9PAL1, F7F8V5, A0A0A0MTS9, W5P5R1, F6R9K2, F7F193, M3WA94, G1R2P5, G3SGR5, H0WXZ6, J9NVV0, H9F913, H9FG89, K7EP24, F7CFJ7, F7CFG1, H3A3L2, A0A096N6R3, G1KXG0, F7DUW4, H2NW75, M3WVN2, U6DNE7, H2R2U6, M3XPV1, E1BP46, U3EIY5, W5M778, U3JPL1, U3IFJ7, H9FI56, G3WK81, I3N0S0, E1C972, I3L…	0055003 // cardiac myofibril assembly (GO_REF:0000019 [IEA] Ensembl:ENSMUSP00000041361) /// 0030837 // negative regulation of actin filament polymerization (GO_REF:0000019 [IEA] Ensembl:ENSMUSP00000041361) /// 0007015 // actin filament organization (GO_REF:0000002 [IEA] InterPro:IPR027651) /// 0051639 // actin filament network formation (GO_REF:0000019 [IEA] Ensembl:ENSMUSP00000041361)	0030018 // Z disc (GO_REF:0000039 [IEA] UniProtKB-SubCell:SL-0314) /// 0030017 // sarcomere (GO_REF:0000019 [IEA] Ensembl:ENSMUSP00000041361) /// 0005737 // cytoplasm (GO_REF:0000037 [IEA] UniProtKB-KW:KW-0963) /// 0005856 // cytoskeleton (GO_REF:0000039 [IEA] UniProtKB-SubCell:SL-0090) /// 0005856 // cytoskeleton (GO_REF:0000037 [IEA] UniProtKB-KW:KW-0206)	0005515 // protein binding (PMID:21149568 [IPI] UniProtKB:Q13501) /// 0003779 // actin binding (GO_REF:0000037 [IEA] UniProtKB-KW:KW-0009)	Uncharacterized protein	InterPro
LOC102134052	-138.93
AQP6	-137.722	UniProtKB	F7GV32, G3VNZ9, G3VNZ8, F1PAT1, A0A0D9R140, B2MUK1, F7F0M2, H0WQD6, D2HJC5, F7F0M8, Q13520, I3N312, F7GZY0, G1Q716, K7FXZ7, G3T7P9, F6Z0V5, G5CTG3, G1S7Z8, F8VW87, M3YSU3, W5Q9Q6, U6DD32, H0V308, M3WBH3, F1MWG8, H2NH90, H2RFL5, G3QSX8, H2Q5W3, A7J2I5, G1KTC0, A0A096ML95	0006810 // transport (GO_REF:0000002 [IEA] InterPro:IPR000425|InterPro:IPR022357) /// 0006810 // transport (GO_REF:0000037 [IEA] UniProtKB-KW:KW-0813) /// 0006833 // water transport (Reactome:REACT_23887 [TAS]) /// 0006810 // transport (PMID:8812490 [TAS]) /// 0006833 // water transport (GO_REF:0000033 [IBA] PANTHER:PTN000440615) /// 0042476 // odontogenesis (PMID:12522663 [IEP]) /// 0015706 // n…	0016020 // membrane (GO_REF:0000037 [IEA] UniProtKB-KW:KW-0472) /// 0030658 // transport vesicle membrane (Reactome:REACT_23883 [TAS]) /// 0016021 // integral to membrane (GO_REF:0000037 [IEA] UniProtKB-KW:KW-0812) /// 0016020 // membrane (GO_REF:0000002 [IEA] InterPro:IPR000425) /// 0005887 // integral to plasma membrane (PMID:8812490 [TAS]) /// 0016021 // integral to membrane (GO_REF:0000038 [I…	0005215 // transporter activity (GO_REF:0000002 [IEA] InterPro:IPR000425) /// 0005253 // anion channel activity (Reactome:REACT_23883 [EXP]) /// 0015250 // water channel activity (GO_REF:0000033 [IBA] PANTHER:PTN000440615) /// 0015112 // nitrate transmembrane transporter activity (GO_REF:0000019 [IEA] Ensembl:ENSRNOP00000071627) /// 0005253 // anion channel activity (GO_REF:0000019 [IEA] Ensembl:…	Uncharacterized protein	InterPro
LHX1	-135.339	UniProtKB	A2T6A7, A7Z015, G3QJR1, G1N7B1, F5GW86, A0A0C9QPV5, U3JRU9, I3MZ08, F7F4Z5, A2T7W7, H0VUK6, Q5IS89, W8C4V3, H2RAU9, H9G6C8, P48742, A2T7B0, Q5IS44, M3W3F7, K7GF25, W5NPD4, F1NX79, A0A0D9R170, H2NTG1, M3YUD9, G1PQP4, A1YF58, U3BZS0, T2MG11, H0X9T8, A1YGE9, H2QCR6, A1YGE8, E2RMA8, G3W9N9, G3SY40, A0A034WQ63, A2D525, H2MIK7, U6D9Z7, G1LNX6, U3KMM4, A1YFQ0, H3BFB8, F7EFS3, A0A096P515, P53411, H0ZCI2,…	0090009 // primitive streak formation (GO_REF:0000019 [IEA] Ensembl:ENSMUSP00000018842) /// 0006355 // regulation of transcription, DNA-dependent (GO_REF:0000037 [IEA] UniProtKB-KW:KW-0805) /// 0006366 // transcription from RNA polymerase II promoter (GO_REF:0000019 [IEA] Ensembl:ENSMUSP00000018842) /// 0040019 // positive regulation of embryonic development (GO_REF:0000024 [ISS] UniProtKB:P63006…	0043234 // protein complex (GO_REF:0000024 [ISS] UniProtKB:P63006) /// 0043234 // protein complex (GO_REF:0000019 [IEA] Ensembl:ENSMUSP00000018842) /// 0005634 // nucleus (GO_REF:0000019 [IEA] Ensembl:ENSMUSP00000018842) /// 0005634 // nucleus (GO_REF:0000037 [IEA] UniProtKB-KW:KW-0539) /// 0005634 // nucleus (PMID:12490201 [IDA]) /// 0005634 // nucleus (GO_REF:0000039 [IEA] UniProtKB-SubCell:SL-…	0008270 // zinc ion binding (GO_REF:0000002 [IEA] InterPro:IPR001781) /// 0003700 // sequence-specific DNA binding transcription factor activity (GO_REF:0000019 [IEA] Ensembl:ENSMUSP00000018842) /// 0003677 // DNA binding (GO_REF:0000002 [IEA] InterPro:IPR001356|InterPro:IPR009057) /// 0003677 // DNA binding (GO_REF:0000038 [IEA] UniProtKB-KW:KW-0371) /// 0003714 // transcription corepressor acti…	LIM/homeobox protein Lhx1	InterPro
IP6K3	-135.28	UniProtKB	W5PKY3, U3IBM1, F6WSF2, W5N4I6, M3XVC2, K7G6N7, I3N333, F7DPM0, V8PB54, A0A0C9QMZ6, D2GYY7, Q5TAQ4, U3DZ11, H9H1P0, F6XMQ0, H0VNB9, H2QSU2, A0A096NHK4, H0XDM6, F1PTC5, F6YA50, H0YU82, H2PIR1, G3RJJ9, Q96PC2, G1SPP8, F6YJJ0, H3B9U4, F6QKC1, G3S6Y7, U3JMM5, G3T8W1, F7CBL4, A0A0D9RBD7, R4GLW7, F7E2L5, G1L2Q7, G1PJL0, G1KS75, M3W3S5, A5D7G3, G1RAQ0, G3W0T7	0044281 // small molecule metabolic process (Reactome:REACT_111217 [TAS]) /// 0032958 // inositol phosphate biosynthetic process (GO_REF:0000019 [IEA] Ensembl:ENSP00000398861) /// 0006468 // protein phosphorylation (PMID:11502751 [IDA]) /// 0043647 // inositol phosphate metabolic process (Reactome:REACT_150154 [TAS]) /// 0046488 // phosphatidylinositol metabolic process (PMID:11502751 [IDA]) /// …	0005829 // cytosol (Reactome:REACT_150348 [TAS]) /// 0005634 // nucleus (GO_REF:0000019 [IEA] Ensembl:ENSMUSP00000025046) /// 0005829 // cytosol (Reactome:REACT_150153 [TAS]) /// 0005737 // cytoplasm (GO_REF:0000037 [IEA] UniProtKB-KW:KW-0963) /// 0005829 // cytosol (Reactome:REACT_150450 [TAS]) /// 0005829 // cytosol (Reactome:REACT_150415 [TAS]) /// 0005737 // cytoplasm (GO_REF:0000019 [IEA] En…	0052723 // inositol hexakisphosphate 1-kinase activity (GO_REF:0000003 [IEA] EC:2.7.4.21) /// 0016301 // kinase activity (GO_REF:0000037 [IEA] UniProtKB-KW:KW-0418) /// 0005524 // ATP binding (GO_REF:0000037 [IEA] UniProtKB-KW:KW-0067) /// 0000166 // nucleotide binding (GO_REF:0000037 [IEA] UniProtKB-KW:KW-0547) /// 0052724 // inositol hexakisphosphate 3-kinase activity (GO_REF:0000003 [IEA] EC:2…	Uncharacterized protein	Ensembl	/// mcf04070 // Phosphatidylinositol signaling system - Macaca fascicularis (crab-eating macaque)
LOC101925939	-133.949								/// mcf00982 // Drug metabolism - cytochrome P450 - Macaca fascicularis (crab-eating macaque)
LOC102117879	-133.318
SLC4A9	-131.87	UniProtKB	Q9GKY1, I3LZG2, F6Y2Q6, F1RGE9, H0YTT6, G1LXE0, F6S290, G1MR17, K7E2X7, U3J6V8, A0A096NXY2, K7GAT3, W5Q871, G1RDE8, H0WN31, F6YLM7, M3VWC2, G3WTC3, G1NZE7, G3WTC2, A0A0D9RKA6, F6UST8, G1TAI9, J9P3D0, F1P0Z0, M3YB29, H2QRM2, Q96Q91, F1PQJ4, U3K437, G1KNW1, G3SNE2, H0VGP7, H2PGR9, E1BIN2, G3QDG4	0015701 // bicarbonate transport (Reactome:REACT_19298 [TAS]) /// 0006810 // transport (GO_REF:0000002 [IEA] InterPro:IPR016152) /// 0006820 // anion transport (GO_REF:0000019 [IEA] Ensembl:ENSRNOP00000025137) /// 0006810 // transport (GO_REF:0000037 [IEA] UniProtKB-KW:KW-0813) /// 0015701 // bicarbonate transport (GO_REF:0000033 [IBA] PANTHER:PTN000894302) /// 0006820 // anion transport (GO_REF:…	0005886 // plasma membrane (Reactome:REACT_19247 [TAS]) /// 0016020 // membrane (GO_REF:0000038 [IEA] UniProtKB-KW:KW-0472) /// 0016323 // basolateral plasma membrane (GO_REF:0000019 [IEA] Ensembl:ENSRNOP00000025137) /// 0016324 // apical plasma membrane (GO_REF:0000039 [IEA] UniProtKB-SubCell:SL-0015) /// 0016020 // membrane (GO_REF:0000002 [IEA] InterPro:IPR003020) /// 0016021 // integral to me…	0008510 // sodium:bicarbonate symporter activity (GO_REF:0000033 [IBA] PANTHER:PTN000155503) /// 0015301 // anion:anion antiporter activity (GO_REF:0000037 [IEA] UniProtKB-KW:KW-0039) /// 0008509 // anion transmembrane transporter activity (GO_REF:0000002 [IEA] InterPro:IPR013769) /// 0015301 // anion:anion antiporter activity (GO_REF:0000019 [IEA] Ensembl:ENSRNOP00000025137) /// 0005452 // inorg…	Anion exchange protein	InterPro
LOC101926164	-130.336
TMEM200A	-128.565	UniProtKB	R0LSD4, H9FGJ1, K4HR53, V8NXQ9, Q86VY9, V8NV88, H2QTQ7, F7HRG4		0016020 // membrane (GO_REF:0000037 [IEA] UniProtKB-KW:KW-0472) /// 0016021 // integral to membrane (GO_REF:0000037 [IEA] UniProtKB-KW:KW-0812) /// 0016020 // membrane (GO_REF:0000039 [IEA] UniProtKB-SubCell:SL-0162) /// 0016021 // integral to membrane (GO_REF:0000038 [IEA] UniProtKB-KW:KW-0812)		Uncharacterized protein	UniProt
LOC101866093	-128.331								/// mcf01100 // Metabolic pathways - Macaca fascicularis (crab-eating macaque) /// mcf04146 // Peroxisome - Macaca fascicularis (crab-eating macaque) /// mcf04920 // Adipocytokine signaling pathway - Macaca fascicularis (crab-eating macaque) /// mcf03320 // PPAR signaling pathway - Macaca fascicularis (crab-eating macaque) /// mcf01212 // Fatty acid metabolism - Macaca fascicularis (crab-eating m…
LOC102145512	-128.084
GPC3	-126.798	UniProtKB	U3JGL4, H2QZ48, U3J5H7, A6YED2, G1QMX3, P51654, A0A096NES7, H0WWD8, A0A0D9R629, I3MES6, H0UWP9, G1L3N6, K7GHS7, F6ZYS0, Q3ZBZ6, B1P767, W5PRH9, V8NCK0, F1N8X1, G3VD75, I6QTG3, Q53H15, F6TML0, G1PGF0, G1MW02, F6TNP5, H0Y3U6, H9GMW5, G3U6L7, A5A6P7, F1PM34, F6TZ15, H2RC61, F7AT46, H0YXP1, G1SG22, M3W6M5, F7B944, Q8IYG2, F6TST2, F1RTE0, F6TNJ4, M3YMU2, U3BDG7, H2PWT4, G1QMX0, K7GQ93	0072111 // cell proliferation involved in kidney development (GO_REF:0000019 [IEA] Ensembl:ENSMUSP00000064131) /// 0045807 // positive regulation of endocytosis (GO_REF:0000019 [IEA] Ensembl:ENSMUSP00000064131) /// 0006027 // glycosaminoglycan catabolic process (Reactome:REACT_120752 [TAS]) /// 0030203 // glycosaminoglycan metabolic process (Reactome:REACT_121408 [TAS]) /// 0072180 // mesonephric…	0005886 // plasma membrane (GO_REF:0000040 [IEA] UniProtKB-SubCell:SL-0039) /// 0016020 // membrane (GO_REF:0000038 [IEA] UniProtKB-KW:KW-0472) /// 0005886 // plasma membrane (Reactome:REACT_121392 [TAS]) /// 0005796 // Golgi lumen (Reactome:REACT_120897 [TAS]) /// 0016020 // membrane (GO_REF:0000037 [IEA] UniProtKB-KW:KW-0472) /// 0005796 // Golgi lumen (Reactome:REACT_267729 [TAS]) /// 0031225 …	0060422 // peptidyl-dipeptidase inhibitor activity (GO_REF:0000019 [IEA] Ensembl:ENSP00000377836) /// 0043395 // heparan sulfate proteoglycan binding (GO_REF:0000002 [IEA] InterPro:IPR001863|InterPro:IPR019803) /// 0005515 // protein binding (PMID:17549790 [IPI] UniProtKB:P27487) /// 0043395 // heparan sulfate proteoglycan binding (GO_REF:0000002 [IEA] InterPro:IPR001863) /// 0016491 // oxidoredu…	Uncharacterized protein	Ensembl	/// mcf05205 // Proteoglycans in cancer - Macaca fascicularis (crab-eating macaque)
GABRE	-126.713	UniProtKB	M3W4A9, F7GJ80, G1RTZ6, G3SRV5, F6TKY5, I3LY08, F7HDK7, H2QZ86, G3MWU9, K7G5K3, H9GKP3, F6XRQ7, E2QVM5, U3IP50, K7G5K7, A0A0D9R3V9, F1S2D3, G1N0X5, G1SXN7, P78334, F6XL48, H3BAK6, H3BAK5, H0Z7N5, G3WIH9, G1L3Z8, H3BAK4, G3QGA7, A0A096N046, F7GQ80, F6Z6K2, A0A075J490, A0A024RC13, G3E3G0, U3K9A8, H0WLS4, H2PX34, F1MU41, G3E3G1, G1QAN1, H0WB75, F7GJ73, M3YJW6, W5PF77, F6Q4V8	0007165 // signal transduction (GO_REF:0000002 [IEA] InterPro:IPR001390) /// 0007165 // signal transduction (GO_REF:0000002 [IEA] InterPro:IPR008099) /// 0042391 // regulation of membrane potential (GO_REF:0000033 [IBA] PANTHER:PTN001450060) /// 0006810 // transport (GO_REF:0000037 [IEA] UniProtKB-KW:KW-0813) /// 0006821 // chloride transport (GO_REF:0000002 [IEA] InterPro:IPR005437) /// 0006811 …	0016020 // membrane (GO_REF:0000038 [IEA] UniProtKB-KW:KW-0472) /// 0030054 // cell junction (GO_REF:0000037 [IEA] UniProtKB-KW:KW-0965) /// 1902711 /// 0005887 // integral to plasma membrane (GO_REF:0000033 [IBA] PANTHER:PTN001450060) /// 0016020 // membrane (GO_REF:0000037 [IEA] UniProtKB-KW:KW-0472) /// 0016021 // integral to membrane (GO_REF:0000038 [IEA] UniProtKB-KW:KW-0812) /// 0045202 // …	0005237 // inhibitory extracellular ligand-gated ion channel activity (GO_REF:0000033 [IBA] PANTHER:PTN000436341) /// 0004890 // GABA-A receptor activity (GO_REF:0000002 [IEA] InterPro:IPR008099) /// 0005216 // ion channel activity (GO_REF:0000002 [IEA] InterPro:IPR001390) /// 0005254 // chloride channel activity (GO_REF:0000033 [IBA] PANTHER:PTN000436341) /// 0004890 // GABA-A receptor activity …	Gamma-aminobutyric acid (GABA) A receptor, epsilon, isoform CRA_b	InterPro	/// mcf04080 // Neuroactive ligand-receptor interaction - Macaca fascicularis (crab-eating macaque) /// mcf04723 // Retrograde endocannabinoid signaling - Macaca fascicularis (crab-eating macaque) /// mcf05032 // Morphine addiction - Macaca fascicularis (crab-eating macaque) /// mcf04727 // GABAergic synapse - Macaca fascicularis (crab-eating macaque) /// mcf05033 // Nicotine addiction - Macaca f…
MUC1	-126.134	UniProtKB	Q29435, A0A087X2A4, P15941, Q60528, Q59SZ4, Q8WML4	0006977 // DNA damage response, signal transduction by p53 class mediator resulting in cell cycle arrest (PMID:15710329 [IDA]) /// 0008150 // biological_process (GO_REF:0000015 [ND]) /// 0030855 // epithelial cell differentiation (GO_REF:0000019 [IEA] Ensembl:ENSRNOP00000027850) /// 0007565 // female pregnancy (GO_REF:0000019 [IEA] Ensembl:ENSRNOP00000027850) /// 0090240 // positive regulation of…	0005796 // Golgi lumen (Reactome:REACT_116107 [TAS]) /// 0005796 // Golgi lumen (Reactome:REACT_115905 [TAS]) /// 0005634 // nucleus (GO_REF:0000037 [IEA] UniProtKB-KW:KW-0539) /// 0005796 // Golgi lumen (Reactome:REACT_116089 [TAS]) /// 0005737 // cytoplasm (GO_REF:0000037 [IEA] UniProtKB-KW:KW-0963) /// 0016020 // membrane (GO_REF:0000037 [IEA] UniProtKB-KW:KW-0472) /// 0005634 // nucleus (GO_R…	0003674 // molecular_function (GO_REF:0000015 [ND]) /// 0000978 // RNA polymerase II core promoter proximal region sequence-specific DNA binding (PMID:15710329 [IDA]) /// 0005515 // protein binding (PMID:24043631 [IPI] UniProtKB:P17676) /// 0005515 // protein binding (PMID:21258405 [IPI] UniProtKB:P00533) /// 0005515 // protein binding (PMID:22905162 [IPI] UniProtKB:P26368) /// 0005515 // protein…	Mucin-1	Ensembl
LOC101865234	-124.826
BCAS1	-122.871	UniProtKB	F6T8S9, U3KFF2, A0A096NNL5, F1PI10, G3WGI3, F1NP35, A0JNH4, M3Y452, G3QG20, H0WHK3, H9GJ41, G3SQ76, G1PBN1, O75363, M3VYI5, K7FIC2, I3N439, F6QP30, W5Q0B2, F7GPC5, H0ZDZ1, F7FSP0, H2QKL4, H0VE27, G1M3L1, U3IEF9, H2P2C0, F7A2C4, G1SMT9, A5GFR8, G1NAL7, F6ZPS6		0070062 // extracellular vesicular exosome (PMID:23533145 [IDA]) /// 0005737 // cytoplasm (GO_REF:0000037 [IEA] UniProtKB-KW:KW-0963) /// 0070062 // extracellular vesicular exosome (GO_REF:0000019 [IEA] Ensembl:ENSP00000379290) /// 0005737 // cytoplasm (GO_REF:0000039 [IEA] UniProtKB-SubCell:SL-0086) /// 0014069 // postsynaptic density (GO_REF:0000019 [IEA] Ensembl:ENSRNOP00000051984)		Uncharacterized protein	Ensembl
LOC102125250	-121.154
HOXC10	-120.686	UniProtKB	F6R702, Q9NYD6, H0WN47, A0A096NAD8, G9HPS0, A2D5I3, F6S1S8, W5Q495, H0ZW84, U3FFV2, I3MJC8, Q53XI4, F7AWC5, A1YFE0, A2T6X7, H9L148, A2T6F8, A0A0D9QZH6, G3VWN8, F1MY80, A1YFY4, M3Y3B9, H2Q632, H0VEM3, A2D4Q0, G1KYB7, U3IHP7, H9H0Y3, A2T7H7, K7EY68, V8P1Y5, H2NHI7, A0A024RB66, D2HM44, H3BAR1, G1S7G5, F7I876, G3TK77, M3WEN3, G1NTE2, U3KCH5, G3QFL2, A2D635, G1THG0, K7FAW6, E2QUE0	0006355 // regulation of transcription, DNA-dependent (GO_REF:0000037 [IEA] UniProtKB-KW:KW-0805) /// 0030326 // embryonic limb morphogenesis (GO_REF:0000019 [IEA] Ensembl:ENSMUSP00000001699) /// 0009954 // proximal/distal pattern formation (GO_REF:0000019 [IEA] Ensembl:ENSMUSP00000001699) /// 0006355 // regulation of transcription, DNA-dependent (GO_REF:0000002 [IEA] InterPro:IPR017970) /// 0007…	0005654 // nucleoplasm (GO_REF:0000052 [IDA]) /// 0019907 // cyclin-dependent protein kinase activating kinase holoenzyme complex (GO_REF:0000019 [IEA] Ensembl:ENSP00000307321) /// 0005634 // nucleus (GO_REF:0000037 [IEA] UniProtKB-KW:KW-0539) /// 0019907 // cyclin-dependent protein kinase activating kinase holoenzyme complex (PMID:11445587 [IDA]) /// 0005634 // nucleus (GO_REF:0000039 [IEA] UniP…	0003677 // DNA binding (GO_REF:0000037 [IEA] UniProtKB-KW:KW-0371) /// 0003677 // DNA binding (GO_REF:0000038 [IEA] UniProtKB-KW:KW-0238) /// 0003677 // DNA binding (GO_REF:0000002 [IEA] InterPro:IPR001356|InterPro:IPR009057|InterPro:IPR020479) /// 0003677 // DNA binding (GO_REF:0000038 [IEA] UniProtKB-KW:KW-0371) /// 0003677 // DNA binding (GO_REF:0000002 [IEA] InterPro:IPR001356|InterPro:IPR009…	Homeobox C10, isoform CRA_b	InterPro
LOC101866408	-120.279
LOC101926035	-120.109
LOC101925441	-118.252								/// mcf04976 // Bile secretion - Macaca fascicularis (crab-eating macaque) /// mcf04924 // Renin secretion - Macaca fascicularis (crab-eating macaque) /// mcf04964 // Proximal tubule bicarbonate reclamation - Macaca fascicularis (crab-eating macaque)
SYT10	-117.045	UniProtKB	V8NYE8, G1SM67, M3WIR7, G1NKR5, F6QFF5, G1NT80, E2RMP0, H2NGY5, U6E093, W5QDD8, G3WSK1, G3WSK0, G1S3W2, H0ZMQ2, G1LQK1, G3QT02, H2ZZ00, F1MRP4, Q5RCK6, A0A096NEP0, H0V8W9, E1C2V4, Q495U1, I3NHC1, F7GCT1, H9GIP8, F5GZB8, Q6XYQ8, H2RGA4, F1SGD3, A0A0D9R4R8, U3IA08, F6XBY0, U3K3Y2, F7G8E4, H0Y0D4, M3XMC2, K7FDC4, H2R7B4, G3SX49	0017158 // regulation of calcium ion-dependent exocytosis (GO_REF:0000033 [IBA] PANTHER:PTN000001285) /// 0017158 // regulation of calcium ion-dependent exocytosis (GO_REF:0000002 [IEA] InterPro:IPR028677) /// 0048791 // calcium ion-dependent exocytosis of neurotransmitter (GO_REF:0000033 [IBA] PANTHER:PTN000001285) /// 0016079 // synaptic vesicle exocytosis (GO_REF:0000033 [IBA] PANTHER:PTN00000…	0016020 // membrane (GO_REF:0000002 [IEA] InterPro:IPR001565) /// 0030054 // cell junction (GO_REF:0000037 [IEA] UniProtKB-KW:KW-0965) /// 0045202 // synapse (GO_REF:0000037 [IEA] UniProtKB-KW:KW-0770) /// 0005886 // plasma membrane (GO_REF:0000033 [IBA] PANTHER:PTN000001283) /// 0016020 // membrane (GO_REF:0000037 [IEA] UniProtKB-KW:KW-0472) /// 0016021 // integral to membrane (GO_REF:0000037 [I…	0005509 // calcium ion binding (GO_REF:0000033 [IBA] PANTHER:PTN000001283) /// 0042803 // protein homodimerization activity (GO_REF:0000019 [IEA] Ensembl:ENSMUSP00000029441) /// 0046872 // metal ion binding (GO_REF:0000037 [IEA] UniProtKB-KW:KW-0479) /// 0019905 // syntaxin binding (GO_REF:0000033 [IBA] PANTHER:PTN000001285) /// 0005544 // calcium-dependent phospholipid binding (GO_REF:0000033 [I…	Uncharacterized protein	InterPro
C14H11orf63	-114.889
PFN2	-114.739	UniProtKB	C9JQ45, A0A0D3N638, G1PBE2, H0ZMC9, A0A0D3N5H6, G1QSE9, D3DNI3, D3DNI2, F6SJ41, F1NUH4, A0A0D3N5D2, F2Z3G0, A0A0D3N4Z0, W5P3G5, A0A0D3A3H9, G3QW12, C9J5V8, F6T2V7, K7FCZ9, A0A0D9RGK7, H2QNK5, I3MGC0, G1LVA5, C9J2N0, E0XJL2, G3X3P0, H3ACY3, H0XBC5, U3BGM3, A0A0D3N5K0, G3RM88, M3XTZ1, F6T2W1, I3L660, C9J712, R0KYD1, G1PZL7, Q5R4E2, G1SQ87, F7EGP4, Q4R4P8, F7HQR0, U3JRT4, H9ENP1, U3JRT3, A0A0D3N625,…	0008154 // actin polymerization or depolymerization (GO_REF:0000035 [IEA] EnsemblPlants:AT4G29350.1) /// 1900028 // negative regulation of ruffle assembly (GO_REF:0000019 [IEA] Ensembl:ENSP00000239940) /// 0030838 // positive regulation of actin filament polymerization (GO_REF:0000019 [IEA] Ensembl:ENSP00000239940) /// 0050821 // protein stabilization (PMID:18573880 [IDA]) /// 0010633 // negative…	0005886 // plasma membrane (GO_REF:0000035 [IEA] EnsemblPlants:AT4G29350.1) /// 0070062 // extracellular vesicular exosome (PMID:19056867 [IDA]) /// 0005737 // cytoplasm (GO_REF:0000037 [IEA] UniProtKB-KW:KW-0963) /// 0043195 // terminal bouton (GO_REF:0000019 [IEA] Ensembl:ENSMUSP00000068890) /// 0005856 // cytoskeleton (GO_REF:0000039 [IEA] UniProtKB-SubCell:SL-0090) /// 0005856 // cytoskeleton…	0003785 // actin monomer binding (GO_REF:0000019 [IEA] Ensembl:ENSP00000239940) /// 0003779 // actin binding (GO_REF:0000002 [IEA] InterPro:IPR005454|InterPro:IPR027310|InterPro:IPR029891) /// 0005515 // protein binding (PMID:9822597 [IPI] UniProtKB:O08816) /// 0003779 // actin binding (GO_REF:0000002 [IEA] InterPro:IPR005454|InterPro:IPR029891) /// 0003779 // actin binding (GO_REF:0000037 [IEA] …	Profilin	InterPro	/// mcf04015 // Rap1 signaling pathway - Macaca fascicularis (crab-eating macaque) /// mcf04810 // Regulation of actin cytoskeleton - Macaca fascicularis (crab-eating macaque) /// mcf05132 // Salmonella infection - Macaca fascicularis (crab-eating macaque)
ENPP7	-114.549	UniProtKB	G3UMM2, F7HY45, E2RFT5, A0A0B2VF72, V8PGY8, M3WQC2, A0A0D9S497, G1QH03, Q6UWV6, K7F471, H0YY80, W5NXS3, H0XFF0, G1N1T3, G3R2V4, G1KS33, F1RZ75, U3IKI2, G1L385, F6T4T8, A0A096NT98, G3WBG6, G1TQB2, F7HY79, I3MLS3, H2QE04, I3L3G5, F7FLW7, M3YLJ0, H2NUY1, U3KCV1, F6U0V5, F1N1R7, E1BTU5, G1PZC3	0008285 // negative regulation of cell proliferation (PMID:12671034 [IDA]) /// 0044281 // small molecule metabolic process (Reactome:REACT_111217 [TAS]) /// 0006684 // sphingomyelin metabolic process (PMID:12885774 [IDA]) /// 0006687 // glycosphingolipid metabolic process (Reactome:REACT_116105 [TAS]) /// 0006685 // sphingomyelin catabolic process (GO_REF:0000002 [IEA] InterPro:IPR029895) /// 000…	0005794 // Golgi apparatus (GO_REF:0000019 [IEA] Ensembl:ENSP00000332656) /// 0016020 // membrane (PMID:12885774 [NAS]) /// 0016020 // membrane (GO_REF:0000037 [IEA] UniProtKB-KW:KW-0472) /// 0005886 // plasma membrane (Reactome:REACT_115560 [TAS]) /// 0016021 // integral to membrane (GO_REF:0000037 [IEA] UniProtKB-KW:KW-0812) /// 0016020 // membrane (GO_REF:0000039 [IEA] UniProtKB-SubCell:SL-016…	0004767 // sphingomyelin phosphodiesterase activity (GO_REF:0000019 [IEA] Ensembl:ENSP00000332656) /// 0003824 // catalytic activity (GO_REF:0000002 [IEA] InterPro:IPR002591|InterPro:IPR017850) /// 0016787 // hydrolase activity (GO_REF:0000037 [IEA] UniProtKB-KW:KW-0378) /// 0004767 // sphingomyelin phosphodiesterase activity (GO_REF:0000003 [IEA] EC:3.1.4.12) /// 0004767 // sphingomyelin phospho…	Uncharacterized protein	InterPro	/// mcf01100 // Metabolic pathways - Macaca fascicularis (crab-eating macaque) /// mcf00600 // Sphingolipid metabolism - Macaca fascicularis (crab-eating macaque)
ATP6V0D2	-114.21	UniProtKB	G1KJ03, I3JX18, F6VBX5, M3YHA6, H2ZS79, G3T2G6, U3B2S9, H2PQQ5, A0A0D9RKY4, E5RIR3, F6PTN7, H0ZNC4, G3RD24, A0A024R991, G3PU61, U3I5T9, G1SYX5, I3MNN7, Q8N8Y2, D2H5C5, W5PTG5, K7DZI1, A0A096MQS6, M3W8N6, U3JQR8, E2RTF2, G1PQP5, F1RXD2, K7G534, G1QLE0, H0X052, F7GSS7, Q5ZHL0, F7ELE3, W5MW96, G3PU54, Q5R7B7, G3VDK7, H2QWD7, F7GTJ4, Q2KJB6, G1NGT3, H0VF30, E5RHJ7	0006879 // cellular iron ion homeostasis (Reactome:REACT_25060 [TAS]) /// 0055085 // transmembrane transport (Reactome:REACT_15518 [TAS]) /// 0051701 // interaction with host (Reactome:REACT_121237 [TAS]) /// 0034220 // ion transmembrane transport (Reactome:REACT_25300 [TAS]) /// 0006811 // ion transport (GO_REF:0000037 [IEA] UniProtKB-KW:KW-0406) /// 0015991 // ATP hydrolysis coupled proton tran…	0070062 // extracellular vesicular exosome (PMID:19056867 [IDA]) /// 0016324 // apical plasma membrane (GO_REF:0000024 [ISS] UniProtKB:Q8N8Y2) /// 0010008 // endosome membrane (Reactome:REACT_355342 [TAS]) /// 0030670 // phagocytic vesicle membrane (Reactome:REACT_121163 [TAS]) /// 0016324 // apical plasma membrane (GO_REF:0000019 [IEA] Ensembl:ENSP00000285393) /// 0016020 // membrane (GO_REF:000…	0005515 // protein binding (PMID:18752060 [IPI] UniProtKB:Q16864) /// 0015078 // hydrogen ion transmembrane transporter activity (GO_REF:0000002 [IEA] InterPro:IPR016727) /// 0005515 // protein binding (PMID:18752060 [IPI] UniProtKB:Q9Y5K8)	ATPase, H+ transporting, lysosomal 38kDa, V0 subunit d2, isoform CRA_a	Ensembl	/// mcf01100 // Metabolic pathways - Macaca fascicularis (crab-eating macaque) /// mcf05203 // Viral carcinogenesis - Macaca fascicularis (crab-eating macaque) /// mcf05152 // Tuberculosis - Macaca fascicularis (crab-eating macaque) /// mcf04145 // Phagosome - Macaca fascicularis (crab-eating macaque) /// mcf04142 // Lysosome - Macaca fascicularis (crab-eating macaque) /// mcf00190 // Oxidative p…
NDNF	-113.918	UniProtKB	G3W1T7, G3T8F9, H0VF77, U3J344, G1NE09, F7HRI1, G1P5K7, U3K123, H2PE78, F7AEL9, M3WEB4, G1RD18, F6RYL2, F6QPI1, G3QZV0, F1NIF2, E2RTM5, H2QQ37, W5Q172, K7G6Z2, A0A096NGP2, F7BV77, H0YUL4, F7GB26, Q8TB73, M3Z142, G1SGP0, H0WIU6, D2HL78, I3N8G2, G1KN23	0016049 // cell growth (GO_REF:0000019 [IEA] Ensembl:ENSP00000369014) /// 0043524 // negative regulation of neuron apoptotic process (GO_REF:0000019 [IEA] Ensembl:ENSP00000369014) /// 0030198 // extracellular matrix organization (GO_REF:0000019 [IEA] Ensembl:ENSMUSP00000051297) /// 0010976 // positive regulation of neuron projection development (PMID:20969804 [IDA]) /// 0001764 // neuron migratio…	0005578 // proteinaceous extracellular matrix (GO_REF:0000019 [IEA] Ensembl:ENSMUSP00000051297) /// 0031012 // extracellular matrix (GO_REF:0000024 [ISS] UniProtKB:Q8C119) /// 0005576 // extracellular region (PMID:20969804 [IDA]) /// 0005576 // extracellular region (GO_REF:0000039 [IEA] UniProtKB-SubCell:SL-0243) /// 0005576 // extracellular region (GO_REF:0000019 [IEA] Ensembl:ENSP00000369014) /…	0008201 // heparin binding (GO_REF:0000019 [IEA] Ensembl:ENSMUSP00000051297) /// 0008201 // heparin binding (GO_REF:0000024 [ISS] UniProtKB:Q8C119) /// 0005539 // glycosaminoglycan binding (GO_REF:0000019 [IEA] Ensembl:ENSMUSP00000051297) /// 0005539 // glycosaminoglycan binding (GO_REF:0000024 [ISS] UniProtKB:Q8C119)	Uncharacterized protein	Ensembl
LOC102135057	-113.874
LOC101866788	-112.812
SYNGR1	-112.291	UniProtKB	G3TB51, G3QYA1, K7D243, G1LWH3, H2QLQ3, F7HB19, U3FCV9, B5MCD7, G1RZ16, H3A9W3, I3LLM8, G1Q4G5, W5Q4U1, H9KX68, F8WCE4, F6R360, G3UIH2, M3YPJ7, U3KCZ1, H3A9W4, A0A0D9R211, G1Q3E7, F1PLP5, G1KXB2, Q3SZ33, F6SK85, G1T4B8, E1BV06, A0A096NK59, I3MT04, Q5R703, A2A283, O43759, F7FT57, F6R375, H0UTS1	0048172 // regulation of short-term neuronal synaptic plasticity (GO_REF:0000019 [IEA] Ensembl:ENSMUSP00000009727) /// 0048172 // regulation of short-term neuronal synaptic plasticity (GO_REF:0000024 [ISS] UniProtKB:O55100) /// 0006605 // protein targeting (GO_REF:0000019 [IEA] Ensembl:ENSRNOP00000023066) /// 0048169 // regulation of long-term neuronal synaptic plasticity (GO_REF:0000024 [ISS] Un…	0016020 // membrane (GO_REF:0000002 [IEA] InterPro:IPR008253) /// 0043195 // terminal bouton (GO_REF:0000019 [IEA] Ensembl:ENSRNOP00000023066) /// 0016020 // membrane (GO_REF:0000038 [IEA] UniProtKB-KW:KW-0472) /// 0030054 // cell junction (GO_REF:0000037 [IEA] UniProtKB-KW:KW-0965) /// 0045202 // synapse (GO_REF:0000037 [IEA] UniProtKB-KW:KW-0770) /// 0030672 // synaptic vesicle membrane (GO_REF…	0005515 // protein binding (PMID:25416956 [IPI] UniProtKB:Q969F0)	Uncharacterized protein	InterPro
SSTR3	-112.069	UniProtKB	R0LU63, H3ABW9, H2P4A4, G3UAL0, U3KLD3, H0ZK66, Q7YS16, G1MNJ6, M3WJE9, H0V097, I0FUI4, A0A096NJW0, G3QFM1, F6YVY1, A0A0D9SD46, M3Z6E9, G3MWT4, H0XJE3, I3NBL0, G1Q8H9, G1KS46, F7FHB0, W5QG61, G3WPS6, G1RXG6, K7FHF2, G1NIZ2, F6XSK8, Q4L144, F6V7I9, P32745	0008285 // negative regulation of cell proliferation (PMID:8961277 [TAS]) /// 0071392 // cellular response to estradiol stimulus (GO_REF:0000019 [IEA] Ensembl:ENSRNOP00000009612) /// 0007186 // G-protein coupled receptor signaling pathway (GO_REF:0000037 [IEA] UniProtKB-KW:KW-0297) /// 0007186 // G-protein coupled receptor signaling pathway (GO_REF:0000002 [IEA] InterPro:IPR000276) /// 0038170 //…	0005929 // cilium (GO_REF:0000019 [IEA] Ensembl:ENSMUSP00000058040) /// 0060170 // cilium membrane (Reactome:REACT_268025 [TAS]) /// 0005886 // plasma membrane (GO_REF:0000019 [IEA] Ensembl:ENSRNOP00000009612) /// 0016020 // membrane (GO_REF:0000037 [IEA] UniProtKB-KW:KW-0472) /// 0005886 // plasma membrane (Reactome:REACT_268842 [TAS]) /// 0016021 // integral to membrane (GO_REF:0000038 [IEA] Un…	0004994 // somatostatin receptor activity (GO_REF:0000002 [IEA] InterPro:IPR000586|InterPro:IPR001856) /// 0004930 // G-protein coupled receptor activity (GO_REF:0000037 [IEA] UniProtKB-KW:KW-0297) /// 0005515 // protein binding (PMID:19071123 [IPI] UniProtKB:O55164) /// 0042923 // neuropeptide binding (GO_REF:0000033 [IBA] PANTHER:PTN000659780) /// 0004994 // somatostatin receptor activity (PMID…	Uncharacterized protein	UniProt	/// mcf04080 // Neuroactive ligand-receptor interaction - Macaca fascicularis (crab-eating macaque)
LOC102134775	-110.815
TFAP2A	-110.088	UniProtKB	G1SNN7, P05549, F8WEX2, H7C4N4, H2PHW6, G1L720, U3I6C6, A5A765, W5Q4G4, F6SSJ9, G3T7D6, H0Z5N0, H7C5E5, F7DL54, C9J6N8, V8NRF3, F1RV96, C9JXZ2, C1K3N0, F1P4X0, G1MWV0, J9NVZ9, H9GEF7, I3N6T8, A0A096NKV4, G1PIC8, G3QX48, H0UT80, F7FSR4, Q96SH1, G1QI47, K7FBS0, A0A0D9R523, U3KFT8, G3VNI5, Q9N0N3, H3A252, F7HQR8, F7G4A7, F7G4A3, M3WGQ5, F6XY47, E6ZIE2, H2Q848, F6XY74, H0WN58, F7FSQ9, F1PFJ9, A1A4R9,…	0006355 // regulation of transcription, DNA-dependent (GO_REF:0000037 [IEA] UniProtKB-KW:KW-0805) /// 2000378 // negative regulation of reactive oxygen species metabolic process (PMID:20066163 [IDA]) /// 0010944 // negative regulation of transcription by competitive promoter binding (GO_REF:0000024 [ISS] UniProtKB:P05549) /// 0006351 // transcription, DNA-dependent (GO_REF:0000037 [IEA] UniProtKB…	0005813 // centrosome (GO_REF:0000019 [IEA] Ensembl:ENSP00000418541) /// 0005634 // nucleus (GO_REF:0000024 [ISS] UniProtKB:P05549) /// 0005737 // cytoplasm (GO_REF:0000052 [IDA]) /// 0005634 // nucleus (GO_REF:0000037 [IEA] UniProtKB-KW:KW-0539) /// 0005794 // Golgi apparatus (GO_REF:0000019 [IEA] Ensembl:ENSP00000418541) /// 0005654 // nucleoplasm (GO_REF:0000019 [IEA] Ensembl:ENSP00000418541) …	0001077 // RNA polymerase II core promoter proximal region sequence-specific DNA binding transcription factor activity involved in positive regulation of transcription (GO_REF:0000024 [ISS] UniProtKB:P05549) /// 0005515 // protein binding (PMID:12586840 [IPI] UniProtKB:Q09472) /// 0001078 // RNA polymerase II core promoter proximal region sequence-specific DNA binding transcription factor activit…	Uncharacterized protein	Ensembl
LOC102131894	-109.709
SULT1C2	-109.595	UniProtKB	F1MBP4, O46503, V8P3V0, G3T426, H0UTQ1, G9KRV6, G1RJ40, H7C420, H2P5C0, Q58CV8, F7BY16, D2I530, G3VD59, I3L9A0, C9JSR0, H0X9C0, E2RAL3, B4DLP0, U3AQP6, U3B8E9, I3LXJ8, B8ZZF7, F6WXQ1, G3QV25, O00338, V8PCF0, F6SH02, H7BZ17, F6VED4, M3WGA0, H2R8N8, A0A096NCD7, F6SGX3, A0A0D9RWU1, W5NPI2, G3VD60	0050427 // 3'-phosphoadenosine 5'-phosphosulfate metabolic process (Reactome:REACT_6913 [TAS]) /// 0044281 // small molecule metabolic process (Reactome:REACT_111217 [TAS]) /// 0008152 // metabolic process (GO_REF:0000002 [IEA] InterPro:IPR000863) /// 0006805 // xenobiotic metabolic process (Reactome:REACT_6959 [TAS]) /// 0006805 // xenobiotic metabolic process (Reactome:REACT_13433 [TAS]) /// 00…	0005829 // cytosol (Reactome:REACT_6925 [TAS]) /// 0005737 // cytoplasm (GO_REF:0000037 [IEA] UniProtKB-KW:KW-0963) /// 0070062 // extracellular vesicular exosome (GO_REF:0000019 [IEA] Ensembl:ENSP00000319622) /// 0005829 // cytosol (Reactome:REACT_6961 [TAS]) /// 0005737 // cytoplasm (PMID:9169148 [TAS]) /// 0070062 // extracellular vesicular exosome (PMID:23376485 [IDA]) /// 0005829 // cytosol …	0016740 // transferase activity (GO_REF:0000038 [IEA] UniProtKB-KW:KW-0808) /// 0008146 // sulfotransferase activity (PMID:9169148 [TAS]) /// 0016740 // transferase activity (GO_REF:0000037 [IEA] UniProtKB-KW:KW-0808) /// 0008146 // sulfotransferase activity (GO_REF:0000002 [IEA] InterPro:IPR000863) /// 0008146 // sulfotransferase activity (PMID:20056724 [IDA])	Sulfotransferase	InterPro
LOC102124586	-108.324
ENOX1	-106.868	UniProtKB	G1QMX7, K7FIL7, C0H9H3, W5PC34, F7CQJ1, F1PWI1, A0A0D9RYX2, M3WEA5, U3IBZ0, F7GGI2, F1N0M8, G1KAD5, Q8TC92, A0A034VSL4, G3WHI3, G3SU35, U3K0C2, E1BXD5, G3U7H1, M3XRH8, H2Q7I0, A0A0C9PRB5, G3QTN2, H0ZQ38, G1NQ29, F7FPF4, G1SRE4, H3ABZ2, G3RY16, G1MFY9, H2NJS1, H0XBL5, H9F0N0, I3MQM9, W8BT59, G1NU55, F7FIX3, F7C6A7, H0VUE5, W8C2P5, I3N834	0055114 // oxidation-reduction process (GO_REF:0000037 [IEA] UniProtKB-KW:KW-0560) /// 0048511 // rhythmic process (GO_REF:0000037 [IEA] UniProtKB-KW:KW-0090) /// 0055114 // oxidation-reduction process (GO_REF:0000037 [IEA] UniProtKB-KW:KW-0249)	0005886 // plasma membrane (GO_REF:0000037 [IEA] UniProtKB-KW:KW-1003) /// 0016020 // membrane (GO_REF:0000037 [IEA] UniProtKB-KW:KW-0472) /// 0005886 // plasma membrane (GO_REF:0000039 [IEA] UniProtKB-SubCell:SL-0039) /// 0005615 // extracellular space (GO_REF:0000039 [IEA] UniProtKB-SubCell:SL-0112) /// 0005576 // extracellular region (GO_REF:0000037 [IEA] UniProtKB-KW:KW-0964)	0005515 // protein binding (PMID:25416956 [IPI] UniProtKB:Q9H8Y8) /// 0003676 // nucleic acid binding (GO_REF:0000002 [IEA] InterPro:IPR000504) /// 0005515 // protein binding (PMID:25416956 [IPI] UniProtKB:Q96E35) /// 0005515 // protein binding (PMID:25416956 [IPI] UniProtKB:Q16206-2) /// 0016491 // oxidoreductase activity (GO_REF:0000037 [IEA] UniProtKB-KW:KW-0560) /// 0005515 // protein binding…	Ecto-NOX disulfide-thiol exchanger 1	InterPro
TFCP2L1	-106.453	UniProtKB	E1C1L2, G1KCS8, G1NZ34, G3WLK8, H0VJD5, G3UG22, I3MKC2, G1SRW6, H0Z2D3, H2P7B8, K7FMQ4, F7CQ65, F1PCX4, H0X612, G1NH66, F1RXX5, F7EWV8, F6SYN6, K7GPQ6, U3J7P8, E1BPT7, Q9NZI6, F6PZL7, F7G0J7, U3KFK3, M3WGE3, G1LFD7, Q5RB16, M3XPM8, G3RZF0, W5PUC9, A0A096MZ20, H2QIN0	0000122 // negative regulation of transcription from RNA polymerase II promoter (GO_REF:0000019 [IEA] Ensembl:ENSMUSP00000027629) /// 0007565 // female pregnancy (PMID:10644752 [TAS]) /// 0006355 // regulation of transcription, DNA-dependent (GO_REF:0000037 [IEA] UniProtKB-KW:KW-0805) /// 0000902 // cell morphogenesis (GO_REF:0000019 [IEA] Ensembl:ENSMUSP00000027629) /// 0006351 // transcription,…	0005737 // cytoplasm (GO_REF:0000019 [IEA] Ensembl:ENSMUSP00000027629) /// 0016020 // membrane (GO_REF:0000019 [IEA] Ensembl:ENSMUSP00000027629) /// 0005634 // nucleus (GO_REF:0000019 [IEA] Ensembl:ENSMUSP00000027629) /// 0005634 // nucleus (GO_REF:0000037 [IEA] UniProtKB-KW:KW-0539) /// 0005634 // nucleus (GO_REF:0000039 [IEA] UniProtKB-SubCell:SL-0191) /// 0005634 // nucleus (GO_REF:0000033 [IB…	0003700 // sequence-specific DNA binding transcription factor activity (PMID:10644752 [TAS]) /// 0003677 // DNA binding (GO_REF:0000037 [IEA] UniProtKB-KW:KW-0238) /// 0043565 // sequence-specific DNA binding (GO_REF:0000033 [IBA] PANTHER:PTN000867451) /// 0003700 // sequence-specific DNA binding transcription factor activity (GO_REF:0000033 [IBA] PANTHER:PTN000867451) /// 0003714 // transcriptio…	Uncharacterized protein	Ensembl
CABP1	-106.397	UniProtKB	M3XDF9, G3VEJ1, F6PUK9, G3RBI5, F7GX21, K7G1N6, Q9N1R0, G1PTL5, E1C5X0, C9J8G2, W5PZ73, I3N543, H2Q716, H0ZH48, H0W2A8, F7FYZ7, A0A0D9S4K6, H9F520, F7IJ07, G1LPF8, W5PTN2, J9P6C1, G3UA03, E2RDB3, H9G728, E2RDB8, F7HQQ2, F7IIZ2, G1S133, G1SV01, H0WYP0, U3J820, F6VK99, A0A096MPS9, I3N519, H2NIW3, H3BFE4, F7GX19, Q9NZU7, G1LPF4, M3XVU1, V8NQH8, U3JYK3, G7N5Z5, U3DHI8, F6PP28, G1N918, F1RJI3	0042308 // negative regulation of protein import into nucleus (GO_REF:0000024 [ISS] UniProtKB:O88751) /// 1901386 // negative regulation of voltage-gated calcium channel activity (GO_REF:0000019 [IEA] Ensembl:ENSRNOP00000001551) /// 1901385 // regulation of voltage-gated calcium channel activity (GO_REF:0000019 [IEA] Ensembl:ENSRNOP00000001551) /// 0043086 // negative regulation of catalytic acti…	0014069 // postsynaptic density (PMID:15140941 [IDA]) /// 0005829 // cytosol (GO_REF:0000019 [IEA] Ensembl:ENSRNOP00000001551) /// 0014069 // postsynaptic density (GO_REF:0000019 [IEA] Ensembl:ENSRNOP00000001551) /// 0005886 // plasma membrane (GO_REF:0000019 [IEA] Ensembl:ENSRNOP00000001551) /// 0014069 // postsynaptic density (GO_REF:0000024 [ISS] UniProtKB:Q9NZU7) /// 0030054 // cell junction …	0005509 // calcium ion binding (PMID:9920909 [TAS]) /// 0005509 // calcium ion binding (GO_REF:0000019 [IEA] Ensembl:ENSRNOP00000001551) /// 0005509 // calcium ion binding (GO_REF:0000002 [IEA] InterPro:IPR002048) /// 0008270 // zinc ion binding (GO_REF:0000002 [IEA] InterPro:IPR001841) /// 0031800 // type 3 metabotropic glutamate receptor binding (GO_REF:0000019 [IEA] Ensembl:ENSRNOP00000001551)…	Uncharacterized protein	Ensembl
LOC102122889	-105.474
DMRT2	-105.109	UniProtKB	F6VXW6, X5FFK8, U3J2F4, W5PUQ9, G1NS45, G1KAN4, E1U7V7, F7CQP2, Q05C20, F6SFJ6, G1RB56, G1RB53, A0A0D9R8F3, G1SJF3, M3Y1G1, Q2TCL1, A0A0A0MR18, K7G4F4, R4GM47, G3SDP2, H0Z523, H0VCE2, G3T1Y7, M3W5Y2, F7HDQ9, H2QZM4, U6DEH6, F6VI53, E2RLR1, G1LJA5, Q8QGP4, H2QWY8, D5KTC4, H0WJT3, U3K735, G3W5W7, Q9Y5R5, A0A096P1N7, A0A0C9QJK5, G3RVS5, E1BC71, F6Y7Y2, I3LT76, I3MYT4, G1PID6, H2PS98, F7GCC2, F1SJG4,…	0006355 // regulation of transcription, DNA-dependent (GO_REF:0000002 [IEA] InterPro:IPR001275|InterPro:IPR026607) /// 0006355 // regulation of transcription, DNA-dependent (GO_REF:0000037 [IEA] UniProtKB-KW:KW-0805) /// 0008150 // biological_process (GO_REF:0000015 [ND]) /// 0007548 // sex differentiation (GO_REF:0000033 [IBA] PANTHER:PTN001389452) /// 0006351 // transcription, DNA-dependent (GO…	0005634 // nucleus (GO_REF:0000033 [IBA] PANTHER:PTN000960546) /// 0005634 // nucleus (GO_REF:0000002 [IEA] InterPro:IPR026607) /// 0005634 // nucleus (GO_REF:0000037 [IEA] UniProtKB-KW:KW-0539) /// 0005634 // nucleus (GO_REF:0000039 [IEA] UniProtKB-SubCell:SL-0191) /// 0005575 // cellular_component (GO_REF:0000015 [ND])	0003674 // molecular_function (GO_REF:0000015 [ND]) /// 0043565 // sequence-specific DNA binding (GO_REF:0000019 [IEA] Ensembl:ENSMUSP00000059654) /// 0000987 // core promoter proximal region sequence-specific DNA binding (GO_REF:0000033 [IBA] PANTHER:PTN000960546) /// 0043565 // sequence-specific DNA binding (GO_REF:0000002 [IEA] InterPro:IPR001275) /// 0042803 // protein homodimerization activi…	Uncharacterized protein	Ensembl
TUBAL3	-104.182	UniProtKB	U3IGV0, G1L559, H0ZIS8, F7HMJ1, G3S755, H2N9N3, H2Q1K2, E0V8D9, F7INR4, A6NHL2, G5E6J5, H9GPF2, M3VV17, M3YY07, F1RYV9, F1P7S1, G1P6V5, I3M9L1, G1RKQ3, F7C0G3, U3KB10, G1T9S9, H0WMR7, H2ZYC4, A0A0D9RMN1, W5PH73, E0V8D4, E0V8D3, F1P5B0, A6QQR8, A0A096P3B3	0008152 // metabolic process (GO_REF:0000002 [IEA] InterPro:IPR003008) /// 0007017 // microtubule-based process (GO_REF:0000002 [IEA] InterPro:IPR000217|InterPro:IPR002452|InterPro:IPR017975) /// 0007017 // microtubule-based process (GO_REF:0000002 [IEA] InterPro:IPR000217) /// 0051258 // protein polymerization (GO_REF:0000002 [IEA] InterPro:IPR008280) /// 0008152 // metabolic process (GO_REF:000…	0005737 // cytoplasm (GO_REF:0000038 [IEA] UniProtKB-KW:KW-0963) /// 0005874 // microtubule (GO_REF:0000037 [IEA] UniProtKB-KW:KW-0493) /// 0043234 // protein complex (GO_REF:0000002 [IEA] InterPro:IPR008280) /// 0005737 // cytoplasm (GO_REF:0000037 [IEA] UniProtKB-KW:KW-0963) /// 0005874 // microtubule (GO_REF:0000002 [IEA] InterPro:IPR000217) /// 0005874 // microtubule (GO_REF:0000002 [IEA] Int…	0005200 // structural constituent of cytoskeleton (GO_REF:0000002 [IEA] InterPro:IPR002452) /// 0005525 // GTP binding (GO_REF:0000037 [IEA] UniProtKB-KW:KW-0342) /// 0000166 // nucleotide binding (GO_REF:0000037 [IEA] UniProtKB-KW:KW-0547) /// 0003924 // GTPase activity (GO_REF:0000002 [IEA] InterPro:IPR003008) /// 0003924 // GTPase activity (GO_REF:0000002 [IEA] InterPro:IPR003008|InterPro:IPR0…	Uncharacterized protein	UniProt	/// mcf04145 // Phagosome - Macaca fascicularis (crab-eating macaque) /// mcf04540 // Gap junction - Macaca fascicularis (crab-eating macaque)
NRK	-103.134	UniProtKB	W5NC50, G1RTL9, G1SHY9, A0A096N075, M5BZI0, G1P7F5, Q5F454, H2QYY9, G1LBT3, A0A0A9VYA2, G3RJ85, A0A096MZI0, F6WL27, B7Z1I7, E9GJW4, I3N136, F7BIP6, U3IUW0, A0A0D9RAB4, G1N7C4, F7CW63, F6T2D5, G3SPL0, F1PB88, W5KKE5, H2LYN0, F7F2D1, F7HFT5, H0Y0F9, M3Y1S7, H2PWE0, H0WHL9, F5H049, F7BV82, W5NRL4, M3X3D8, D3DUX0, W5NRL1, J9P303, F6PLJ7, G3WJ16, I3NAC7, I3KFP9, H0YYH4, H0V489, Q7Z2Y5	0006468 // protein phosphorylation (GO_REF:0000002 [IEA] InterPro:IPR000719) /// 0060721 // regulation of spongiotrophoblast cell proliferation (GO_REF:0000019 [IEA] Ensembl:ENSMUSP00000063397) /// 0007567 // parturition (GO_REF:0000019 [IEA] Ensembl:ENSMUSP00000063397) /// 0018108 // peptidyl-tyrosine phosphorylation (GO_REF:0000038 [IEA] UniProtKB-KW:KW-0829) /// 0007346 // regulation of mitoti…	0016020 // membrane (GO_REF:0000038 [IEA] UniProtKB-KW:KW-0472) /// 0005737 // cytoplasm (GO_REF:0000033 [IBA] PANTHER:PTN000684825) /// 0005622 // intracellular (GO_REF:0000019 [IEA] Ensembl:ENSMUSP00000063397) /// 0016021 // integral to membrane (GO_REF:0000038 [IEA] UniProtKB-KW:KW-0812)	0004713 // protein tyrosine kinase activity (GO_REF:0000002 [IEA] InterPro:IPR020635) /// 0005524 // ATP binding (GO_REF:0000002 [IEA] InterPro:IPR000719) /// 0004672 // protein kinase activity (GO_REF:0000002 [IEA] InterPro:IPR000719) /// 0005524 // ATP binding (GO_REF:0000002 [IEA] InterPro:IPR000719|InterPro:IPR002290|InterPro:IPR017441) /// 0004672 // protein kinase activity (GO_REF:0000002 […	Uncharacterized protein	UniProt
FHL5	-102.854	UniProtKB	J9P1P8, X6RED3, W5PR88, F7FWU9, I3M4J7, D2HXV6, G3WRC5, H9FMH0, G1P633, H0ZPZ6, U6CS97, A0A096NW34, Q4R7A4, F1RY03, H3AHF3, G1RT37, G1TEC2, U3IDC2, H2PJU8, V8NSN9, F6WCJ9, G3QNM5, H0UXW0, E1C1I0, M3XQV9, K7F386, G1KA81, U3K4W2, F7DGP2, G3TKG6, Q5TD97, A0A0D9RPR8, G2HIJ7, H0XFC5, M3WQD7, F7IJ11, F7F0V6, Q2YDK0	0045944 // positive regulation of transcription from RNA polymerase II promoter (GO_REF:0000019 [IEA] Ensembl:ENSMUSP00000103839)	0005634 // nucleus (GO_REF:0000037 [IEA] UniProtKB-KW:KW-0539) /// 0005634 // nucleus (GO_REF:0000039 [IEA] UniProtKB-SubCell:SL-0191)	0008270 // zinc ion binding (GO_REF:0000002 [IEA] InterPro:IPR001781) /// 0046872 // metal ion binding (GO_REF:0000037 [IEA] UniProtKB-KW:KW-0479) /// 0003713 // transcription coactivator activity (GO_REF:0000019 [IEA] Ensembl:ENSMUSP00000103839) /// 0005515 // protein binding (PMID:23088713 [IPI] UniProtKB:P09022) /// 0046872 // metal ion binding (GO_REF:0000038 [IEA] UniProtKB-KW:KW-0479)	Uncharacterized protein	Ensembl
ITGB6	-102.59	UniProtKB	G1QM06, G1M1V6, H0W4K2, K7DT99, F6PKM6, Q863C4, F7G573, H2QIV8, U3IGZ9, H2P7M5, G3WB27, W6A0N4, G1T891, I3MB92, P18563, P18564, Q8SQB8, E9PEE8, H9GIR3, H0VL46, F6ZCH3, F7HQ11, E2RBL9, G3R1W1, F7B021, A0A096NFB3, H0Z879, G1PC35, A0A096MN88, M3XN79, H2ZST6, U3JPB1, F8WBJ8, M3X3E4, F7B3K7, A0A0A0PJT7, A0A0E3DBF3, G1NF19, G3SPD2, H0WLP6, Q1RPR5, Q1RPR6, F1RPR8, A0A087WXP3, E1C6K8, F7G5B8, K7FUV0, A0A…	0007229 // integrin-mediated signaling pathway (GO_REF:0000002 [IEA] InterPro:IPR015436) /// 0007155 // cell adhesion (GO_REF:0000002 [IEA] InterPro:IPR015436) /// 0046718 // viral entry into host cell (GO_REF:0000037 [IEA] UniProtKB-KW:KW-1183) /// 0007229 // integrin-mediated signaling pathway (GO_REF:0000038 [IEA] UniProtKB-KW:KW-0401) /// 0007155 // cell adhesion (PMID:2365683 [TAS]) /// 0007…	0043235 // receptor complex (GO_REF:0000019 [IEA] Ensembl:ENSP00000283249) /// 0008305 // integrin complex (GO_REF:0000002 [IEA] InterPro:IPR015436) /// 0016020 // membrane (GO_REF:0000037 [IEA] UniProtKB-KW:KW-0472) /// 0016021 // integral to membrane (GO_REF:0000038 [IEA] UniProtKB-KW:KW-0812) /// 0009897 // external side of plasma membrane (GO_REF:0000019 [IEA] Ensembl:ENSMUSP00000054944) /// …	0005178 // integrin binding (GO_REF:0000019 [IEA] Ensembl:ENSMUSP00000054944) /// 0001618 // viral receptor activity (GO_REF:0000037 [IEA] UniProtKB-KW:KW-1183) /// 0004872 // receptor activity (GO_REF:0000002 [IEA] InterPro:IPR015436)	Integrin beta	InterPro	/// mcf04151 // PI3K-Akt signaling pathway - Macaca fascicularis (crab-eating macaque) /// mcf04810 // Regulation of actin cytoskeleton - Macaca fascicularis (crab-eating macaque) /// mcf04510 // Focal adhesion - Macaca fascicularis (crab-eating macaque) /// mcf04512 // ECM-receptor interaction - Macaca fascicularis (crab-eating macaque) /// mcf05414 // Dilated cardiomyopathy - Macaca fasciculari…
PTPRO	-102.169	UniProtKB	H0ZQ96, A0A0F8B5K2, T2MCP2, I3LLV5, M3YJF0, A0A024RAS0, W5QHJ4, G1PT55, H9GKR9, A0A024RAS9, F1SQX1, V8NV19, H0WZR6, G1QVF0, G1SE26, U3EAJ5, F1NT34, Q16827, H2Q5J2, F1NMQ6, F6YKI4, H2NGQ5, G3RGA4, A0A096MYB8, H0VQX2, I3MIE0, F6TUJ8, F7INU3, U3K8Z3, K7F5T3, F1N008, A0A0D9R7L2, K7F5T5, F1PWH3, F7INU2, G3TGQ6, F6XCP3, W5QHJ5, U3J002, H2ZUV4, M3WA59, H0YH60, G3WPX7, G1NLD5, A0A0B8RVK0, F7EJQ2, G1LAU8,…	0090260 // negative regulation of retinal ganglion cell axon guidance (GO_REF:0000024 [ISS] UniProtKB:Q98945) /// 0030032 // lamellipodium assembly (GO_REF:0000024 [ISS] UniProtKB:E9Q612) /// 0040036 // regulation of fibroblast growth factor receptor signaling pathway (GO_REF:0000019 [IEA] Ensembl:ENSDARP00000133776) /// 0016311 // dephosphorylation (GO_REF:0000002 [IEA] InterPro:IPR000387) /// 0…	0030426 // growth cone (GO_REF:0000024 [ISS] UniProtKB:Q98945) /// 0070062 // extracellular vesicular exosome (PMID:19056867 [IDA]) /// 0016324 // apical plasma membrane (GO_REF:0000024 [ISS] UniProtKB:E9Q612) /// 0043197 // dendritic spine (GO_REF:0000024 [ISS] UniProtKB:E9Q612) /// 0016020 // membrane (GO_REF:0000037 [IEA] UniProtKB-KW:KW-0472) /// 0070062 // extracellular vesicular exosome (GO…	0004721 // phosphoprotein phosphatase activity (GO_REF:0000038 [IEA] UniProtKB-KW:KW-0904) /// 0017147 // Wnt-protein binding (GO_REF:0000019 [IEA] Ensembl:ENSMUSP00000076364) /// 0004725 // protein tyrosine phosphatase activity (GO_REF:0000024 [ISS] UniProtKB:E9Q612) /// 0004721 // phosphoprotein phosphatase activity (GO_REF:0000037 [IEA] UniProtKB-KW:KW-0904) /// 0016791 // phosphatase activity…	Protein-tyrosine-phosphatase	UniProt
LOC102142495	-101.48
DEFB112	-101.129	UniProtKB	G1LQ65, Q30KL5, G3SBE7, F6QHA5, H2PJB9, G1PSV4, W5PSV1, G3N236, M3WE31, Q30KQ8, H0XFT7	0042742 // defense response to bacterium (GO_REF:0000037 [IEA] UniProtKB-KW:KW-0044) /// 0042742 // defense response to bacterium (GO_REF:0000038 [IEA] UniProtKB-KW:KW-0044) /// 0006952 // defense response (GO_REF:0000037 [IEA] UniProtKB-KW:KW-0211) /// 0006952 // defense response (GO_REF:0000038 [IEA] UniProtKB-KW:KW-0211)	0005576 // extracellular region (GO_REF:0000038 [IEA] UniProtKB-KW:KW-0964) /// 0005576 // extracellular region (GO_REF:0000039 [IEA] UniProtKB-SubCell:SL-0243) /// 0005576 // extracellular region (GO_REF:0000040 [IEA] UniProtKB-SubCell:SL-0243) /// 0005576 // extracellular region (GO_REF:0000037 [IEA] UniProtKB-KW:KW-0964)		Beta-defensin	UniProt
LOC102124168	-101.09
TEX26	-100.909	UniProtKB	Q9D4N8, Q0VB26, Q8C314, B7ZN43	0008150 // biological_process (GO_REF:0000015 [ND])	0005575 // cellular_component (GO_REF:0000015 [ND])	0003674 // molecular_function (GO_REF:0000015 [ND])	4930588N13Rik protein	MGI
SGPP2	-100.7	UniProtKB	G1MZK5, G3SEC3, Q4ZFX2, W5K6R0, A0A096NBQ7, I3KBD3, H2QJI1, C1C446, F6TMR6, H0X201, H0ZBQ2, I3MR12, G1KDD5, F7D4P8, H2LYX5, U3FM79, F7FR73, M4A1H8, W5QGG5, W5M9B3, Q8IWX5, H2P8R1, A0A0D9R634, Q3B870, V8NLD1, G3MXX9, A0A087Y8D6, G3U7C9, F6V665, G1STV9, F7GEB9, T2M9F9, H2TFW3, H9FDW7, M3YZ11, H2TFW2, W5UDL9, G3RLI7, F1P210, F6ZSM8, H9FFD4, W5M9C8, G3WTQ1, G3WTQ2, G1L380, G1PGZ4, K7FF36, H0UXS3, H3A…	0044281 // small molecule metabolic process (Reactome:REACT_111217 [TAS]) /// 0030148 // sphingolipid biosynthetic process (Reactome:REACT_115810 [TAS]) /// 0006670 // sphingosine metabolic process (PMID:12411432 [IDA]) /// 0006670 // sphingosine metabolic process (GO_REF:0000019 [IEA] Ensembl:ENSP00000315137) /// 0016311 // dephosphorylation (GO_REF:0000019 [IEA] Ensembl:ENSP00000315137) /// 000…	0005783 // endoplasmic reticulum (PMID:12411432 [IDA]) /// 0005789 // endoplasmic reticulum membrane (GO_REF:0000039 [IEA] UniProtKB-SubCell:SL-0097) /// 0005789 // endoplasmic reticulum membrane (Reactome:REACT_19369 [TAS]) /// 0016020 // membrane (GO_REF:0000002 [IEA] InterPro:IPR000326) /// 0016020 // membrane (GO_REF:0000037 [IEA] UniProtKB-KW:KW-0472) /// 0016021 // integral to membrane (GO_…	0042392 // sphingosine-1-phosphate phosphatase activity (GO_REF:0000019 [IEA] Ensembl:ENSP00000315137) /// 0016787 // hydrolase activity (GO_REF:0000037 [IEA] UniProtKB-KW:KW-0378) /// 0042392 // sphingosine-1-phosphate phosphatase activity (PMID:12411432 [IDA]) /// 0003824 // catalytic activity (GO_REF:0000002 [IEA] InterPro:IPR000326)	Uncharacterized protein	InterPro	/// mcf04071 // Sphingolipid signaling pathway - Macaca fascicularis (crab-eating macaque) /// mcf00600 // Sphingolipid metabolism - Macaca fascicularis (crab-eating macaque)
ASIC1	-100.199	UniProtKB	K7B1V5, G3TRH0, U3IH72, G1P3Z1, F7H4L2, U3DXY6, G1L2W8, F6YMH3, A0A096MTP4, U3FV84, G1S7Z2, G1S7Z1, H0UTV9, F7BJQ8, G1TA12, A0A0D9R109, K7FSS6, I3M539, F1SH99, Q1XA76, U3JHI0, A0A060D4V3, G3SM35, J9P8N2, H9H1S1, H2R2B1, W5Q9I4, Q4RIK5, M3WBH5, E2R4M9, W5Q9I5, M3YSH2, H7C1W9, F1MTH0, H0WQE0, H2NH92, P78348, H0YZP6, H0YHD6, K7B9U4, F8VSK4, G3VUT3, G3QNE4	0006814 // sodium ion transport (GO_REF:0000037 [IEA] UniProtKB-KW:KW-0739) /// 0070588 // calcium ion transmembrane transport (GO_REF:0000019 [IEA] Ensembl:ENSMUSP00000023758) /// 0009268 // response to pH (PMID:9062189 [TAS]) /// 0034220 // ion transmembrane transport (GO_REF:0000019 [IEA] Ensembl:ENSMUSP00000023758) /// 0071467 // cellular response to pH (PMID:22760635 [IDA]) /// 0006814 // so…	0016020 // membrane (GO_REF:0000038 [IEA] UniProtKB-KW:KW-0472) /// 0016020 // membrane (GO_REF:0000037 [IEA] UniProtKB-KW:KW-0472) /// 0016021 // integral to membrane (GO_REF:0000038 [IEA] UniProtKB-KW:KW-0812) /// 0016020 // membrane (GO_REF:0000002 [IEA] InterPro:IPR001873|InterPro:IPR020903) /// 0005887 // integral to plasma membrane (GO_REF:0000024 [ISS] UniProtKB:Q1XA76) /// 0005886 // plas…	0005248 // voltage-gated sodium channel activity (PMID:24898589 [IMP]) /// 0005272 // sodium channel activity (GO_REF:0000002 [IEA] InterPro:IPR001873|InterPro:IPR020903) /// 0005216 // ion channel activity (GO_REF:0000019 [IEA] Ensembl:ENSRNOP00000068902) /// 0044736 // acid-sensing ion channel activity (PMID:17882215 [IDA]) /// 0044736 // acid-sensing ion channel activity (GO_REF:0000024 [ISS] …	Acid-sensing ion channel 1	AgBase	/// mcf04750 // Inflammatory mediator regulation of TRP channels - Macaca fascicularis (crab-eating macaque)
LOC102117231	-100.194
EPHA7	-99.6939	UniProtKB	V8PF82, U3JKV4, H9F0W4, H9FAC2, R0M1N5, W5PRL0, V8PEN2, G3TK41, X1WW11, F6XPG2, H0V191, T2MDF6, G3WUH1, H2PJU4, H0ZQ33, Q15375, F7D2V3, A0A096NGE6, U3DW98, G1NLJ3, M3YCD3, G1RSQ5, G1SDT6, G3QUG2, F1N780, D2HE60, U6DEA0, M3WPK6, F1RY15, E2R7J5, A0A0D9RXG4, G1P4L7, F7CWR4, G3TZE6, O42422, H2QTF1, F6Z105, H0WJP9, G1KC20	0048013 // ephrin receptor signaling pathway (GO_REF:0000002 [IEA] InterPro:IPR001090) /// 0016310 // phosphorylation (GO_REF:0000019 [IEA] Ensembl:ENSRNOP00000009899) /// 0070372 // regulation of ERK1 and ERK2 cascade (GO_REF:0000024 [ISS] UniProtKB:Q15375) /// 0016310 // phosphorylation (GO_REF:0000024 [ISS] UniProtKB:P54759) /// 0048013 // ephrin receptor signaling pathway (GO_REF:0000024 [ISS…	0005886 // plasma membrane (Reactome:REACT_263994 [TAS]) /// 0016020 // membrane (GO_REF:0000038 [IEA] UniProtKB-KW:KW-0472) /// 0005886 // plasma membrane (Reactome:REACT_264468 [TAS]) /// 0016020 // membrane (GO_REF:0000037 [IEA] UniProtKB-KW:KW-0472) /// 0043025 // neuronal cell body (GO_REF:0000019 [IEA] Ensembl:ENSRNOP00000009899) /// 0005886 // plasma membrane (Reactome:REACT_264334 [TAS]) …	0004713 // protein tyrosine kinase activity (GO_REF:0000037 [IEA] UniProtKB-KW:KW-0829) /// 0004713 // protein tyrosine kinase activity (GO_REF:0000002 [IEA] InterPro:IPR020635) /// 0046875 // ephrin receptor binding (GO_REF:0000019 [IEA] Ensembl:ENSRNOP00000009899) /// 0004672 // protein kinase activity (GO_REF:0000002 [IEA] InterPro:IPR001245) /// 0004713 // protein tyrosine kinase activity (GO…	Receptor protein-tyrosine kinase	UniProt	/// mcf04360 // Axon guidance - Macaca fascicularis (crab-eating macaque)
KIF12	-98.8967	UniProtKB	U3JVG6, E1BBY6, G3U435, H0VRX9, W5P7Z5, H0Z695, G3SZW3, F6UQG3, A0A0D9RJH8, A0A096P0T1, G1SIC6, F6QGY6, G1S4D8, G1M2G6, G3RE82, W8C7P5, H2PT55, I3LX41, Q96FN5, F1SN70, B1ALC3, H3A8I2, J9NT91, F7DJ50, E2R3K5, F7FMT1, M3VU73, F7EHG4, G3U1K6, U6DWB7, U3J2L3, F6QG00, G3WST8, G1N1W6, H2QXR1, R4GN27, M3Y9P1, F6UQF3, F1NJU2, H0XC15, G1PCV7, M3Y9P2	0008152 // metabolic process (GO_REF:0000002 [IEA] InterPro:IPR001752|InterPro:IPR019821|InterPro:IPR027640) /// 0008150 // biological_process (GO_REF:0000015 [ND]) /// 0008152 // metabolic process (GO_REF:0000002 [IEA] InterPro:IPR001752|InterPro:IPR027640) /// 0007018 // microtubule-based movement (GO_REF:0000033 [IBA] PANTHER:PTN000648413) /// 0007018 // microtubule-based movement (GO_REF:0000…	0070062 // extracellular vesicular exosome (PMID:21082674 [IDA]) /// 0005874 // microtubule (GO_REF:0000037 [IEA] UniProtKB-KW:KW-0493) /// 0070062 // extracellular vesicular exosome (PMID:19056867 [IDA]) /// 0005871 // kinesin complex (GO_REF:0000002 [IEA] InterPro:IPR027640) /// 0005737 // cytoplasm (GO_REF:0000037 [IEA] UniProtKB-KW:KW-0963) /// 0005856 // cytoskeleton (GO_REF:0000039 [IEA] Un…	0003674 // molecular_function (GO_REF:0000015 [ND]) /// 0005524 // ATP binding (GO_REF:0000037 [IEA] UniProtKB-KW:KW-0067) /// 0000166 // nucleotide binding (GO_REF:0000037 [IEA] UniProtKB-KW:KW-0547) /// 0005524 // ATP binding (GO_REF:0000002 [IEA] InterPro:IPR001752) /// 0016887 // ATPase activity (GO_REF:0000033 [IBA] PANTHER:PTN000648413) /// 0008017 // microtubule binding (GO_REF:0000002 [IE…	Kinesin-like protein	UniProt
SMTNL2	-98.7202	UniProtKB	Q5F247, Q8CI12, Q8C3G2	0008150 // biological_process (GO_REF:0000015 [ND])	0005575 // cellular_component (GO_REF:0000015 [ND])	0003674 // molecular_function (GO_REF:0000015 [ND])	Smoothelin-like protein 2	MGI
TPPP3	-97.6361	UniProtKB	H0VHX6, U3JXN1, I3N3B1, F7IRB1, H0Z5T1, H9G659, Q9BW30, F1P6Y7, F7CMU1, M3Y4H2, G1MG71, F6WFW6, H9H2H9, K7FJ34, B9EML2, V8NBM7, W5UIS4, F6WYP5, U3CG63, R0LXM8, F6WYN2, A0A0D9QV65, W5NYA4, A0A096NE34, Q3ZCC8, M3WB48, H0WFK2, E3TG26, G3QZH6, U6DT65, E3TBT1, F1S2I8, H9EVL4, G3T3T8, E1BR14, G1QXG4, K6Z9D5, G1P450	0046785 // microtubule polymerization (GO_REF:0000002 [IEA] InterPro:IPR030795) /// 0001578 // microtubule bundle formation (GO_REF:0000019 [IEA] Ensembl:ENSP00000462435) /// 0001578 // microtubule bundle formation (PMID:17105200 [IDA]) /// 0001578 // microtubule bundle formation (GO_REF:0000024 [ISS] UniProtKB:Q9BW30) /// 0001578 // microtubule bundle formation (GO_REF:0000002 [IEA] InterPro:IPR…	0005874 // microtubule (GO_REF:0000037 [IEA] UniProtKB-KW:KW-0493) /// 0005737 // cytoplasm (GO_REF:0000037 [IEA] UniProtKB-KW:KW-0963) /// 0070062 // extracellular vesicular exosome (GO_REF:0000019 [IEA] Ensembl:ENSP00000462435) /// 0005856 // cytoskeleton (GO_REF:0000039 [IEA] UniProtKB-SubCell:SL-0090) /// 0005856 // cytoskeleton (GO_REF:0000037 [IEA] UniProtKB-KW:KW-0206) /// 0070062 // extra…	0015631 // tubulin binding (GO_REF:0000002 [IEA] InterPro:IPR030795) /// 0015631 // tubulin binding (GO_REF:0000019 [IEA] Ensembl:ENSP00000462435) /// 0015631 // tubulin binding (PMID:17105200 [IDA]) /// 0015631 // tubulin binding (GO_REF:0000024 [ISS] UniProtKB:Q9BW30)	Uncharacterized protein	InterPro
LOC102142043	-97.4844
SLC6A3	-97.1488	UniProtKB	W5Q3X3, H2LK60, G3NTT3, I3JJ93, G3RHX3, Q7JHP9, A0A087YEV5, I3JJ92, W5MR30, G1PSX9, M3VYS5, F7BDK0, G3WUU1, W5KZP3, Q01959, H0WCX4, H2ZYV9, F1MAX1, E0V8E5, H2PF42, G1LWI2, Q9GJT6, F1PS49, A0A0D9RXR1, G1RJZ8, W5MR40, F1PPP6, H2T644, F1S024, M3Y8G0, H2T643, F7F4X0, G3S821, A9XCH4, G3S071, H2QQL1, F6SRM7, H2LK57, Q9Y610, H0WGF7, F7FWA1, P27922, A0A096MN61, E0V8F1, I3N4B5, G3SRL3, H3CP37	0040018 // positive regulation of multicellular organism growth (GO_REF:0000019 [IEA] Ensembl:ENSMUSP00000022100) /// 0072488 // ammonium transmembrane transport (GO_REF:0000002 [IEA] InterPro:IPR002436) /// 0007608 // sensory perception of smell (GO_REF:0000019 [IEA] Ensembl:ENSMUSP00000022100) /// 0042416 // dopamine biosynthetic process (GO_REF:0000019 [IEA] Ensembl:ENSMUSP00000022100) /// 000…	0043005 // neuron projection (GO_REF:0000033 [IBA] PANTHER:PTN000746001) /// 0005886 // plasma membrane (PMID:12958153 [IDA]) /// 0016600 // flotillin complex (PMID:21399631 [IDA]) /// 0016020 // membrane (GO_REF:0000038 [IEA] UniProtKB-KW:KW-0472) /// 0005886 // plasma membrane (GO_REF:0000019 [IEA] Ensembl:ENSP00000270349) /// 0005887 // integral to plasma membrane (GO_REF:0000002 [IEA] InterPr…	0008504 // monoamine transmembrane transporter activity (PMID:16024787 [IDA]) /// 0005515 // protein binding (PMID:12958153 [IPI] UniProtKB:P37840) /// 0005515 // protein binding (PMID:17380124 [IPI] UniProtKB:P14416) /// 0047485 // protein N-terminus binding (GO_REF:0000019 [IEA] Ensembl:ENSMUSP00000022100) /// 0005329 // dopamine transmembrane transporter activity (PMID:15505207 [IDA]) /// 0005…	Transporter	InterPro
LOC101866140	-96.859								/// mcf01100 // Metabolic pathways - Macaca fascicularis (crab-eating macaque) /// mcf00250 // Alanine, aspartate and glutamate metabolism - Macaca fascicularis (crab-eating macaque) /// mcf04977 // Vitamin digestion and absorption - Macaca fascicularis (crab-eating macaque)
KL	-96.1711	UniProtKB	H0WUR0, H9G8S5, F6TKJ1, Q2I093, H0UXN4, F6QTV6, F6X0V4, F7B8R8, W5PMG9, G3VQ10, G5E6Z0, K7FIW1, H0VYU5, G3VQ09, F1Q268, G1QK91, U3K164, M3WJV1, F1P3B9, F2Y944, I3N653, Q9UEF7, Q8WP17, D2H8U0, H0ZNI2, R0LIQ1, M3XS28, E1BAI2, G1TR86, H2NJL1, F2Y682, F2Y681, F2Y680, G1NQA6, F2Y686, F2Y685, F2Y684, F2Y683, F2Y689, F2Y688, F2Y687, A0A096NDV1, H3A023, G1PMR1, G3QWE6, A0A0D9RZ84, H2Q7E6, F4YED4, F4YED5,…	0045087 // innate immune response (Reactome:REACT_6802 [TAS]) /// 0007173 // epidermal growth factor receptor signaling pathway (Reactome:REACT_9417 [TAS]) /// 0008543 // fibroblast growth factor receptor signaling pathway (Reactome:REACT_355289 [TAS]) /// 0038095 // Fc-epsilon receptor signaling pathway (Reactome:REACT_163936 [TAS]) /// 0008543 // fibroblast growth factor receptor signaling path…	0005886 // plasma membrane (Reactome:REACT_147781 [TAS]) /// 0005886 // plasma membrane (Reactome:REACT_355365 [TAS]) /// 0005576 // extracellular region (Reactome:REACT_355507 [TAS]) /// 0005576 // extracellular region (Reactome:REACT_9486 [TAS]) /// 0016021 // integral to membrane (PMID:11792841 [TAS]) /// 0005576 // extracellular region (Reactome:REACT_355559 [TAS]) /// 0005615 // extracellula…	0008422 // beta-glucosidase activity (PMID:9363890 [TAS]) /// 0004871 // signal transducer activity (PMID:9363890 [TAS]) /// 0016787 // hydrolase activity (GO_REF:0000037 [IEA] UniProtKB-KW:KW-0378) /// 0016798 // hydrolase activity, acting on glycosyl bonds (GO_REF:0000037 [IEA] UniProtKB-KW:KW-0326) /// 0004566 // beta-glucuronidase activity (GO_REF:0000003 [IEA] EC:3.2.1.31) /// 0004553 // hyd…	Uncharacterized protein	InterPro	/// mcf01100 // Metabolic pathways - Macaca fascicularis (crab-eating macaque) /// mcf04961 // Endocrine and other factor-regulated calcium reabsorption - Macaca fascicularis (crab-eating macaque) /// mcf00500 // Starch and sucrose metabolism - Macaca fascicularis (crab-eating macaque) /// mcf00040 // Pentose and glucuronate interconversions - Macaca fascicularis (crab-eating macaque)
LOC102137047	-95.9466
LOC102124942	-94.6957
CAPS2	-94.1123	UniProtKB	F7DRG7, F7HXS3, M3Z1A7, B9A061, G1QXA8, H2NI34, H0VJT7, F7B781, H0ZAH9, W5PZD8, H0XTE3, F1NBJ5, H2ZUJ7, F1SH16, H0X2D4, F1PER3, A0A096MPI4, T2M639, G3RCR1, F7AQQ8, G1NEB7, A0A0D9QVL7, G1SKN8, F7HW57, F1MD06, F6QHT1, F7BL90, G1PL90, F7AQQ1, G1LIJ4, H9FM98, A2RRN2, K7F4F0, G1KGY8, G3RR34, F7DRH4, I3M2A5, M3XK94, F7HXR4, H2Q6H7, G3SYS2, A0A024RBE4, U3IWG4, Q9GKR6, M3WKJ2, K7EC73, Q9BXY5			0046872 // metal ion binding (GO_REF:0000037 [IEA] UniProtKB-KW:KW-0479) /// 0005509 // calcium ion binding (GO_REF:0000002 [IEA] InterPro:IPR002048) /// 0005509 // calcium ion binding (GO_REF:0000033 [IBA] PANTHER:PTN000095441)	Calcyphosine 2, isoform CRA_a	InterPro
TLDC2	-93.9645	UniProtKB	E9PZS3, A2ACG1	0008150 // biological_process (GO_REF:0000015 [ND])	0005575 // cellular_component (GO_REF:0000015 [ND])	0003674 // molecular_function (GO_REF:0000015 [ND])	TLD domain-containing protein 2	MGI
LOC102141499	-93.9078
SLC3A1	-93.3265	UniProtKB	F7CEZ6, Q3SZF7, B2D2K8, M3YKL7, A0A087X0R9, H2QHU4, Q06BE9, A0A0B2W0S4, M3VV37, W5P8K2, F7AVR7, G3TK38, V8PD79, G3R8A2, K7FGS4, K7EBP2, B8ZZK1, F6WLG6, F1PS56, H3AQH8, Q7JFH1, H3AQH9, G1PTV2, U3KEX2, T2ME11, C9JBK3, F1S5K2, F7HIT7, H9GMF3, H0XNT3, H2P6D1, H0Z051, H0XS65, D2GU96, B8ZZP2, G1S4M1, H0VES4, F7DKW0, G1NCU5, A0A0D9RLI8, I3M4Z4, U3ILX9, A7Y467, E1C011, G3X295, A0A096MP59, Q07837, F7CF16,…	0015811 // L-cystine transport (PMID:8054986 [TAS]) /// 0006811 // ion transport (Reactome:REACT_19397 [TAS]) /// 0005975 // carbohydrate metabolic process (GO_REF:0000002 [IEA] InterPro:IPR006589|InterPro:IPR013781) /// 0006865 // amino acid transport (GO_REF:0000037 [IEA] UniProtKB-KW:KW-0029) /// 0005975 // carbohydrate metabolic process (GO_REF:0000002 [IEA] InterPro:IPR006047|InterPro:IPR013…	0005774 // vacuolar membrane (GO_REF:0000019 [IEA] Ensembl:ENSRNOP00000009581) /// 0070062 // extracellular vesicular exosome (PMID:19056867 [IDA]) /// 0031526 // brush border membrane (GO_REF:0000019 [IEA] Ensembl:ENSP00000260649) /// 0016020 // membrane (GO_REF:0000037 [IEA] UniProtKB-KW:KW-0472) /// 0070062 // extracellular vesicular exosome (GO_REF:0000019 [IEA] Ensembl:ENSP00000260649) /// 0…	0015174 // basic amino acid transmembrane transporter activity (PMID:8054986 [TAS]) /// 0003824 // catalytic activity (GO_REF:0000002 [IEA] InterPro:IPR006047|InterPro:IPR015902) /// 0003824 // catalytic activity (GO_REF:0000002 [IEA] InterPro:IPR006047|InterPro:IPR006589|InterPro:IPR015902) /// 0003824 // catalytic activity (GO_REF:0000002 [IEA] InterPro:IPR006589|InterPro:IPR015902) /// 0043169…	Neutral and basic amino acid transport protein rBAT	InterPro	/// mcf04974 // Protein digestion and absorption - Macaca fascicularis (crab-eating macaque)
CCDC148	-92.5254	UniProtKB	Q8NFR7			0005515 // protein binding (PMID:25416956 [IPI] UniProtKB:Q8N6Y0) /// 0005515 // protein binding (PMID:25416956 [IPI] UniProtKB:Q6ICU9)	Coiled-coil domain-containing protein 148	IntAct
DDIT4L	-91.9592	UniProtKB	F6UJJ8, U3FGR4, Q96D03, A0A0D9QVQ2, K7FQK5, F7EST5, F6X7I9, W5PW90, F7C3Y2, G3TK48, D6RD49, G1TB89, A0A096MRX3, Q5R8K0, H2LKP5, J9P9A5, G3Q818, H2TAI4, V8P6J8, M3X9Z1, M3YDL3, G1RTG4, W5KIG5, G1PES7, H2QPY4, H0VVI3, H0WMR5, H2PDZ6, D6RJ99, H3A5D1, A0A087X2N3, I3K750, H9GIZ9, A2VDT9, I3MF88, F7DKS7, I3LT71, H9F9Z9, M4AWF5, W5MZR0, G1LQ86, G3VJ55, G3VJ56, F6YVX5	0009968 // negative regulation of signal transduction (GO_REF:0000002 [IEA] InterPro:IPR012918)	0005737 // cytoplasm (GO_REF:0000037 [IEA] UniProtKB-KW:KW-0963) /// 0005737 // cytoplasm (GO_REF:0000039 [IEA] UniProtKB-SubCell:SL-0086) /// 0005737 // cytoplasm (GO_REF:0000002 [IEA] InterPro:IPR012918) /// 0005737 // cytoplasm (GO_REF:0000024 [ISS] UniProtKB:Q9NX09)	0005515 // protein binding (PMID:16189514 [IPI] UniProtKB:P62308) /// 0005515 // protein binding (PMID:25416956 [IPI] UniProtKB:Q15014) /// 0005515 // protein binding (PMID:25416956 [IPI] UniProtKB:Q9UK45) /// 0005515 // protein binding (PMID:25416956 [IPI] UniProtKB:Q13137) /// 0005515 // protein binding (PMID:25416956 [IPI] UniProtKB:P62308)	Uncharacterized protein	InterPro
LOC102116697	-91.4507
LOC101925898	-91.3959
CDH6	-91.2327	UniProtKB	H2ZYX4, E2R0Z0, A0A096MV12, U3IDK8, F1SP42, F6Y191, G1NY65, F6X200, G3SZW1, M3VUL6, K7ANL1, H0VDX1, K7FQ66, G3RLA5, I3LXW8, F6YS32, P55285, G7MUQ7, U3KEA4, D2HD82, G3WNM9, F7G9H7, H9GDM6, H0WS14, G3UUF5, K7BUJ0, A0A0D9RXA5, H0YUP1, H2PF91, C4MH68, A0A0A9YKB9, V8P4P7, Q90762, G1SD52, D6RF86, G1N0W0, F7IMY6, G1RUL4, Q3SWX5, M3YUX3, W5PSV0, H2R1Q6	0045216 // cell-cell junction organization (Reactome:REACT_19331 [TAS]) /// 0034332 // adherens junction organization (Reactome:REACT_19195 [TAS]) /// 0034329 // cell junction assembly (Reactome:REACT_20676 [TAS]) /// 0007155 // cell adhesion (GO_REF:0000002 [IEA] InterPro:IPR020894) /// 0007155 // cell adhesion (GO_REF:0000038 [IEA] UniProtKB-KW:KW-0130) /// 0007155 // cell adhesion (GO_REF:0000…	0005886 // plasma membrane (GO_REF:0000040 [IEA] UniProtKB-SubCell:SL-0039) /// 0016020 // membrane (GO_REF:0000038 [IEA] UniProtKB-KW:KW-0472) /// 0005886 // plasma membrane (GO_REF:0000019 [IEA] Ensembl:ENSMUSP00000037113) /// 0005886 // plasma membrane (GO_REF:0000002 [IEA] InterPro:IPR020894) /// 0016020 // membrane (GO_REF:0000037 [IEA] UniProtKB-KW:KW-0472) /// 0016021 // integral to membra…	0046872 // metal ion binding (GO_REF:0000037 [IEA] UniProtKB-KW:KW-0479) /// 0005509 // calcium ion binding (GO_REF:0000002 [IEA] InterPro:IPR002126|InterPro:IPR015919) /// 0005509 // calcium ion binding (GO_REF:0000002 [IEA] InterPro:IPR000233|InterPro:IPR002126|InterPro:IPR015919)	Uncharacterized protein	InterPro
LOC102123120	-90.9889
LRRC19	-90.8266	UniProtKB	Q9H756		0016020 // membrane (GO_REF:0000037 [IEA] UniProtKB-KW:KW-0472) /// 0016021 // integral to membrane (GO_REF:0000037 [IEA] UniProtKB-KW:KW-0812) /// 0016020 // membrane (GO_REF:0000039 [IEA] UniProtKB-SubCell:SL-0162)		Leucine-rich repeat-containing protein 19	UniProt
INSRR	-90.4388	UniProtKB	H9GM91, M3XBI8, M3XX99, G1RQN6, G3WV44, K7GG32, G3RD72, U3JKD9, H1A432, G1M922, G3U1Q3, I3N2V1, A0A096NF62, U6CZC5, H2N5B3, G1PFZ5, G1SZT0, H2Q0A5, E2R795, I6U4P1, U3I8T5, F7H833, G3SMC0, F1MC23, F7DS61, F7CI05, Q9YI41, F7DJH4, A0A0D9S4P3, G1M844, F6UBN6, W5P8Y4, P14616, P14617, S4RW56, F1RHJ5, G1NMZ5, H0WMU5, M3WSK8, S4RW51	0007169 // transmembrane receptor protein tyrosine kinase signaling pathway (GO_REF:0000002 [IEA] InterPro:IPR002011|InterPro:IPR006211|InterPro:IPR016246|InterPro:IPR028792) /// 0030238 // male sex determination (GO_REF:0000019 [IEA] Ensembl:ENSMUSP00000029711) /// 0007169 // transmembrane receptor protein tyrosine kinase signaling pathway (GO_REF:0000002 [IEA] InterPro:IPR006211|InterPro:IPR016…	0016020 // membrane (GO_REF:0000038 [IEA] UniProtKB-KW:KW-0472) /// 0005887 // integral to plasma membrane (PMID:10226785 [NAS]) /// 0016020 // membrane (GO_REF:0000002 [IEA] InterPro:IPR006211) /// 0016020 // membrane (GO_REF:0000037 [IEA] UniProtKB-KW:KW-0472) /// 0016021 // integral to membrane (GO_REF:0000037 [IEA] UniProtKB-KW:KW-0812) /// 0016020 // membrane (GO_REF:0000002 [IEA] InterPro:I…	0004713 // protein tyrosine kinase activity (GO_REF:0000037 [IEA] UniProtKB-KW:KW-0829) /// 0004713 // protein tyrosine kinase activity (GO_REF:0000002 [IEA] InterPro:IPR020635) /// 0004672 // protein kinase activity (GO_REF:0000002 [IEA] InterPro:IPR000719|InterPro:IPR001245) /// 0004714 // transmembrane receptor protein tyrosine kinase activity (GO_REF:0000002 [IEA] InterPro:IPR006211|InterPro:…	Tyrosine-protein kinase receptor	UniProt	/// mcf04810 // Regulation of actin cytoskeleton - Macaca fascicularis (crab-eating macaque) /// mcf05215 // Prostate cancer - Macaca fascicularis (crab-eating macaque)
CAPN13	-90.2843	UniProtKB	H7C1Z4, M3XZJ5, F7C364, E1BI66, G1LYW6, G1RZX0, F1MVZ7, Q6MZZ7, E1BRR5, I3N0A2, K7FD40, A0A0D9RFG0, F7BS99, H2P6K6, H2QHQ0, H0Z2N5, H0V3Z7, F5GYA7, G1N1G7, E2QWT7, G1PAJ2, I3LFZ3, I3LAM4, W5QEG6, I3MHC5, F6YBE6, G3RHW3, F7EBB5, G1KGI9, F6VYM2, F7I7I7, I3NCP5, M3W3D8, F6YYV5, G3TGT3, A0A096NFQ7, Q3B7N8, F7EBC1, H0WIW5, G3RUL3, K7FD57, U3INS7, I3LB33, U3KA02	0006508 // proteolysis (GO_REF:0000002 [IEA] InterPro:IPR001300|InterPro:IPR022684) /// 0006508 // proteolysis (GO_REF:0000037 [IEA] UniProtKB-KW:KW-0645) /// 0006508 // proteolysis (GO_REF:0000002 [IEA] InterPro:IPR001300) /// 0006508 // proteolysis (GO_REF:0000033 [IBA] PANTHER:PTN000021568) /// 0006508 // proteolysis (GO_REF:0000038 [IEA] UniProtKB-KW:KW-0645)	0005622 // intracellular (GO_REF:0000002 [IEA] InterPro:IPR001300) /// 0005622 // intracellular (GO_REF:0000002 [IEA] InterPro:IPR001300|InterPro:IPR022684) /// 0005737 // cytoplasm (GO_REF:0000033 [IBA] PANTHER:PTN000021568)	0005509 // calcium ion binding (GO_REF:0000002 [IEA] InterPro:IPR002048|InterPro:IPR029544) /// 0004198 // calcium-dependent cysteine-type endopeptidase activity (GO_REF:0000002 [IEA] InterPro:IPR001300|InterPro:IPR022684) /// 0016787 // hydrolase activity (GO_REF:0000037 [IEA] UniProtKB-KW:KW-0378) /// 0004198 // calcium-dependent cysteine-type endopeptidase activity (GO_REF:0000033 [IBA] PANTHE…	Uncharacterized protein	InterPro
CCDC64	-89.784	UniProtKB	M3XV61, A0A096NQM9, I3MM55, G1PSB7, H0X3F5, M3WMM5, F1PB52, U3IT69, H0ZGC5, U3JYY9, G1TQI1, G3X207, G3RKM0, D2I457, H2RC43, H2NIU6, Q6ZP65, F6UKE7, F1RJK6, F1N902, W5PML7, F6R619, H0UTU9, H9G7T5, G3UF86, F6V2U9	0055107 // Golgi to secretory granule transport (GO_REF:0000024 [ISS] UniProtKB:A0JNT9) /// 0031175 // neuron projection development (GO_REF:0000024 [ISS] UniProtKB:A0JNT9) /// 0006396 // RNA processing (GO_REF:0000002 [IEA] InterPro:IPR002466) /// 0006810 // transport (GO_REF:0000037 [IEA] UniProtKB-KW:KW-0813) /// 0007399 // nervous system development (GO_REF:0000037 [IEA] UniProtKB-KW:KW-0524)…	0005815 // microtubule organizing center (GO_REF:0000039 [IEA] UniProtKB-SubCell:SL-0048) /// 0005737 // cytoplasm (GO_REF:0000037 [IEA] UniProtKB-KW:KW-0963) /// 0005737 // cytoplasm (GO_REF:0000019 [IEA] Ensembl:ENSMUSP00000053547) /// 0005813 // centrosome (GO_REF:0000019 [IEA] Ensembl:ENSMUSP00000053547) /// 0005856 // cytoskeleton (GO_REF:0000037 [IEA] UniProtKB-KW:KW-0206) /// 0005813 // ce…	0017137 // Rab GTPase binding (GO_REF:0000024 [ISS] UniProtKB:A0JNT9) /// 0003723 // RNA binding (GO_REF:0000002 [IEA] InterPro:IPR002466) /// 0034452 // dynactin binding (GO_REF:0000019 [IEA] Ensembl:ENSMUSP00000053547) /// 0004000 // adenosine deaminase activity (GO_REF:0000002 [IEA] InterPro:IPR002466) /// 0017137 // Rab GTPase binding (GO_REF:0000019 [IEA] Ensembl:ENSMUSP00000053547) /// 0034…	Uncharacterized protein	InterPro
HNF1B	-89.1636	UniProtKB	F1MK03, I3LV82, C6GIK9, G1QRR5, I3MJ59, H0UVR8, A0A087WXS2, G1M3D9, U3BA80, E0YMJ7, M3YU84, E0YMJ8, F7F9B1, F6WBR4, G3VRI6, F7H951, E0YMJ6, K7FRB6, W5NZG5, P35680, G3QTZ9, A0A0D9R1D4, U3CQ38, A0A087WZC2, G1N7V0, F7F9C9, U3JRC1, F7HEF0, E1C4J3, F6PUY7, M3VUC5, K7FR78, G1PK64, A0A096P528, A0A096P529, H0ZDF1, G3SQQ9, H0WHD6, H2QCS4, G3S805, U3IS49, Q03365, E2RAC2, F7F998, A0A0C4DGS8, Q5RER5, G1SK71,…	0006355 // regulation of transcription, DNA-dependent (GO_REF:0000037 [IEA] UniProtKB-KW:KW-0805) /// 0031018 // endocrine pancreas development (Reactome:REACT_13673 [TAS]) /// 0072177 // mesonephric duct development (GO_REF:0000019 [IEA] Ensembl:ENSMUSP00000021016) /// 0031018 // endocrine pancreas development (Reactome:REACT_13698 [TAS]) /// 0007492 // endoderm development (GO_REF:0000019 [IEA]…	0005667 // transcription factor complex (GO_REF:0000019 [IEA] Ensembl:ENSMUSP00000021016) /// 0005634 // nucleus (GO_REF:0000002 [IEA] InterPro:IPR006897|InterPro:IPR006899) /// 0005634 // nucleus (GO_REF:0000037 [IEA] UniProtKB-KW:KW-0539) /// 0005634 // nucleus (GO_REF:0000039 [IEA] UniProtKB-SubCell:SL-0191) /// 0005634 // nucleus (PMID:15509593 [IDA]) /// 0005634 // nucleus (GO_REF:0000040 [I…	0003677 // DNA binding (GO_REF:0000002 [IEA] InterPro:IPR010982) /// 0003677 // DNA binding (PMID:1677179 [IDA]) /// 0003677 // DNA binding (GO_REF:0000037 [IEA] UniProtKB-KW:KW-0238) /// 0003677 // DNA binding (GO_REF:0000002 [IEA] InterPro:IPR009057) /// 0003700 // sequence-specific DNA binding transcription factor activity (GO_REF:0000019 [IEA] Ensembl:ENSP00000480291) /// 0042803 // protein h…	Hepatocyte nuclear factor 1-beta	InterPro	/// mcf04950 // Maturity onset diabetes of the young - Macaca fascicularis (crab-eating macaque)
ARHGAP8	-86.924	UniProtKB	S4RLL0, Q6PJW1, F6UTR9, Q6PCC7, F6TT67, M3ZA83, Q52M44, F7IR80, F8WCV8, F1SJU7, W5KLU7, Q86XV6, B1AHF8, H2P4Q8, I3JKR3, I3JKR4, E1C874, F8W6F4, M3ZSH1, F7IR92, U3IJ76, F7E2X6, W5NIG7, B1AHC2, P85298	0007165 // signal transduction (GO_REF:0000002 [IEA] InterPro:IPR000198|InterPro:IPR008936) /// 0070374 // positive regulation of ERK1 and ERK2 cascade (PMID:20179103 [IDA]) /// 0051056 // regulation of small GTPase mediated signal transduction (Reactome:REACT_11051 [TAS]) /// 0043547 // positive regulation of GTPase activity (GO_REF:0000037 [IEA] UniProtKB-KW:KW-0343) /// 0007264 // small GTPase…	0005829 // cytosol (Reactome:REACT_9982 [TAS]) /// 0005737 // cytoplasm (GO_REF:0000033 [IBA] PANTHER:PTN000571279)	0005515 // protein binding (PMID:20179103 [IPI] UniProtKB:Q63932) /// 0005096 // GTPase activator activity (PMID:20179103 [IDA]) /// 0005515 // protein binding (PMID:20179103 [IPI] UniProtKB:Q13526) /// 0005096 // GTPase activator activity (GO_REF:0000037 [IEA] UniProtKB-KW:KW-0343)	Rho GTPase-activating protein 8	GO_Central
LOC102132931	-86.4631
NTNG1	-86.2449	UniProtKB	H2R8U5, H0Z2W7, W5QBU1, G1N3N2, F7BS17, K7FGM8, F6URS0, G3S528, M3XLY9, F1S575, U3IBW8, G1K9F5, H2N6L5, F6YRZ2, I3M559, F7H0F3, H0XEW1, M3VW60, F7EJD0, U3JIT5, G1LZM0, E1BWU4, U3KPH2, Q9Y2I2, A0A096P019, F6QDD6, H0VR84, H9F152, H9FAF6, G3T3B8	0030154 // cell differentiation (GO_REF:0000037 [IEA] UniProtKB-KW:KW-0221) /// 0007409 // axonogenesis (GO_REF:0000024 [ISS] UniProtKB:Q8R4G0) /// 0007275 // multicellular organismal development (GO_REF:0000037 [IEA] UniProtKB-KW:KW-0217) /// 0007409 // axonogenesis (GO_REF:0000019 [IEA] Ensembl:ENSMUSP00000072397) /// 0007399 // nervous system development (GO_REF:0000037 [IEA] UniProtKB-KW:KW-0…	0005886 // plasma membrane (GO_REF:0000019 [IEA] Ensembl:ENSMUSP00000072397) /// 0005886 // plasma membrane (GO_REF:0000037 [IEA] UniProtKB-KW:KW-1003) /// 0016020 // membrane (GO_REF:0000037 [IEA] UniProtKB-KW:KW-0472) /// 0005886 // plasma membrane (GO_REF:0000039 [IEA] UniProtKB-SubCell:SL-0039) /// 0031225 // anchored to membrane (GO_REF:0000037 [IEA] UniProtKB-KW:KW-0336) /// 0046658 // anch…	0005515 // protein binding (PMID:21946559 [IPI] UniProtKB:Q9HBW1) /// 0005515 // protein binding (PMID:14595443 [IPI] UniProtKB:Q9HCJ2) /// 0005515 // protein binding (PMID:21946559 [IPI] UniProtKB:Q9HCJ2)	Uncharacterized protein	Ensembl	/// mcf04360 // Axon guidance - Macaca fascicularis (crab-eating macaque) /// mcf04514 // Cell adhesion molecules (CAMs) - Macaca fascicularis (crab-eating macaque)
PROM2	-86.1663	UniProtKB	W5PXF6, D2HWG2, W5PXF5, G1QGH8, W5NE34, G1MPZ8, W5NE32, H9FDL6, F7HZF4, H0ZHW4, F7D5R8, H9F657, U3J7X9, H3AUP6, H2QIC1, F7HZF0, G3WAK0, U3JBX4, M3WDQ9, H2P533, G3QUE2, Q8N271, F6U065, M3YCJ1, K7FME8, U6DHW2, H0V707, F7HJD9, E1BM92, F7F7K6, G3TGX7, A0A0D9RXU9, G1SMB9, A0A096NGP8, I3NA83, A0A024RE18, G1PC77, F1PQT5, H9G7P3, H0WPV2, F7HZI3, F7HHE4, I3MW51, F8WDW5	0043087 // regulation of GTPase activity (GO_REF:0000019 [IEA] Ensembl:ENSP00000318270) /// 0001934 // positive regulation of protein phosphorylation (PMID:23583380 [IDA]) /// 2000369 // regulation of clathrin-mediated endocytosis (PMID:23583380 [IDA]) /// 0043087 // regulation of GTPase activity (PMID:23583380 [IDA]) /// 0001934 // positive regulation of protein phosphorylation (GO_REF:0000019 […	0045121 // membrane raft (PMID:12514187 [ISS] UniProtKB:Q8CJ52) /// 0031410 // cytoplasmic vesicle (PMID:12514187 [ISS] UniProtKB:Q8CJ52) /// 0042995 // cell projection (GO_REF:0000019 [IEA] Ensembl:ENSP00000318270) /// 0009986 // cell surface (GO_REF:0000019 [IEA] Ensembl:ENSMUSP00000028855) /// 0016020 // membrane (GO_REF:0000037 [IEA] UniProtKB-KW:KW-0472) /// 0070062 // extracellular vesicula…	0015485 // cholesterol binding (PMID:12514187 [ISS] UniProtKB:Q8CJ52)	Prominin 2, isoform CRA_a	InterPro
LOC102143735	-86.0094
LOC102124222	-85.7798
TACSTD2	-85.6867	UniProtKB	U3KL08, G1NR03, F1S7A4, G3TS55, G1KG20, A0A096NFV1, M3Z8Y2, H0V819, F1MSN2, G3R8Z1, K7EXJ3, F1NJR8, G1L072, W5PET7, H2N787, G1Q9C0, G1S9N6, M3VZE2, H0ZH91, H0XSY4, H2PZ48, F7GC38, P09758, I3LZR2, G3VAT9, G1T6B6, F7DYG8	0051497 // negative regulation of stress fiber assembly (GO_REF:0000024 [ISS] UniProtKB:Q8BGV3) /// 0008283 // cell proliferation (PMID:7665234 [TAS]) /// 2000146 // negative regulation of cell motility (GO_REF:0000024 [ISS] UniProtKB:Q8BGV3) /// 0060675 // ureteric bud morphogenesis (GO_REF:0000019 [IEA] Ensembl:ENSMUSP00000060099) /// 0010633 // negative regulation of epithelial cell migration …	0005887 // integral to plasma membrane (PMID:7665234 [TAS]) /// 0016020 // membrane (GO_REF:0000037 [IEA] UniProtKB-KW:KW-0472) /// 0070062 // extracellular vesicular exosome (PMID:19199708 [IDA]) /// 0005615 // extracellular space (GO_REF:0000019 [IEA] Ensembl:ENSMUSP00000060099) /// 0005634 // nucleus (GO_REF:0000019 [IEA] Ensembl:ENSMUSP00000060099) /// 0016020 // membrane (GO_REF:0000019 [IEA…	0004872 // receptor activity (PMID:7665234 [TAS]) /// 0005515 // protein binding (PMID:20651236 [IPI] UniProtKB:O95471) /// 0005515 // protein binding (PMID:15607035 [IPI] UniProtKB:P27958:PRO_0000037576) /// 0005515 // protein binding (PMID:20651236 [IPI] UniProtKB:O95832)	Uncharacterized protein	Ensembl
RNF186	-85.6856	UniProtKB	H2N8S4, Q3T0Y9, F7F897, F7G591, G1MKZ7, G1SPQ4, U3KKC5, M3WL86, H0XJ98, A0A096NQM4, F1PT74, A0A0D9S928, R4GL22, F6QDV0, H2PY74, F6UNG5, I3MQY2, G1N1J9, H0UVK7, F1N5S1, U3I010, W5PIN2, G3UN15, Q9NXI6, K7F1H3, G1QFZ9		0016020 // membrane (GO_REF:0000037 [IEA] UniProtKB-KW:KW-0472) /// 0016021 // integral to membrane (GO_REF:0000037 [IEA] UniProtKB-KW:KW-0812) /// 0016020 // membrane (GO_REF:0000039 [IEA] UniProtKB-SubCell:SL-0162)	0046872 // metal ion binding (GO_REF:0000037 [IEA] UniProtKB-KW:KW-0479) /// 0008270 // zinc ion binding (GO_REF:0000002 [IEA] InterPro:IPR001841) /// 0046872 // metal ion binding (GO_REF:0000038 [IEA] UniProtKB-KW:KW-0479)	Uncharacterized protein	InterPro
LOC102129007	-84.9488
LOC101865707	-84.7373								/// mcf04015 // Rap1 signaling pathway - Macaca fascicularis (crab-eating macaque) /// mcf04024 // cAMP signaling pathway - Macaca fascicularis (crab-eating macaque) /// mcf04261 // Adrenergic signaling in cardiomyocytes - Macaca fascicularis (crab-eating macaque) /// mcf04670 // Leukocyte transendothelial migration - Macaca fascicularis (crab-eating macaque) /// mcf04726 // Serotonergic synapse …
OVOL2	-84.3175	UniProtKB	K7EVC2, G3T5X6, U3J9A7, M3WQ58, G1N4N1, G1T2M5, W5QA35, H2P139, G3X2A6, G3X2A5, F7GFR3, G1LF81, H2QK02, F6XG71, G1Q7R4, Q9BRP0, G3SJH9, I2CYC8, F7IDA4, G3RUU7, E1BWL6, F7IDA5, G3MYZ0, A0A096NVN1, E1BDB8, F7BX67, G1RF57, J9P3A0, H0XP46, I3N0X6, H9F366, U6DQF5, H0VB57, K7FH34, F7GFQ5, U3JYS2, G3U5L9, W5KF60, E2RC49, A0A0D9RGK9, H3ASZ8, H0Z671, G1KPM6, V8NCN2, M3XQD4	0010837 // regulation of keratinocyte proliferation (PMID:19700410 [IMP]) /// 0006351 // transcription, DNA-dependent (GO_REF:0000002 [IEA] InterPro:IPR027775) /// 0006355 // regulation of transcription, DNA-dependent (GO_REF:0000037 [IEA] UniProtKB-KW:KW-0805) /// 0045892 // negative regulation of transcription, DNA-dependent (GO_REF:0000019 [IEA] Ensembl:ENSMUSP00000044026) /// 0051726 // regul…	0005634 // nucleus (PMID:19700410 [IC] GO:0044212) /// 0005634 // nucleus (GO_REF:0000024 [ISS] UniProtKB:Q8CIV7) /// 0005634 // nucleus (GO_REF:0000037 [IEA] UniProtKB-KW:KW-0539) /// 0005634 // nucleus (GO_REF:0000033 [IBA] PANTHER:PTN000003381) /// 0005634 // nucleus (GO_REF:0000019 [IEA] Ensembl:ENSMUSP00000044026) /// 0005634 // nucleus (GO_REF:0000039 [IEA] UniProtKB-SubCell:SL-0191) /// 00…	0046872 // metal ion binding (GO_REF:0000002 [IEA] InterPro:IPR007087) /// 0003682 // chromatin binding (GO_REF:0000019 [IEA] Ensembl:ENSMUSP00000044026) /// 0003677 // DNA binding (GO_REF:0000037 [IEA] UniProtKB-KW:KW-0238) /// 0003676 // nucleic acid binding (GO_REF:0000002 [IEA] InterPro:IPR013087) /// 0003677 // DNA binding (GO_REF:0000019 [IEA] Ensembl:ENSMUSP00000044026) /// 0000981 // sequ…	Uncharacterized protein	InterPro
PKHD1	-84.1312	UniProtKB	F6RN15, K7EYN6, A0A0D9RKN9, U3J181, H0ZSR5, F6PQT8, H2PJC2, H0XDH1, E1BK86, F6TQL1, G1NN62, G3WAG8, P08F94, H2QT63, F6W460, G3R5W5, W5PUY7, F6RD59, F1NFI2, G1QV16, F6S0G9, F6W3F0, M3YC98, F7GKG2, V8NVB2, U6D520, F6PQW5, G1KDT1, M3WB07, G1LPY2, I3MKY2, G1PQF9, H3B423, F6T9M7, F6RN83, U3JH85, H3B424, G1SLE8, H0VGZ2, E2RK30, A0A096NJ34	0042592 // homeostatic process (PMID:11919560 [NAS]) /// 0043066 // negative regulation of apoptotic process (PMID:21300060 [IMP]) /// 0042384 // cilium assembly (GO_REF:0000024 [ISS] UniProtKB:Q6T3A5) /// 0051898 // negative regulation of protein kinase B signaling cascade (GO_REF:0000019 [IEA] Ensembl:ENSP00000360158) /// 0032088 // negative regulation of NF-kappaB transcription factor activity…	0036064 // cilium basal body (PMID:14983006 [IDA]) /// 0005737 // cytoplasm (GO_REF:0000037 [IEA] UniProtKB-KW:KW-0963) /// 0016020 // membrane (GO_REF:0000037 [IEA] UniProtKB-KW:KW-0472) /// 0036064 // cilium basal body (PMID:14978161 [IDA]) /// 0016324 // apical plasma membrane (GO_REF:0000019 [IEA] Ensembl:ENSP00000360158) /// 0005856 // cytoskeleton (GO_REF:0000037 [IEA] UniProtKB-KW:KW-0206)…	0005515 // protein binding (PMID:16243292 [IPI] UniProtKB:P49069) /// 0004872 // receptor activity (PMID:11919560 [NAS]) /// 0005515 // protein binding (PMID:20709014 [IPI] UniProtKB:P07602)	Uncharacterized protein	Ensembl
SLC2A5	-83.0975	UniProtKB	K7EJR1, M3W977, H2N978, K7EJZ0, G1RDG8, K9IVG2, E2QZT8, U3DSD7, A0A0A9WGH9, H9F5T7, A0A0B2VSJ3, Q5RET7, W5KLY3, A0A0D9S8Q3, K7EIT1, M3XL31, F6U9E4, Q863Y9, F6PPC7, K7DKW7, G3VH94, U3JY23, H0VRF2, G3VH93, G3T8Q5, F7GB00, F7GT75, K7EQI3, P46408, F1NVV4, H0Z066, I3MIH7, M3Y4Q1, G1MXM5, I3L8U9, U3IR90, P22732, K7FJY2, G3R978, F6PP53, H0WS22, H9GD06, P58353, F6U988, Q8WMN1, G3X7X8, G2HHR2, V8NVK9, K7F…	0005975 // carbohydrate metabolic process (PMID:1634504 [TAS]) /// 0071332 // cellular response to fructose stimulus (GO_REF:0000024 [ISS] UniProtKB:Q9WV38) /// 0055085 // transmembrane transport (GO_REF:0000002 [IEA] InterPro:IPR005828) /// 0071332 // cellular response to fructose stimulus (GO_REF:0000019 [IEA] Ensembl:ENSMUSP00000030826) /// 0008645 // hexose transport (Reactome:REACT_9441 [TAS…	0016324 // apical plasma membrane (GO_REF:0000024 [ISS] UniProtKB:Q9WV38) /// 0016020 // membrane (GO_REF:0000038 [IEA] UniProtKB-KW:KW-0472) /// 0016324 // apical plasma membrane (GO_REF:0000019 [IEA] Ensembl:ENSMUSP00000030826) /// 0070062 // extracellular vesicular exosome (PMID:19056867 [IDA]) /// 0016324 // apical plasma membrane (GO_REF:0000039 [IEA] UniProtKB-SubCell:SL-0015) /// 0070062 /…	0005353 // fructose transmembrane transporter activity (GO_REF:0000033 [IBA] PANTHER:PTN000627437) /// 0005353 // fructose transmembrane transporter activity (GO_REF:0000002 [IEA] InterPro:IPR002442) /// 0005355 // glucose transmembrane transporter activity (PMID:1695905 [TAS]) /// 0005353 // fructose transmembrane transporter activity (PMID:1634504 [TAS]) /// 0005355 // glucose transmembrane tra…	Uncharacterized protein	InterPro	/// mcf04973 // Carbohydrate digestion and absorption - Macaca fascicularis (crab-eating macaque)
SLC35F1	-82.8159	UniProtKB	A0A0D9RU46, F6TD75, H0V9A2, F7CZ75, H2QTN1, M3YSD8, F1SF35, U3C006, K7FX15, Q5T1Q4, M3ZBK9, F6ZBR7, F7FRR2, H0ZNR9, K7E7M2, F1MPY4, W5PFQ2, H0WJK7, G1RSU3, F7B7B7, U3K9D9, H2PK68, G3SXL4, G1T952, A0A096NCE0, G3WT73, G3SGU4, G1P9K3, F1PUE9, V8NRJ5, G3RFQ3, U3F1T2, A0A0C9PNJ5, I3M423, D2H9K7, M3XBA6, H3A2L1, R4GG47, G1NKW0, G1KPT4, U3J7F9	0006810 // transport (GO_REF:0000037 [IEA] UniProtKB-KW:KW-0813) /// 0006810 // transport (GO_REF:0000002 [IEA] InterPro:IPR009262)	0016020 // membrane (GO_REF:0000037 [IEA] UniProtKB-KW:KW-0472) /// 0016021 // integral to membrane (GO_REF:0000037 [IEA] UniProtKB-KW:KW-0812) /// 0016020 // membrane (GO_REF:0000039 [IEA] UniProtKB-SubCell:SL-0162) /// 0016021 // integral to membrane (GO_REF:0000002 [IEA] InterPro:IPR009262)		Uncharacterized protein	InterPro
PRUNE2	-82.4288	UniProtKB	F7BGX9, Q5JUB9, F1MFL0, G1QNV7, A0A088AWP5, Q5JUB8, F7B8N1, G3VDX5, F1Q2W3, F6SAX4, G1KEF5, D6RTK6, A0A096P1T7, E9PDC2, G3VDX6, Q5R4Q8, Q8WUY3, H2R6M7, F6Q9V0, U3JKT7, F6S0L0, M3X8W4, A0A0C4DFM3, W5PSF0, A0A096P1T8, K7EH35, F1SIM9, G8XWS8, K7FTX1, G8XWS9, E2RN40, G3QLH9, M3YM66, H9FJD6, G1SVE3, X6R9J3, H7BZH9, H0XVG2, A7Z048, G1NVU0	0006915 // apoptotic process (GO_REF:0000037 [IEA] UniProtKB-KW:KW-0053) /// 0006915 // apoptotic process (GO_REF:0000033 [IBA] PANTHER:PTN000251507) /// 0008152 // metabolic process (GO_REF:0000002 [IEA] InterPro:IPR004097)	0005737 // cytoplasm (GO_REF:0000037 [IEA] UniProtKB-KW:KW-0963) /// 0005737 // cytoplasm (GO_REF:0000002 [IEA] InterPro:IPR004097) /// 0005737 // cytoplasm (GO_REF:0000039 [IEA] UniProtKB-SubCell:SL-0086)	0046872 // metal ion binding (GO_REF:0000037 [IEA] UniProtKB-KW:KW-0479) /// 0016462 // pyrophosphatase activity (GO_REF:0000002 [IEA] InterPro:IPR004097)	Protein prune homolog 2	InterPro
PHYHIPL	-82.0409	UniProtKB	F7EAV9, H0Z591, F6XJK2, M3WRV0, G3SX51, M3YHV6, E1BZ93, U3J6Z2, H2NAU6, G3R0L3, H0V2K0, G1MUY5, H2Q1X8, G1SFM1, G3WP85, H0Y0G2, W5P1X6, A0A096P572, E2RS47, U3JHT7, Q3YAK3, F7D9S6, H9G5M8, Q32L96, F6QMK8, G1RNU6, I3NBL9, G1M767, F1RG07, Q96FC7, G1P0I9, K7G9B4		0005737 // cytoplasm (GO_REF:0000054 [IDA]) /// 0005739 // mitochondrion (GO_REF:0000019 [IEA] Ensembl:ENSMUSP00000045807) /// 0005737 // cytoplasm (GO_REF:0000019 [IEA] Ensembl:ENSP00000362987)	0005515 // protein binding (PMID:25416956 [IPI] UniProtKB:O76083)	Uncharacterized protein	Ensembl
LOC102128874	-81.6645
LOC102129582	-81.5216
LOC102135530	-81.1228
EMX1	-81.0065	UniProtKB	F6PJY8, F6PJB0, F7AFG5, G1RHC7, U3IGT4, H9FAC0, F6T3H4, A0A096N253, E1BRX3, E1B7Q1, H2RCU3, G3W5S6, W5PPV1, F6U4X9, G3W5S7, H2V7C7, I3NFB9, G1TJP2, K7G5Z1, H3AEN5, H0Y2A8, M3Y810, G1QEV9, H2V7C9, G5E6U2, V8N824, Q04741, J9P7A7, A0A0D9RS22, H2V7D1, F8W1B5, G1MAV8, F1SLF1, H0W1I9, H9GDE0, G3UKX8, H2V7D0, U3KD93	0021895 // cerebral cortex neuron differentiation (GO_REF:0000019 [IEA] Ensembl:ENSMUSP00000046026) /// 0021796 // cerebral cortex regionalization (GO_REF:0000019 [IEA] Ensembl:ENSMUSP00000046026) /// 0021987 // cerebral cortex development (GO_REF:0000019 [IEA] Ensembl:ENSMUSP00000046026) /// 0006355 // regulation of transcription, DNA-dependent (GO_REF:0000002 [IEA] InterPro:IPR017970) /// 19901…	0005634 // nucleus (GO_REF:0000019 [IEA] Ensembl:ENSP00000258106) /// 0005634 // nucleus (GO_REF:0000037 [IEA] UniProtKB-KW:KW-0539) /// 0005737 // cytoplasm (GO_REF:0000037 [IEA] UniProtKB-KW:KW-0963) /// 0005634 // nucleus (GO_REF:0000039 [IEA] UniProtKB-SubCell:SL-0191) /// 0005634 // nucleus (GO_REF:0000038 [IEA] UniProtKB-KW:KW-0539) /// 0005737 // cytoplasm (GO_REF:0000039 [IEA] UniProtKB-S…	0003677 // DNA binding (GO_REF:0000037 [IEA] UniProtKB-KW:KW-0371) /// 0003677 // DNA binding (GO_REF:0000002 [IEA] InterPro:IPR000047|InterPro:IPR001356|InterPro:IPR009057) /// 0003677 // DNA binding (GO_REF:0000038 [IEA] UniProtKB-KW:KW-0238) /// 0003677 // DNA binding (GO_REF:0000002 [IEA] InterPro:IPR001356|InterPro:IPR009057) /// 0003677 // DNA binding (GO_REF:0000038 [IEA] UniProtKB-KW:KW-0…	Uncharacterized protein	Ensembl
BNC2	-80.5421	UniProtKB	F7IG44, H0V762, A0A0D9RA98, M3WT48, H2PS43, A0A0A9XC47, S4R3X5, M3XY46, F6SAX3, G1M0Z5, U3JK66, F5H586, H0Y4J1, A0A034WQ03, A0A096P1H6, K7EU71, V8PEZ3, H9FBC7, H9FLC8, H9FLC9, G3SLT1, A0A034WTM8, Q06HB6, F7IDP4, F1PDU8, Q06HB5, Q06HB8, G1P1P1, K7GK07, Q06HB7, G3UF48, H0Y6W5, S4R3K9, F1PDV0, I3N364, I3LG80, H0Z221, F6T7A3, F1MUR4, I3MHK1, G1KUC5, U3IL16, F6RQH8, F6RQH2, G1S743, B1APH0, G3QPE9, W5P…	0006355 // regulation of transcription, DNA-dependent (GO_REF:0000037 [IEA] UniProtKB-KW:KW-0805) /// 0006351 // transcription, DNA-dependent (GO_REF:0000037 [IEA] UniProtKB-KW:KW-0804) /// 0043586 // tongue development (GO_REF:0000019 [IEA] Ensembl:ENSMUSP00000135375) /// 0003416 // endochondral bone growth (GO_REF:0000019 [IEA] Ensembl:ENSMUSP00000135375) /// 0060021 // palate development (GO_R…	0005886 // plasma membrane (GO_REF:0000019 [IEA] Ensembl:ENSP00000370047) /// 0005654 // nucleoplasm (GO_REF:0000052 [IDA]) /// 0005634 // nucleus (GO_REF:0000037 [IEA] UniProtKB-KW:KW-0539) /// 0005737 // cytoplasm (GO_REF:0000052 [IDA]) /// 0005634 // nucleus (GO_REF:0000039 [IEA] UniProtKB-SubCell:SL-0191) /// 0005886 // plasma membrane (GO_REF:0000052 [IDA]) /// 0005654 // nucleoplasm (GO_REF…	0046872 // metal ion binding (GO_REF:0000002 [IEA] InterPro:IPR007087) /// 0046872 // metal ion binding (GO_REF:0000037 [IEA] UniProtKB-KW:KW-0479) /// 0003677 // DNA binding (GO_REF:0000019 [IEA] Ensembl:ENSMUSP00000135375) /// 0008270 // zinc ion binding (GO_REF:0000002 [IEA] InterPro:IPR007527)	Zinc finger protein basonuclin-2	InterPro
SOD3	-80.4104	UniProtKB	H2QPA4, A0A096NYX7, W5NQP5, F7FQX5, H2PD13, M0R1V4, A0A077D9Y4, Q5XNS3, Q5XNS4, I3LUD1, G1LPB6, M3Z8T3, Q96UT6, G1NIN0, G3TMG2, V8NDX7, X2C2X9, K7G722, H0ZGM0, A0A0D9SEA1, G3W9F8, B9WJN7, Q5QE66, G1K8G8, F1PAS8, G3S2L7, Q33DP1, P08294, G1S4C6, F7H9D9, U3KJS3, S8ETL1, H9FYU6, G1PZI4, U3I1W3, E7CGB7, P41975, F6UAR4, F1NHI4, H0VEG7, H3ABI2	0046688 // response to copper ion (GO_REF:0000019 [IEA] Ensembl:ENSRNOP00000005155) /// 0019430 // removal of superoxide radicals (GO_REF:0000019 [IEA] Ensembl:ENSMUSP00000098768) /// 0019430 // removal of superoxide radicals (GO_REF:0000002 [IEA] InterPro:IPR018152) /// 0006801 // superoxide metabolic process (GO_REF:0000002 [IEA] InterPro:IPR001424|InterPro:IPR024141) /// 0019430 // removal of …	0005576 // extracellular region (Reactome:REACT_264358 [TAS]) /// 0031012 // extracellular matrix (GO_REF:0000019 [IEA] Ensembl:ENSP00000371554) /// 0070062 // extracellular vesicular exosome (PMID:23533145 [IDA]) /// 0031012 // extracellular matrix (GO_REF:0000019 [IEA] Ensembl:ENSRNOP00000005155) /// 0005737 // cytoplasm (GO_REF:0000019 [IEA] Ensembl:ENSRNOP00000005155) /// 0005802 // trans-Gol…	0008201 // heparin binding (GO_REF:0000037 [IEA] UniProtKB-KW:KW-0358) /// 0005507 // copper ion binding (GO_REF:0000033 [IBA] PANTHER:PTN000000113) /// 0016209 // antioxidant activity (GO_REF:0000037 [IEA] UniProtKB-KW:KW-0049) /// 0046872 // metal ion binding (GO_REF:0000002 [IEA] InterPro:IPR001424) /// 0016491 // oxidoreductase activity (GO_REF:0000038 [IEA] UniProtKB-KW:KW-0560) /// 0004784 …	Superoxide dismutase [Cu-Zn]	InterPro
ATP12A	-79.7022	UniProtKB	F7FNQ6, G1MSL6, M4LUP7, Q92036, F6Z6X5, W5PZF8, F7DHD7, F6Z011, F7HUR2, K7EAE3, G1SSX6, H2NJE9, M3W6P5, G3QG49, H0YQT0, G1RUC7, G1PKF6, K7FMZ1, F1NZB7, V8NKX5, F1P8N4, M3YPD8, H9GFY6, A0A096NH15, A0A0D9RZL1, G1M802, Q64392, F1N1K4, A0A0B2UNS9, J9NZ73, H2Q7A8, H0ZYY8, U3IQ75, G3RT56, Q9TV52, A0A0B2UPR6, P54707, H3CFG1, D7NY64, G3VK56, U3JT89, D7NY63, I3LN55, D7NY62, H0WNI0	0034220 // ion transmembrane transport (Reactome:REACT_25300 [TAS]) /// 0015992 // proton transport (GO_REF:0000037 [IEA] UniProtKB-KW:KW-0375) /// 0006810 // transport (GO_REF:0000037 [IEA] UniProtKB-KW:KW-0813) /// 0030001 // metal ion transport (GO_REF:0000019 [IEA] Ensembl:ENSRNOP00000028093) /// 0006885 // regulation of pH (GO_REF:0000019 [IEA] Ensembl:ENSMUSP00000007340) /// 0035725 // sodi…	0016020 // membrane (GO_REF:0000038 [IEA] UniProtKB-KW:KW-0472) /// 0016020 // membrane (GO_REF:0000037 [IEA] UniProtKB-KW:KW-0472) /// 0016021 // integral to membrane (GO_REF:0000002 [IEA] InterPro:IPR001757|InterPro:IPR005775|InterPro:IPR030318) /// 0016021 // integral to membrane (GO_REF:0000038 [IEA] UniProtKB-KW:KW-0812) /// 0016021 // integral to membrane (GO_REF:0000002 [IEA] InterPro:IPR0…	0000166 // nucleotide binding (GO_REF:0000002 [IEA] InterPro:IPR008250) /// 0016787 // hydrolase activity (GO_REF:0000037 [IEA] UniProtKB-KW:KW-0378) /// 0008900 // hydrogen:potassium-exchanging ATPase activity (GO_REF:0000003 [IEA] EC:3.6.3.10) /// 0000166 // nucleotide binding (GO_REF:0000002 [IEA] InterPro:IPR023299) /// 0016787 // hydrolase activity (GO_REF:0000038 [IEA] UniProtKB-KW:KW-0378)…	Uncharacterized protein	InterPro	/// mcf00190 // Oxidative phosphorylation - Macaca fascicularis (crab-eating macaque)
MRO	-79.6199	UniProtKB	D2H523, H0XFV5, F7F470, F1RPP0, A0A096N9Q3, Q58DE2, F7GJC6, F7AAN7, H2NWD1, H2QEJ3, F1PAY1, G3SIT6, G3W1E2, F7ICF4, Q9BYG7, G1STJ1, I3MEJ1, F7DVH1, H0V5W5, W5P325, G3N261, Q8WNV3, G1PQB9, G3TAJ1, M3WQZ1, M3YBM8		0005634 // nucleus (GO_REF:0000037 [IEA] UniProtKB-KW:KW-0539) /// 0005730 // nucleolus (GO_REF:0000039 [IEA] UniProtKB-SubCell:SL-0188) /// 0005634 // nucleus (GO_REF:0000019 [IEA] Ensembl:ENSMUSP00000113392) /// 0005730 // nucleolus (GO_REF:0000019 [IEA] Ensembl:ENSMUSP00000113392)		Uncharacterized protein	Ensembl
MOXD1	-79.3955	UniProtKB	H2QTR2, E1B8M5, F6SBH2, B3EX54, W5PXZ0, Q98ST7, H9GUE0, F1S3P7, G3WLK0, U6D9D6, C1FXT5, A6PVS1, V8P0Z3, B1MTF1, B2KI48, G3QM38, M3WCF8, U3KBA6, I3MFD8, A0A0D9RVT6, G1LVI4, U3KBA5, Q6UVY6, H0ZN04, H0WME5, G1P235, H2PKC4, H9F6Z3, B0KWA2, H0UYT3, U3INK7, H9EY18, F7ATN1, A9X181, G1RWT1, M3YTG8, K7DDX6, E2R4Q3, G3TIR0, F7E0X4, G1NKD2, F1NBR3, K7G8R3, G1SV85, G3WLJ9, H3ABI3, H3ABI4	0055114 // oxidation-reduction process (GO_REF:0000037 [IEA] UniProtKB-KW:KW-0560) /// 0055114 // oxidation-reduction process (GO_REF:0000002 [IEA] InterPro:IPR000945) /// 0055114 // oxidation-reduction process (GO_REF:0000002 [IEA] InterPro:IPR000323|InterPro:IPR000945|InterPro:IPR014784)	0005789 // endoplasmic reticulum membrane (GO_REF:0000039 [IEA] UniProtKB-SubCell:SL-0097) /// 0005789 // endoplasmic reticulum membrane (GO_REF:0000019 [IEA] Ensembl:ENSP00000356940) /// 0016020 // membrane (GO_REF:0000037 [IEA] UniProtKB-KW:KW-0472) /// 0016021 // integral to membrane (GO_REF:0000037 [IEA] UniProtKB-KW:KW-0812) /// 0005789 // endoplasmic reticulum membrane (PMID:15337741 [IDA])…	0005515 // protein binding (PMID:25416956 [IPI] UniProtKB:O76003) /// 0004497 // monooxygenase activity (GO_REF:0000038 [IEA] UniProtKB-KW:KW-0503) /// 0046872 // metal ion binding (GO_REF:0000037 [IEA] UniProtKB-KW:KW-0479) /// 0004497 // monooxygenase activity (GO_REF:0000002 [IEA] InterPro:IPR000323) /// 0016491 // oxidoreductase activity (GO_REF:0000037 [IEA] UniProtKB-KW:KW-0560) /// 0005507…	Uncharacterized protein	InterPro
ILDR2	-79.1305	UniProtKB	H0W571, G3QYQ4, M3X1C6, G1KZG9, A0A096N4D1, G1NNP5, G3SWV4, F7DDQ8, F1PNU1, K7FSS0, A6QPM5, G1Q486, U3KM95, H2N4W1, F7EZW8, F7C0P6, G1KJ80, F7AXH6, Q71H61, M3YW67, W5PQK5, G3X1G9, F1NTX7, H0WWQ0, F7IA70, U3JFQ0, H2Q0J0, U3IH19, I3MPQ7	0031016 // pancreas development (GO_REF:0000019 [IEA] Ensembl:ENSMUSP00000107047) /// 0030073 // insulin secretion (GO_REF:0000019 [IEA] Ensembl:ENSMUSP00000107047) /// 0009749 // response to glucose stimulus (GO_REF:0000019 [IEA] Ensembl:ENSMUSP00000107047) /// 0048873 // homeostasis of number of cells within a tissue (GO_REF:0000019 [IEA] Ensembl:ENSMUSP00000107047) /// 0030154 // cell differen…	0005789 // endoplasmic reticulum membrane (GO_REF:0000039 [IEA] UniProtKB-SubCell:SL-0097) /// 0016020 // membrane (GO_REF:0000037 [IEA] UniProtKB-KW:KW-0472) /// 0016021 // integral to membrane (GO_REF:0000037 [IEA] UniProtKB-KW:KW-0812) /// 0005783 // endoplasmic reticulum (GO_REF:0000037 [IEA] UniProtKB-KW:KW-0256) /// 0005623 // cell (GO_REF:0000019 [IEA] Ensembl:ENSMUSP00000107047)		Uncharacterized protein	GOC
TRPV6	-79.0603	UniProtKB	Q7T2Z4, F7IJM7, Q9H1D0, F6UPE4, M3WLM3, A7Y2X7, F7IJK0, M3YAP3, F7IIA8, V5NAT2, H0UU06, A0A0B2V2R1, H9F3T3, A0A0G2JMR5, G3VQP1, F1PHF9, A0A087WV12, F7DSL2, H2R1M4, G1LIQ3, B6V8E1, U3BS76, Q4U456, C9JHY1, V8P2P1, B3VQM4, H2PNU5, E1BAN3, G3TKX7, F7G979, F7IJL2, G1STA8, I3MAU4, H0X9B3, C6L2A6, F6ZFD1, A0A0D9R4Y5, F1SRU0, U6E086, G3RHV5, A0A096MSP9, F7IRL5, W5Q626, A0A0B2VE94, F1NAX8, G1QR79	0070588 // calcium ion transmembrane transport (GO_REF:0000002 [IEA] InterPro:IPR008344|InterPro:IPR008345) /// 0070588 // calcium ion transmembrane transport (Reactome:REACT_169333 [TAS]) /// 0006816 // calcium ion transport (GO_REF:0000002 [IEA] InterPro:IPR008344|InterPro:IPR008346) /// 0006816 // calcium ion transport (GO_REF:0000002 [IEA] InterPro:IPR008346) /// 0006811 // ion transport (GO_…	0016020 // membrane (GO_REF:0000002 [IEA] InterPro:IPR005821) /// 0016021 // integral to membrane (GO_REF:0000002 [IEA] InterPro:IPR004729|InterPro:IPR008344|InterPro:IPR008345) /// 0016021 // integral to membrane (GO_REF:0000002 [IEA] InterPro:IPR004729|InterPro:IPR008344|InterPro:IPR008346) /// 0016020 // membrane (GO_REF:0000037 [IEA] UniProtKB-KW:KW-0472) /// 0016021 // integral to membrane (…	0005516 // calmodulin binding (GO_REF:0000019 [IEA] Ensembl:ENSP00000352358) /// 0005262 // calcium channel activity (GO_REF:0000002 [IEA] InterPro:IPR008345) /// 0005216 // ion channel activity (GO_REF:0000002 [IEA] InterPro:IPR004729) /// 0005262 // calcium channel activity (GO_REF:0000002 [IEA] InterPro:IPR008344) /// 0005262 // calcium channel activity (GO_REF:0000002 [IEA] InterPro:IPR008346…	Transient receptor potential cation channel subfamily V member 6	InterPro	/// mcf04970 // Salivary secretion - Macaca fascicularis (crab-eating macaque) /// mcf04978 // Mineral absorption - Macaca fascicularis (crab-eating macaque)
SLC16A9	-78.7271	UniProtKB	Q5R5M4, F6WBT5, A0A096P569, U3JHU2, V8NMK6, H2NAU3, F1NNQ2, G3VA40, G1RNR4, H9G5D0, I3N3W8, H2Q1X9, H2ZXI5, R0LF40, E2RQY9, Q7RTY1, W5P237, G3SXJ7, G1MV38, G3X1Y6, H0WX24, H0UTN0, A0A0C9R5V5, M3YHW7, M3X032, H9EZF8, H9F6K4, H0Z547, A0A0D9R4R7, G1T5U3, Q5ZJU0, F6SCZ2, F1N294, K7FID8, D2H0V7, F7DI89, F7FZ70, F1RG05, B2DG21, F7C4J8, G3QNE6	0046415 // urate metabolic process (PMID:19503597 [IMP]) /// 0034220 // ion transmembrane transport (GO_REF:0000033 [IBA] PANTHER:PTN000145408) /// 0015718 // monocarboxylic acid transport (GO_REF:0000033 [IBA] PANTHER:PTN000888455) /// 0055085 // transmembrane transport (GO_REF:0000002 [IEA] InterPro:IPR011701) /// 0006810 // transport (GO_REF:0000037 [IEA] UniProtKB-KW:KW-0813) /// 0046415 // u…	0005886 // plasma membrane (GO_REF:0000037 [IEA] UniProtKB-KW:KW-1003) /// 0016020 // membrane (GO_REF:0000037 [IEA] UniProtKB-KW:KW-0472) /// 0005886 // plasma membrane (GO_REF:0000039 [IEA] UniProtKB-SubCell:SL-0039) /// 0016021 // integral to membrane (GO_REF:0000037 [IEA] UniProtKB-KW:KW-0812) /// 0016021 // integral to membrane (GO_REF:0000002 [IEA] InterPro:IPR011701) /// 0016021 // integra…	0005515 // protein binding (PMID:25416956 [IPI] UniProtKB:Q14240) /// 0005515 // protein binding (PMID:25416956 [IPI] UniProtKB:Q9NSK0) /// 0005515 // protein binding (PMID:25416956 [IPI] UniProtKB:Q9Y3B7) /// 0015293 // symporter activity (GO_REF:0000037 [IEA] UniProtKB-KW:KW-0769) /// 0008028 // monocarboxylic acid transmembrane transporter activity (GO_REF:0000033 [IBA] PANTHER:PTN000888455)	Uncharacterized protein	InterPro
WT1	-78.0442	UniProtKB	U4MHY5, G3MWM8, I3MXC0, F6YUN9, U3IDS1, F7HMU9, I0J0J2, H0Y3F0, G3RQ97, I0FUW8, P50902, I0FUW7, I0FUW6, G1KAV9, O62651, F1SGQ9, M3VUI1, F7HMT6, G1Q8V3, G3SXM9, H0WVN1, V9GZX5, F6W139, Q9TSS7, W5S707, O93433, F6W133, P19544, H3B9M8, K7EVK2, W5Q499, F7HMJ9, K7G529, F6YS87, A9XK31, O18782, A9XK32, A9XK33, H0Z3A3, A9XK34, A9XK35, B2BR30, A9XK36, B2BR31, G3WYK6, A9XK37, B2BR32, I3L5W6, P49953, F6YS80,…	0045892 // negative regulation of transcription, DNA-dependent (PMID:9815658 [IDA]) /// 0006355 // regulation of transcription, DNA-dependent (GO_REF:0000037 [IEA] UniProtKB-KW:KW-0805) /// 0043066 // negative regulation of apoptotic process (GO_REF:0000024 [ISS] UniProtKB:P22561) /// 0006355 // regulation of transcription, DNA-dependent (GO_REF:0000019 [IEA] Ensembl:ENSMUSP00000117891) /// 00001…	0005634 // nucleus (GO_REF:0000037 [IEA] UniProtKB-KW:KW-0539) /// 0005737 // cytoplasm (GO_REF:0000037 [IEA] UniProtKB-KW:KW-0963) /// 0005634 // nucleus (GO_REF:0000024 [ISS] UniProtKB:P22561) /// 0005634 // nucleus (GO_REF:0000039 [IEA] UniProtKB-SubCell:SL-0191) /// 0005737 // cytoplasm (GO_REF:0000024 [ISS] UniProtKB:P22561) /// 0005634 // nucleus (GO_REF:0000002 [IEA] InterPro:IPR000976) //…	0003677 // DNA binding (GO_REF:0000037 [IEA] UniProtKB-KW:KW-0238) /// 0005515 // protein binding (PMID:16934801 [IPI] UniProtKB:Q9BWF3) /// 0003676 // nucleic acid binding (GO_REF:0000002 [IEA] InterPro:IPR013087) /// 0003700 // sequence-specific DNA binding transcription factor activity (GO_REF:0000024 [ISS] UniProtKB:P22561) /// 0043565 // sequence-specific DNA binding (GO_REF:0000024 [ISS] Un…	Uncharacterized protein	Ensembl	/// mcf05202 // Transcriptional misregulation in cancer - Macaca fascicularis (crab-eating macaque)
LOC102127504	-78.0378
GPR56	-77.0169	UniProtKB	U3EUN1, F6REN8, K7DC97, I2CUW6, U3C7R1, F6QW87, H9G1V4, F6PGK0, F6REQ8, E1C0Q2, K7CY90, V8NFM0, U6CVB6, Q9Y653, A0A024R6U7, U3FP32, H9ZFE3, F1RF36, U3EMQ3, H9EXE0, A4IF70, H2RDP7, F6REP5, Q50DM6, F6TZI9, Q50DM5, Q50DM8, F6YEC0, Q50DM7, H9YVI5, H9YVI6	0007186 // G-protein coupled receptor signaling pathway (GO_REF:0000037 [IEA] UniProtKB-KW:KW-0297) /// 0001525 // angiogenesis (GO_REF:0000019 [IEA] Ensembl:ENSP00000455215) /// 0008285 // negative regulation of cell proliferation (GO_REF:0000019 [IEA] Ensembl:ENSP00000455215) /// 0007420 // brain development (GO_REF:0000019 [IEA] Ensembl:ENSP00000455215) /// 0007186 // G-protein coupled recepto…	0005622 // intracellular (GO_REF:0000019 [IEA] Ensembl:ENSP00000455215) /// 0005886 // plasma membrane (GO_REF:0000040 [IEA] UniProtKB-SubCell:SL-0039) /// 0016020 // membrane (GO_REF:0000038 [IEA] UniProtKB-KW:KW-0472) /// 0070062 // extracellular vesicular exosome (PMID:23533145 [IDA]) /// 0016020 // membrane (GO_REF:0000037 [IEA] UniProtKB-KW:KW-0472) /// 0016021 // integral to membrane (GO_RE…	0004930 // G-protein coupled receptor activity (GO_REF:0000037 [IEA] UniProtKB-KW:KW-0297) /// 0004871 // signal transducer activity (GO_REF:0000037 [IEA] UniProtKB-KW:KW-0807) /// 0004930 // G-protein coupled receptor activity (PMID:10049584 [TAS]) /// 0005518 // collagen binding (GO_REF:0000024 [ISS] UniProtKB:Q8K209) /// 0050840 // extracellular matrix binding (GO_REF:0000019 [IEA] Ensembl:ENS…	G protein-coupled receptor 56, isoform CRA_b	InterPro
GPRC6A	-77.0152	UniProtKB	F7FRV1, G1RS27, H2R6Z5, F6ZRQ2, M3YS31, E1BPQ3, A0A096NE22, F7AD15, T2EUF7, T2ETI6, F6ZXM6, G3SSF6, M3XBE3, K7FM93, U3K926, F1RTU8, G3W3X2, E2RTB9, G1SYT0, Q5T6X5, F7HS58, F6U248, G1KPJ6, H2PK60, G1PF93, F6ZQY5, A0A0D9RTE2, H0X5U1, G1NRT9, T2EUK9, T2EUI3, E1C4L4, R0K1F8, G3QFV1, T2ETF2, T2EUK4, D2HNW5, I3MJ02, F6ZQU2, T2EV93, H3ABU4, T2EUK0, H0ZNV7, V8NMR5	0019722 // calcium-mediated signaling (GO_REF:0000019 [IEA] Ensembl:ENSMUSP00000020062) /// 0007186 // G-protein coupled receptor signaling pathway (GO_REF:0000002 [IEA] InterPro:IPR000337|InterPro:IPR004073|InterPro:IPR011500|InterPro:IPR017978|InterPro:IPR017979) /// 0007186 // G-protein coupled receptor signaling pathway (GO_REF:0000037 [IEA] UniProtKB-KW:KW-0297) /// 0007186 // G-protein coup…	0005886 // plasma membrane (Reactome:REACT_15291 [TAS]) /// 0016020 // membrane (GO_REF:0000038 [IEA] UniProtKB-KW:KW-0472) /// 0005622 // intracellular (GO_REF:0000019 [IEA] Ensembl:ENSMUSP00000020062) /// 0016021 // integral to membrane (GO_REF:0000002 [IEA] InterPro:IPR000337|InterPro:IPR004073|InterPro:IPR017978|InterPro:IPR017979) /// 0016021 // integral to membrane (GO_REF:0000002 [IEA] Int…	0004930 // G-protein coupled receptor activity (GO_REF:0000002 [IEA] InterPro:IPR000337|InterPro:IPR004073|InterPro:IPR011500|InterPro:IPR017978|InterPro:IPR017979) /// 0004871 // signal transducer activity (GO_REF:0000038 [IEA] UniProtKB-KW:KW-0807) /// 0004930 // G-protein coupled receptor activity (GO_REF:0000037 [IEA] UniProtKB-KW:KW-0297) /// 0004871 // signal transducer activity (GO_REF:000…	Uncharacterized protein	UniProt
LRRIQ1	-76.0894	UniProtKB	M3Y8L3	0007275 // multicellular organismal development (GO_REF:0000038 [IEA] UniProtKB-KW:KW-0217) /// 0006355 // regulation of transcription, DNA-dependent (GO_REF:0000002 [IEA] InterPro:IPR017970)	0005634 // nucleus (GO_REF:0000038 [IEA] UniProtKB-KW:KW-0539) /// 0005634 // nucleus (GO_REF:0000040 [IEA] UniProtKB-SubCell:SL-0191)	0003677 // DNA binding (GO_REF:0000038 [IEA] UniProtKB-KW:KW-0238) /// 0003677 // DNA binding (GO_REF:0000038 [IEA] UniProtKB-KW:KW-0371) /// 0003677 // DNA binding (GO_REF:0000002 [IEA] InterPro:IPR001356|InterPro:IPR009057) /// 0043565 // sequence-specific DNA binding (GO_REF:0000002 [IEA] InterPro:IPR017970)	Uncharacterized protein	InterPro
LOC102142024	-75.9777
TFAP2B	-75.2131	UniProtKB	F7GKB8, I3MSU8, I3LU63, G3UK89, V8PJS2, U3J2Q0, H0ZSR3, F7HFW9, H2PJC1, G1TZ69, H2QT62, Q92481, H0WH07, G1LQ59, H3AMB9, Q76HI7, A0A0D9RKF9, G1NN65, X6R4Y8, G1KDX1, G1PU23, F6VFE2, G3WH36, Q0VC35, M3WMP4, F6YBR3, G3SBQ3, M3YCF1, K7FLC5, F6U0N4, W5PTF9, W5PTF8, H0W1W8, K7FLD0, A0A096NJ19, G3TRK8, F6TUI8, F6R2V1, G1QV41, G1LQ46, U3KE74, F7HFX1, V8PJB0, F6R2P2, G3RF96	0045444 // fat cell differentiation (GO_REF:0000019 [IEA] Ensembl:ENSMUSP00000027059) /// 0043154 // negative regulation of cysteine-type endopeptidase activity involved in apoptotic process (GO_REF:0000019 [IEA] Ensembl:ENSMUSP00000027059) /// 0006355 // regulation of transcription, DNA-dependent (GO_REF:0000037 [IEA] UniProtKB-KW:KW-0805) /// 0045893 // positive regulation of transcription, DNA…	0005634 // nucleus (GO_REF:0000037 [IEA] UniProtKB-KW:KW-0539) /// 0005634 // nucleus (GO_REF:0000039 [IEA] UniProtKB-SubCell:SL-0191) /// 0005634 // nucleus (PMID:12169688 [IC] GO:0003700) /// 0005634 // nucleus (GO_REF:0000024 [ISS] UniProtKB:Q92481) /// 0005634 // nucleus (GO_REF:0000002 [IEA] InterPro:IPR004979|InterPro:IPR008122) /// 0005634 // nucleus (GO_REF:0000002 [IEA] InterPro:IPR00497…	0000979 // RNA polymerase II core promoter sequence-specific DNA binding (GO_REF:0000019 [IEA] Ensembl:ENSP00000377265) /// 0000983 // RNA polymerase II core promoter sequence-specific DNA binding transcription factor activity (GO_REF:0000024 [ISS] UniProtKB:Q61313) /// 0003682 // chromatin binding (GO_REF:0000024 [ISS] UniProtKB:P34056) /// 0003700 // sequence-specific DNA binding transcription …	Uncharacterized protein	Ensembl
LOC102147137	-75.1463
LOC102128223	-74.9748
GALNT14	-74.287	UniProtKB	F6VYP5, F7E815, H9F0P8, H0WM93, F7E811, F7I5Z6, M3W2E7, F7CGA1, F6ZDP9, G1KGD4, G1LBV1, G3RKA0, J3KQQ5, F7EBB0, J9NS39, H2P6K4, H9F8F6, M3XZL1, A0A0D9RFG9, A0A096MVC7, U3KA12, U3IQ66, W5QEI6, F1PYH9, F1MWE8, G1SPP7, Q96FL9, G3UM23, G1PAL6, G3W873, G3U4A5, K7FBL7, H0V276, V8P886, F1S3Y5, G1N1H9, G3THS3, G1S004, G1KGG7, F1NGN7, H0Z2K9, I3MIM3, F7I9U3	0043687 // post-translational protein modification (Reactome:REACT_22161 [TAS]) /// 0044267 // cellular protein metabolic process (Reactome:REACT_17015 [TAS]) /// 0008152 // metabolic process (GO_REF:0000038 [IEA] UniProtKB-KW:KW-0808) /// 0006493 // protein O-linked glycosylation (Reactome:REACT_263902 [TAS]) /// 0016266 // O-glycan processing (Reactome:REACT_115606 [TAS]) /// 0006486 // protein…	0016020 // membrane (GO_REF:0000038 [IEA] UniProtKB-KW:KW-0472) /// 0016020 // membrane (GO_REF:0000037 [IEA] UniProtKB-KW:KW-0472) /// 0016021 // integral to membrane (GO_REF:0000037 [IEA] UniProtKB-KW:KW-0812) /// 0000139 // Golgi membrane (Reactome:REACT_115586 [TAS]) /// 0016021 // integral to membrane (GO_REF:0000038 [IEA] UniProtKB-KW:KW-0812) /// 0005794 // Golgi apparatus (GO_REF:0000037 …	0030246 // carbohydrate binding (GO_REF:0000038 [IEA] UniProtKB-KW:KW-0430) /// 0016740 // transferase activity (GO_REF:0000038 [IEA] UniProtKB-KW:KW-0808) /// 0046872 // metal ion binding (GO_REF:0000037 [IEA] UniProtKB-KW:KW-0479) /// 0016757 // transferase activity, transferring glycosyl groups (GO_REF:0000038 [IEA] UniProtKB-KW:KW-0328) /// 0030246 // carbohydrate binding (GO_REF:0000037 [IEA…	Polypeptide N-acetylgalactosaminyltransferase	UniProt	/// mcf01100 // Metabolic pathways - Macaca fascicularis (crab-eating macaque) /// mcf00512 // Mucin type O-Glycan biosynthesis - Macaca fascicularis (crab-eating macaque)
SCNN1G	-73.9203	UniProtKB	A0A0A7JU11, G1LXW8, F1RPF1, A0A0D9R3K9, A0A0A7JTS5, G3QWQ8, A0A0A7JY78, Q28738, A0A096NHD9, W5Q558, H2QAR5, F6Q7G2, H0UT09, A0A0A7JU05, A0A0A7JTT1, G1TDL6, H0WH25, F1NW62, G1N4M0, G1P7J1, F6U4Y2, A0A0A7JY71, I3M421, W5LUA2, G3W678, A0A0A7JWF8, P51170, H3AU95, W5MSK2, K7FSQ4, A0A0A7JWG3, M4AZ89, F6Q9Y1, A0A0A7JTB0, H9GLJ5, U3KI22, G3X8J1, A5X2V1, A0A0A7JWG9, U3D7A2, B8QP46, F7INI6, M3YKZ4, E2RJH6,…	0006814 // sodium ion transport (GO_REF:0000037 [IEA] UniProtKB-KW:KW-0739) /// 0050891 // multicellular organismal water homeostasis (GO_REF:0000024 [ISS] UniProtKB:P51170) /// 0006814 // sodium ion transport (GO_REF:0000002 [IEA] InterPro:IPR001873) /// 0050896 // response to stimulus (GO_REF:0000037 [IEA] UniProtKB-KW:KW-0716) /// 0050891 // multicellular organismal water homeostasis (PMID:241…	0016021 // integral to membrane (GO_REF:0000019 [IEA] Ensembl:ENSMUSP00000000221) /// 0034706 // sodium channel complex (GO_REF:0000024 [ISS] UniProtKB:P51170) /// 0009897 // external side of plasma membrane (GO_REF:0000019 [IEA] Ensembl:ENSMUSP00000000221) /// 0016020 // membrane (GO_REF:0000038 [IEA] UniProtKB-KW:KW-0472) /// 0016324 // apical plasma membrane (GO_REF:0000039 [IEA] UniProtKB-Sub…	0005272 // sodium channel activity (GO_REF:0000002 [IEA] InterPro:IPR001873|InterPro:IPR020903) /// 0015280 // ligand-gated sodium channel activity (GO_REF:0000019 [IEA] Ensembl:ENSMUSP00000000221) /// 0005216 // ion channel activity (GO_REF:0000019 [IEA] Ensembl:ENSP00000300061) /// 0015280 // ligand-gated sodium channel activity (PMID:8640238 [TAS]) /// 0005515 // protein binding (PMID:22493497…	Uncharacterized protein	InterPro	/// mcf04960 // Aldosterone-regulated sodium reabsorption - Macaca fascicularis (crab-eating macaque) /// mcf04742 // Taste transduction - Macaca fascicularis (crab-eating macaque)
LOC102144674	-73.803
LOC101865983	-73.3378
LOC102128807	-73.1886
USP2	-73.1481	UniProtKB	F6Y5K7, V8NLM5, F7DHM3, H3B8K8, H3B8K6, U3CKD5, Q2KHV7, G3SXC7, H0YQ50, H2NFK9, G1R749, G3QQW0, F6XPJ0, B8XI84, G1R748, U3DRM9, U3C284, U3FX71, G3RS85, U3D9R7, E9PSH6, A0A096NFG7, U3JU75, F7EVY9, H2Q4Y6, G3VWE2, F7BTM1, D2GYA2, P36227, U3DC41, E2RSX3, W5Q333, G1STQ2, A5YRZ0, K7FX84, F7FUL4, A0A0D9S3W5, I3LI16, E9PJ34, F7DHN5, O75604, H0WW42, F6WGM6, M3VVS3, M3Y283, H0V3B9, F1SAF6, O57429, G1MU74,…	0006508 // proteolysis (GO_REF:0000037 [IEA] UniProtKB-KW:KW-0645) /// 0050821 // protein stabilization (PMID:19838211 [IMP]) /// 0000122 // negative regulation of transcription from RNA polymerase II promoter (GO_REF:0000019 [IEA] Ensembl:ENSP00000260187) /// 0016579 // protein deubiquitination (PMID:9325273 [IDA]) /// 0050821 // protein stabilization (PMID:17290220 [IDA]) /// 0045931 // positiv…	0005737 // cytoplasm (GO_REF:0000033 [IBA] PANTHER:PTN001520481) /// 0005938 // cell cortex (GO_REF:0000019 [IEA] Ensembl:ENSMUSP00000034508) /// 0005634 // nucleus (GO_REF:0000037 [IEA] UniProtKB-KW:KW-0539) /// 0005764 // lysosome (GO_REF:0000033 [IBA] PANTHER:PTN001162815) /// 0005737 // cytoplasm (GO_REF:0000037 [IEA] UniProtKB-KW:KW-0963) /// 0005634 // nucleus (GO_REF:0000039 [IEA] UniProtK…	0005515 // protein binding (PMID:25416956 [IPI] UniProtKB:Q8IYA8) /// 0030332 // cyclin binding (GO_REF:0000019 [IEA] Ensembl:ENSP00000260187) /// 0005515 // protein binding (PMID:25416956 [IPI] UniProtKB:Q9BVG8) /// 0016787 // hydrolase activity (GO_REF:0000037 [IEA] UniProtKB-KW:KW-0378) /// 0005515 // protein binding (PMID:25416956 [IPI] UniProtKB:Q8ND90) /// 0005515 // protein binding (PMID:2…	Ubiquitin carboxyl-terminal hydrolase	Ensembl
LOC102135373	-72.7944
HOXD9	-72.2492	UniProtKB	G3RLY9, H9H5R9, H3AL89, M3YRI8, H0VSC7, E1BAG4, A0A087X222, G3WTW4, U3IM70, H2P7X5, W5Q7U4, P24340, M3WIP6, F6Y196, G1R251, H2R6D6, I3MVS9, A0A0D9RPM7, U3JKH3, F1RZG2, G3TX36, A0A096N245, E1C676, I7BU84, G9HPT0, H0W8S2, I7BQ33, H9GCI1, F7FTM5, G3T7L4, F7A9F7, G1TQX6, Q9IA13, P28356, H0XDV0, F7FU10, G3QG74, G1L4X9, F6XHV7	0006355 // regulation of transcription, DNA-dependent (GO_REF:0000037 [IEA] UniProtKB-KW:KW-0805) /// 0048704 // embryonic skeletal system morphogenesis (GO_REF:0000019 [IEA] Ensembl:ENSMUSP00000058490) /// 0009952 // anterior/posterior pattern specification (GO_REF:0000019 [IEA] Ensembl:ENSMUSP00000058490) /// 0000122 // negative regulation of transcription from RNA polymerase II promoter (PMID:…	0005634 // nucleus (GO_REF:0000037 [IEA] UniProtKB-KW:KW-0539) /// 0005634 // nucleus (GO_REF:0000019 [IEA] Ensembl:ENSMUSP00000058490) /// 0005634 // nucleus (GO_REF:0000039 [IEA] UniProtKB-SubCell:SL-0191) /// 0005634 // nucleus (GO_REF:0000002 [IEA] InterPro:IPR006711) /// 0005634 // nucleus (GO_REF:0000038 [IEA] UniProtKB-KW:KW-0539) /// 0005634 // nucleus (GO_REF:0000040 [IEA] UniProtKB-SubC…	0003677 // DNA binding (GO_REF:0000037 [IEA] UniProtKB-KW:KW-0371) /// 0003677 // DNA binding (GO_REF:0000019 [IEA] Ensembl:ENSMUSP00000058490) /// 0003677 // DNA binding (GO_REF:0000038 [IEA] UniProtKB-KW:KW-0238) /// 0003700 // sequence-specific DNA binding transcription factor activity (GO_REF:0000019 [IEA] Ensembl:ENSMUSP00000058490) /// 0000977 // RNA polymerase II regulatory region sequence…	Homeobox protein Hox-D9	InterPro
LOC102131941	-71.4067
CA12	-71.2104	UniProtKB	F7DLJ4, H2NNF9, H9GII6, K7CD80, G3WYX9, H3AUJ4, M3WX27, F7F4C7, V8PGP5, H3CSL2, M3XNH9, F1S092, G3WYY0, H0V402, K7FFD4, F7D650, K7FFD1, W5LF33, F6PRS4, H0WKW9, I3MQU5, A0A0D9RIT7, U3BTM4, O43570, H2LSX6, H9KWT3, F7DLH6, U3B8X2, W5QHY9, H9KWT2, G1RNT6, F1Q441, F1MPL2, F1Q440, G1SM71, G3SP77, B3KUB4, M3ZMF6, U3I6V4, G3NL66, H2LSX7, G1L6D2, W5NCH0, E1BYJ0, H2R264, G1P9B3, U3K7L9, Q9MZ30, W5NCG8, A0A…	0044281 // small molecule metabolic process (Reactome:REACT_111217 [TAS]) /// 0006730 // one-carbon metabolic process (GO_REF:0000002 [IEA] InterPro:IPR018338) /// 0055064 // chloride ion homeostasis (PMID:21035102 [IMP]) /// 0008152 // metabolic process (GO_REF:0000002 [IEA] InterPro:IPR018430) /// 0015701 // bicarbonate transport (Reactome:REACT_121123 [TAS]) /// 0055064 // chloride ion homeost…	0016021 // integral to membrane (PMID:9636197 [TAS]) /// 0005886 // plasma membrane (Reactome:REACT_121310 [TAS]) /// 0016020 // membrane (GO_REF:0000037 [IEA] UniProtKB-KW:KW-0472) /// 0016021 // integral to membrane (GO_REF:0000037 [IEA] UniProtKB-KW:KW-0812) /// 0016020 // membrane (GO_REF:0000039 [IEA] UniProtKB-SubCell:SL-0162) /// 0016021 // integral to membrane (GO_REF:0000002 [IEA] InterP…	0004089 // carbonate dehydratase activity (GO_REF:0000002 [IEA] InterPro:IPR018430) /// 0046872 // metal ion binding (GO_REF:0000037 [IEA] UniProtKB-KW:KW-0479) /// 0008270 // zinc ion binding (GO_REF:0000002 [IEA] InterPro:IPR018338|InterPro:IPR018430) /// 0004089 // carbonate dehydratase activity (GO_REF:0000002 [IEA] InterPro:IPR018338|InterPro:IPR018430) /// 0016829 // lyase activity (GO_REF:…	Uncharacterized protein	InterPro	/// mcf00910 // Nitrogen metabolism - Macaca fascicularis (crab-eating macaque)
LOC102138409	-70.8616
LOC102133964	-70.6259
NRXN2	-70.4606	UniProtKB	F6YED9, K7F7E3, K7F7E7, G1SXI6, V8NV86, H7C3J4, F6VQS1, I2CUA9, H7BZC7, C3PT44, H2Q403, Q9P2S2, F6Z7U0, G1MHQ4, H3B198, G1QZ07, B1MTL1, B3RF37, G3UKE7, I3MKU7, W5PDX4, M3YN25, F7IJJ7, F7ICH2, F7IPG7, G3SPU6, E1BFN9, B0KWK0, H2NCZ3, G5E9G7, M3VXP8, F6Z7S3, H9GM03, K7E7Y9, B5SNK5, J9NSB0, F6Z7H4, F1RQP6, B0CM62, U3FSB9, H9FJL4, H9H660, B2KIB2, G3QM14, H9GVB7, H0UUP5, V8NEX8, H7C3D6, H9F9N4, H3A592,…	0097104 // postsynaptic membrane assembly (GO_REF:0000024 [ISS] UniProtKB:Q3UGZ9) /// 0007268 // synaptic transmission (GO_REF:0000024 [ISS] UniProtKB:Q3UGZ9) /// 0035176 // social behavior (PMID:21424692 [IMP]) /// 0071625 // vocalization behavior (GO_REF:0000019 [IEA] Ensembl:ENSP00000265459) /// 0008045 // motor neuron axon guidance (GO_REF:0000019 [IEA] Ensembl:ENSDARP00000119607) /// 0097118…	0016020 // membrane (GO_REF:0000038 [IEA] UniProtKB-KW:KW-0472) /// 0016021 // integral to membrane (GO_REF:0000002 [IEA] InterPro:IPR027160) /// 0016020 // membrane (GO_REF:0000037 [IEA] UniProtKB-KW:KW-0472) /// 0005623 // cell (GO_REF:0000019 [IEA] Ensembl:ENSMUSP00000109089) /// 0016021 // integral to membrane (GO_REF:0000037 [IEA] UniProtKB-KW:KW-0812) /// 0005623 // cell (GO_REF:0000024 [IS…	0046872 // metal ion binding (GO_REF:0000037 [IEA] UniProtKB-KW:KW-0479) /// 0004888 // transmembrane signaling receptor activity (GO_REF:0000024 [ISS] UniProtKB:Q3UGZ9) /// 0046872 // metal ion binding (GO_REF:0000002 [IEA] InterPro:IPR027160) /// 0004888 // transmembrane signaling receptor activity (PMID:18923512 [NAS]) /// 0005246 // calcium channel regulator activity (GO_REF:0000024 [ISS] Uni…	Uncharacterized protein	InterPro	/// mcf04514 // Cell adhesion molecules (CAMs) - Macaca fascicularis (crab-eating macaque)
LOC101866988	-70.257								/// mcf00534 // Glycosaminoglycan biosynthesis - heparan sulfate / heparin - Macaca fascicularis (crab-eating macaque)
CRMP1	-69.7613	UniProtKB	H0WGP6, U3K4P3, Q96I11, U3K4P1, G3RD04, G1P5N8, M3W1I9, A0A096NZD1, F6X6E5, B3KT07, R4GK02, F7AKF2, U3F109, W5P8V7, Q14194, G3UN65, F7BMS3, G3UB29, H2RDF9, G1LX97, F7EJ52, I3LN38, H0ZIB9, H9F7L6, U3EFV8, G1NJF3, G1TVI6, F7EKN7, V8NB62, H3A2Y8, U3EFV3, K7ESU3, F7DKD5, E1BER6, F7DXA3, X5DNI1, K7FDD7, M3Y8B7, E9PD68, A0A0D9RUE7, F6TPD3, U3F9V5, F6TZW4, X5DQV1, G3WS29, I2CUD4, U3IBU2, G1S1X3, H0VF18,…	0000226 // microtubule cytoskeleton organization (GO_REF:0000002 [IEA] InterPro:IPR030624) /// 0048666 // neuron development (GO_REF:0000019 [IEA] Ensembl:ENSRNOP00000063671) /// 0006139 // nucleobase-containing compound metabolic process (PMID:8973361 [TAS]) /// 0007411 // axon guidance (GO_REF:0000002 [IEA] InterPro:IPR030624) /// 0008152 // metabolic process (GO_REF:0000002 [IEA] InterPro:IPR0…	0043025 // neuronal cell body (GO_REF:0000019 [IEA] Ensembl:ENSMUSP00000109795) /// 0005829 // cytosol (Reactome:REACT_19161 [TAS]) /// 0005815 // microtubule organizing center (GO_REF:0000039 [IEA] UniProtKB-SubCell:SL-0048) /// 0005829 // cytosol (Reactome:REACT_19285 [TAS]) /// 0005737 // cytoplasm (GO_REF:0000052 [IDA]) /// 0005737 // cytoplasm (GO_REF:0000037 [IEA] UniProtKB-KW:KW-0963) /// …	0005515 // protein binding (PMID:25416956 [IPI] UniProtKB:Q9Y2T2) /// 0005515 // protein binding (PMID:21900206 [IPI] UniProtKB:P08670) /// 0005515 // protein binding (PMID:25416956 [IPI] UniProtKB:Q14195-2) /// 0005515 // protein binding (PMID:16169070 [IPI] UniProtKB:O15169) /// 0016787 // hydrolase activity (GO_REF:0000002 [IEA] InterPro:IPR006680) /// 0005515 // protein binding (PMID:15383276…	Uncharacterized protein	InterPro
LOC101865310	-69.6409								/// mcf05205 // Proteoglycans in cancer - Macaca fascicularis (crab-eating macaque)
LOC102118801	-69.362
LAMA4	-68.9563	UniProtKB	H0Y351, G3STL1, I3M5W9, H3B5B8, W5PIM5, I0FJ45, I0FJ46, K7BFL3, F6ZDJ2, H0UI49, K7CWZ5, F6ZAN1, F1PR66, M3W5N5, A0A0A0MQS9, F1RZM4, H0V7J1, H0YAQ5, U3J2Y1, H9FKZ1, F1MYX9, G3S866, G3RGA8, H0ZP21, H9FG48, A0A096NDC0, G1MED7, G1RRG8, M3YFR5, H9FJ36, A0A0D9RSY8, I2CVN4, I2CVN3, F7BSA8, G1NU61, V8PFW1, U3BUE3, Q5D044, U3K8U2, G1SXN3, H0X4C4, K7CW88, F6YHF2, H9FHQ1, K7DB07, A0A0A0MTC7, H2QTK9, U6D7M0,…	0016203 // muscle attachment (GO_REF:0000019 [IEA] Ensembl:ENSDARP00000006065) /// 0045995 // regulation of embryonic development (GO_REF:0000002 [IEA] InterPro:IPR009254) /// 0001568 // blood vessel development (GO_REF:0000019 [IEA] Ensembl:ENSMUSP00000019992) /// 0030903 // notochord development (GO_REF:0000019 [IEA] Ensembl:ENSDARP00000006065) /// 0050873 // brown fat cell differentiation (GO_…	0005578 // proteinaceous extracellular matrix (GO_REF:0000037 [IEA] UniProtKB-KW:KW-0272) /// 0005576 // extracellular region (Reactome:REACT_13716 [TAS]) /// 0005604 // basement membrane (PMID:14557481 [IDA]) /// 0031012 // extracellular matrix (PMID:22261194 [ISS] UniProtKB:F1RZM4) /// 0070062 // extracellular vesicular exosome (PMID:21362503 [IDA]) /// 0005605 // basal lamina (GO_REF:0000019 […	0005515 // protein binding (PMID:25241761 [IPI] UniProtKB:P04637) /// 0005515 // protein binding (PMID:16169070 [IPI] UniProtKB:P04637) /// 0005201 // extracellular matrix structural constituent (PMID:7959779 [TAS]) /// 0005102 // receptor binding (GO_REF:0000002 [IEA] InterPro:IPR009254)	Uncharacterized protein	Ensembl	/// mcf05200 // Pathways in cancer - Macaca fascicularis (crab-eating macaque) /// mcf04151 // PI3K-Akt signaling pathway - Macaca fascicularis (crab-eating macaque) /// mcf04510 // Focal adhesion - Macaca fascicularis (crab-eating macaque) /// mcf05146 // Amoebiasis - Macaca fascicularis (crab-eating macaque) /// mcf05145 // Toxoplasmosis - Macaca fascicularis (crab-eating macaque) /// mcf04512 …
LOC101926486	-68.5828
ENDOU	-68.4147	UniProtKB	W8B102, H3B059, W5QDR8, M3XMV3, A0A034VP83, G1M4N5, F7HA77, G3SHT0, V5GRU2, G3T0H0, H9H0A4, G1M4P1, F6TRH5, A6QLQ8, A0A034VRM2, A0A034WD25, G3VUP9, I3LXN8, H0WS44, H9F739, A0A061SBL1, H0V6T3, F6X504, H9KZF0, H2NH25, T2MGM8, U3IHU8, E2RC11, F7GZB4, G1S8B9, M3WJV9, K7F9S7, H1A4C4, P21128, A0A0D9R2Z6, G1SSW7, W8C754, G3RJX3, F7H695, G1PH79, U6CTA8, H2Q5S4, H9H6B8, A0A096N9C5, E2RC26, U3K722	0090305 // nucleic acid phosphodiester bond hydrolysis (GO_REF:0000037 [IEA] UniProtKB-KW:KW-0540) /// 0006955 // immune response (GO_REF:0000002 [IEA] InterPro:IPR001212) /// 0006508 // proteolysis (PMID:2350438 [IDA]) /// 0007565 // female pregnancy (GO_REF:0000019 [IEA] Ensembl:ENSP00000397679) /// 0006898 // receptor-mediated endocytosis (GO_REF:0000002 [IEA] InterPro:IPR001212) /// 0006508 /…	0005737 // cytoplasm (PMID:6755403 [IDA]) /// 0005576 // extracellular region (PMID:1710108 [TAS]) /// 0005886 // plasma membrane (PMID:1710108 [TAS]) /// 0005737 // cytoplasm (PMID:2350438 [TAS]) /// 0005576 // extracellular region (GO_REF:0000039 [IEA] UniProtKB-SubCell:SL-0243) /// 0005576 // extracellular region (GO_REF:0000037 [IEA] UniProtKB-KW:KW-0964) /// 0005615 // extracellular space (P…	0030247 // polysaccharide binding (GO_REF:0000002 [IEA] InterPro:IPR001212) /// 0005044 // scavenger receptor activity (GO_REF:0000002 [IEA] InterPro:IPR001212) /// 0004519 // endonuclease activity (GO_REF:0000037 [IEA] UniProtKB-KW:KW-0255) /// 0008236 // serine-type peptidase activity (GO_REF:0000019 [IEA] Ensembl:ENSP00000397679) /// 0004521 // endoribonuclease activity (GO_REF:0000024 [ISS] U…	Poly(U)-specific endoribonuclease-like protein	GOC
CDKL1	-68.3791	UniProtKB	G1PER3, G3RIJ9, I3NCM8, G3RYF2, A0A034V2J7, U3IB79, C1L3S7, H9G5N0, G1U3Z0, A6QLF0, U6DGH1, F7GM77, W5QHI5, M3WU63, J9NTE6, H9F6R6, A0A096NUW4, W5QHI4, H3APX9, F6TBU2, H2NL77, A0A0D9RRM5, M3Y138, Q00532, U3JGM0, H2Q899, H0ZSH4, G3TC01, K7FD31, E1C5K5, G1RNF3, A0A0B2W1A0, W8BLI5, F6USI0, G1LTF3, F1SHX7, G7MXQ8, F6TJD7, E2RRC1, H0VR43, F7H2P7, H9FMB7, J3KMW1, H0YE65, E3TEX2, G1NLV2, H0XAY3, T2MEN9	0006468 // protein phosphorylation (GO_REF:0000002 [IEA] InterPro:IPR000719) /// 0006468 // protein phosphorylation (PMID:1639063 [TAS]) /// 0051726 // regulation of cell cycle (PMID:1639063 [TAS]) /// 0016310 // phosphorylation (GO_REF:0000038 [IEA] UniProtKB-KW:KW-0418) /// 0007507 // heart development (GO_REF:0000019 [IEA] Ensembl:ENSRNOP00000006374) /// 0051726 // regulation of cell cycle (GO…	0070062 // extracellular vesicular exosome (PMID:18570454 [IDA]) /// 0005634 // nucleus (GO_REF:0000037 [IEA] UniProtKB-KW:KW-0539) /// 0005737 // cytoplasm (GO_REF:0000037 [IEA] UniProtKB-KW:KW-0963) /// 0070062 // extracellular vesicular exosome (GO_REF:0000019 [IEA] Ensembl:ENSP00000379176) /// 0005634 // nucleus (GO_REF:0000039 [IEA] UniProtKB-SubCell:SL-0191) /// 0005737 // cytoplasm (GO_REF…	0005524 // ATP binding (GO_REF:0000002 [IEA] InterPro:IPR000719|InterPro:IPR002290|InterPro:IPR017441) /// 0005524 // ATP binding (GO_REF:0000002 [IEA] InterPro:IPR000719) /// 0004672 // protein kinase activity (GO_REF:0000002 [IEA] InterPro:IPR000719) /// 0004693 // cyclin-dependent protein serine/threonine kinase activity (PMID:1639063 [TAS]) /// 0004672 // protein kinase activity (GO_REF:00000…	Cyclin-dependent kinase-like 1	UniProt
CELSR1	-68.291	UniProtKB	G1L9A5, A0A0D9QYR4, F7AR30, A0A096NKT4, F1SM87, J9P5A2, K7G3M1, I3MGI6, G3QD92, H9L033, F7C292, V8NT23, M3W630, F7DB32, A0A0C9QY53, G1N4T3, G1S0W0, H0VPZ8, G3UIY0, M3XTT9, G1KGY4, U3J9Z3, F1PLY1, G1TPA8, H0WXQ4, H0YZU3, H3AM94, Q9NYQ6, G3VTD1, F7AQY1, F1N6Y9, W5QE04, H2RDN5, H2P4T1, U3K608, G1N6Q6, H0Y7R9	0007186 // G-protein coupled receptor signaling pathway (PMID:9339365 [NAS]) /// 0007186 // G-protein coupled receptor signaling pathway (GO_REF:0000037 [IEA] UniProtKB-KW:KW-0297) /// 0007155 // cell adhesion (GO_REF:0000002 [IEA] InterPro:IPR020894) /// 0032956 // regulation of actin cytoskeleton organization (GO_REF:0000019 [IEA] Ensembl:ENSMUSP00000016172) /// 0001736 // establishment of plan…	0016020 // membrane (GO_REF:0000038 [IEA] UniProtKB-KW:KW-0472) /// 0016020 // membrane (GO_REF:0000002 [IEA] InterPro:IPR000203|InterPro:IPR001879|InterPro:IPR002126|InterPro:IPR015919|InterPro:IPR017981) /// 0005886 // plasma membrane (GO_REF:0000002 [IEA] InterPro:IPR020894) /// 0005886 // plasma membrane (GO_REF:0000052 [IDA]) /// 0016020 // membrane (GO_REF:0000037 [IEA] UniProtKB-KW:KW-0472…	0004930 // G-protein coupled receptor activity (GO_REF:0000002 [IEA] InterPro:IPR000832|InterPro:IPR001879) /// 0015116 // sulfate transmembrane transporter activity (GO_REF:0000002 [IEA] InterPro:IPR011547) /// 0004930 // G-protein coupled receptor activity (GO_REF:0000037 [IEA] UniProtKB-KW:KW-0297) /// 0004930 // G-protein coupled receptor activity (GO_REF:0000002 [IEA] InterPro:IPR000832|Inte…	Uncharacterized protein	Ensembl
B4GALNT3	-68.2695	UniProtKB	H0ZQV4, G1K862, F6RQ71, A0A096N7I0, G1NL13, G3UM38, H0WID7, H0VI36, M3Z2V9, G1SV46, G1PCU3, Q6L9W6, M3WAH5, F6RES2, F6R451, G3WVD8, H2NG26, F7FU82, U3JMS8, F6UDD9, F7DVM5, F1N0M7, A0A0D9RHX1, G3RNT9, W5PRD6, G3QJS9, U3I4T5, K7FJ00, G1LCM3, G1QNZ2, H2Q564, F6ZWW1, H3AL14, F6XXV6, G3U737, A0A096NCJ3, F1Q4I7	0008152 // metabolic process (GO_REF:0000003 [IEA] EC:2.4.1.244) /// 0008152 // metabolic process (GO_REF:0000002 [IEA] InterPro:IPR008428) /// 0008152 // metabolic process (GO_REF:0000037 [IEA] UniProtKB-KW:KW-0808)	0016020 // membrane (GO_REF:0000037 [IEA] UniProtKB-KW:KW-0472) /// 0016021 // integral to membrane (GO_REF:0000037 [IEA] UniProtKB-KW:KW-0812) /// 0032580 // Golgi cisterna membrane (GO_REF:0000002 [IEA] InterPro:IPR008428) /// 0005794 // Golgi apparatus (GO_REF:0000037 [IEA] UniProtKB-KW:KW-0333) /// 0032580 // Golgi cisterna membrane (GO_REF:0000039 [IEA] UniProtKB-SubCell:SL-0136)	0033842 // N-acetyl-beta-glucosaminyl-glycoprotein 4-beta-N-acetylgalactosaminyltransferase activity (GO_REF:0000003 [IEA] EC:2.4.1.244) /// 0008376 // acetylgalactosaminyltransferase activity (PMID:12966086 [IDA]) /// 0016740 // transferase activity (GO_REF:0000037 [IEA] UniProtKB-KW:KW-0808) /// 0008376 // acetylgalactosaminyltransferase activity (GO_REF:0000002 [IEA] InterPro:IPR008428)	Uncharacterized protein	GOC
LOC102137500	-68.0631
LOC102135453	-67.2819
ABLIM2	-67.1788	UniProtKB	M3YGG5, F6WJL5, F6PNQ2, I2CVE5, F7BES1, A0A0A0MR40, U3DSA0, F6XBH8, U3D0W7, H0VF78, A0A0D9RTZ0, H9GI29, U3EH35, Q4W5G4, F1S7Y2, U3EX61, U3CZP8, U3EAH2, F6RYN3, F7AD50, F6XGG7, G3UH89, W5PRG5, G3TVV6, H9G0S9, F5GYR0, G3R191, H2PCT2, D6RAL0, H9G0T0, U3DGY2, Q6H8Q1, F7BED8, G1NJN2, G3S140, H2QP73, K7G2R7, U3ER19, I0FVP9, F1NC68, F1PCZ6, H0ZIY4, H9G0S8, U3IXH8, U3EGH4, H9ZEE4, H9ZEE3, U3FT14, F6YC30,…	0007010 // cytoskeleton organization (GO_REF:0000002 [IEA] InterPro:IPR003128) /// 0006351 // transcription, DNA-dependent (GO_REF:0000002 [IEA] InterPro:IPR028450) /// 0030036 // actin cytoskeleton organization (GO_REF:0000002 [IEA] InterPro:IPR028450) /// 0045944 // positive regulation of transcription from RNA polymerase II promoter (GO_REF:0000019 [IEA] Ensembl:ENSMUSP00000123525) /// 0007411…	0015629 // actin cytoskeleton (GO_REF:0000019 [IEA] Ensembl:ENSP00000393511) /// 0005737 // cytoplasm (GO_REF:0000037 [IEA] UniProtKB-KW:KW-0963) /// 0030016 // myofibril (GO_REF:0000019 [IEA] Ensembl:ENSMUSP00000123525) /// 0015629 // actin cytoskeleton (PMID:17194709 [IDA]) /// 0005737 // cytoplasm (GO_REF:0000039 [IEA] UniProtKB-SubCell:SL-0086)	0008270 // zinc ion binding (GO_REF:0000002 [IEA] InterPro:IPR001781) /// 0003779 // actin binding (GO_REF:0000002 [IEA] InterPro:IPR028450) /// 0046872 // metal ion binding (GO_REF:0000037 [IEA] UniProtKB-KW:KW-0479) /// 0003779 // actin binding (GO_REF:0000002 [IEA] InterPro:IPR003128|InterPro:IPR028450) /// 0046872 // metal ion binding (GO_REF:0000038 [IEA] UniProtKB-KW:KW-0479)	Uncharacterized protein	InterPro	/// mcf04360 // Axon guidance - Macaca fascicularis (crab-eating macaque)
LOC101865550	-66.5075
LOC102115502	-66.4163
CACNA1D	-66.373	UniProtKB	M3W4E4, M3YZF3, F7BKP4, H0XGF3, F7I2L9, G1L6I6, A0A0D9RKP5, F6VIR8, G3QM72, H0VIT6, G1R6J1, U3K224, H9F7Z9, H2QMT0, Q59GD8, F6YFT4, H0Z972, T2ME86, F6PM16, F6QMX9, H2PAH5, G1KLA9, F1MTK5, J9P578, G1L5T0, F6XAW6, F6RCB8, U3J254, F7I2J8, H9FGL6, W5Q3W5, W5Q3W6, K7F622, F6VC98, G1N2R9, G3UBS5, H3ATD9, H9FM05, A0A061RPV3, H9FM04, G1PW72, H9FM06, W5UIF5, D2I1E5, G1T5I1, V8NYJ4, F1PI30, F6RJ92, F7CIX9,…	0007188 // adenylate cyclase-modulating G-protein coupled receptor signaling pathway (GO_REF:0000024 [ISS] UniProtKB:Q99246) /// 0051928 // positive regulation of calcium ion transport (PMID:1309651 [IDA]) /// 0086091 // regulation of heart rate by cardiac conduction (GO_REF:0000019 [IEA] Ensembl:ENSP00000288139) /// 0070588 // calcium ion transmembrane transport (GO_REF:0000037 [IEA] UniProtKB-K…	0005891 // voltage-gated calcium channel complex (GO_REF:0000019 [IEA] Ensembl:ENSP00000288139) /// 0016020 // membrane (GO_REF:0000002 [IEA] InterPro:IPR005821) /// 0016020 // membrane (GO_REF:0000038 [IEA] UniProtKB-KW:KW-0472) /// 0005891 // voltage-gated calcium channel complex (GO_REF:0000002 [IEA] InterPro:IPR002077|InterPro:IPR005452) /// 0005891 // voltage-gated calcium channel complex (G…	0005244 // voltage-gated ion channel activity (GO_REF:0000038 [IEA] UniProtKB-KW:KW-0851) /// 0030506 // ankyrin binding (PMID:21859974 [ISS] UniProtKB:P27732) /// 0086059 // voltage-gated calcium channel activity involved in regulation of SA node cell action potential (PMID:21131953 [IMP]) /// 0008331 // high voltage-gated calcium channel activity (GO_REF:0000002 [IEA] InterPro:IPR030157) /// 00…	Voltage-dependent calcium channel L type alpha-1D	InterPro	/// mcf04010 // MAPK signaling pathway - Macaca fascicularis (crab-eating macaque) /// mcf04024 // cAMP signaling pathway - Macaca fascicularis (crab-eating macaque) /// mcf04020 // Calcium signaling pathway - Macaca fascicularis (crab-eating macaque) /// mcf04022 // cGMP-PKG signaling pathway - Macaca fascicularis (crab-eating macaque) /// mcf04921 // Oxytocin signaling pathway - Macaca fascicul…
LOC102127344	-66.2419
LOC102137095	-66.2062
SYT14	-66.1695	UniProtKB	U3KDM0, F7FP00, F1PAQ9, G1L9N1, H9FKH0, G1K9E7, A0A0A0MTK4, G3SBG6, F7CDF4, F7FP18, G1PB29, H2N3T5, H0YYE7, G3VBN6, G1T460, H9FKG9, F7G4S7, G1NC55, W5PRT6, J9NT80, F7G4S9, A0A096N406, E1C1Z1, H2Q126, G3N3K6, H0VR07, F6PHK6, U3IK01, M3XVJ1, F7CDE8, F7GQ43, F7FP10, F7GST4, Q8NB59, K7FNI2, F1SF52, H0WUF0, G3SVY5, M3WAQ3, F6PHN9	0048791 // calcium ion-dependent exocytosis of neurotransmitter (GO_REF:0000033 [IBA] PANTHER:PTN000797547) /// 0017158 // regulation of calcium ion-dependent exocytosis (GO_REF:0000033 [IBA] PANTHER:PTN000797547) /// 0016079 // synaptic vesicle exocytosis (GO_REF:0000033 [IBA] PANTHER:PTN000001285)	0005886 // plasma membrane (GO_REF:0000033 [IBA] PANTHER:PTN000001283) /// 0016020 // membrane (GO_REF:0000037 [IEA] UniProtKB-KW:KW-0472) /// 0016021 // integral to membrane (GO_REF:0000037 [IEA] UniProtKB-KW:KW-0812) /// 0016020 // membrane (GO_REF:0000039 [IEA] UniProtKB-SubCell:SL-0162)	0005509 // calcium ion binding (GO_REF:0000033 [IBA] PANTHER:PTN000001283) /// 0042803 // protein homodimerization activity (GO_REF:0000019 [IEA] Ensembl:ENSMUSP00000142190) /// 0005544 // calcium-dependent phospholipid binding (GO_REF:0000033 [IBA] PANTHER:PTN000797547) /// 0019905 // syntaxin binding (GO_REF:0000033 [IBA] PANTHER:PTN000001285) /// 0046982 // protein heterodimerization activity …	Uncharacterized protein	Ensembl
MECOM	-65.318	UniProtKB	H2QNP7, A0A0D9RJD2, F6QW62, F6VYT2, F1P809, Q13465, I3LUL0, G3SJ36, E7ERX0, W5NS00, A0A096NQ68, W5NS03, H2PBY0, G3RBC7, M3WHC7, E7EU48, G1L5P4, H0VP17, M3Z064, K7FBA1, E1BXX4, E2RJB2, G3SG88, U3K1V6, E7EQ57, K7FB80, F1SH30, E1BMZ2, E7EUL6, G3TU31, Q03112, G1KRE9, A0A0B2VJP3, A0A0C3SFZ7, F6VYV2, G1ND44, G3T7K3, U3IXH3, F6XAT9, G1QYU3, V8P1N1, F6UZI6, G1SYR3, E7EPY2, H0ZL91, I3MSA8, K7B2V2, F6SYP4,…	0046329 // negative regulation of JNK cascade (PMID:10856240 [IMP]) /// 0045893 // positive regulation of transcription, DNA-dependent (GO_REF:0000019 [IEA] Ensembl:ENSP00000264674) /// 0006355 // regulation of transcription, DNA-dependent (GO_REF:0000037 [IEA] UniProtKB-KW:KW-0805) /// 0009617 // response to bacterium (GO_REF:0000019 [IEA] Ensembl:ENSMUSP00000134303) /// 0035116 // embryonic hin…	0016235 // aggresome (GO_REF:0000052 [IDA]) /// 0005634 // nucleus (GO_REF:0000037 [IEA] UniProtKB-KW:KW-0539) /// 0005737 // cytoplasm (GO_REF:0000052 [IDA]) /// 0016607 // nuclear speck (GO_REF:0000039 [IEA] UniProtKB-SubCell:SL-0186) /// 0005634 // nucleus (GO_REF:0000039 [IEA] UniProtKB-SubCell:SL-0191) /// 0016607 // nuclear speck (GO_REF:0000019 [IEA] Ensembl:ENSP00000264674) /// 0005654 //…	0005515 // protein binding (PMID:11568182 [IPI] UniProtKB:Q92831) /// 0046872 // metal ion binding (GO_REF:0000002 [IEA] InterPro:IPR007087) /// 0042803 // protein homodimerization activity (GO_REF:0000019 [IEA] Ensembl:ENSP00000264674) /// 0003677 // DNA binding (GO_REF:0000024 [ISS] UniProtKB:P14404) /// 0005515 // protein binding (PMID:10856240 [IPI] UniProtKB:P49186) /// 0003677 // DNA bindin…	Uncharacterized protein	Ensembl	/// mcf05200 // Pathways in cancer - Macaca fascicularis (crab-eating macaque) /// mcf04010 // MAPK signaling pathway - Macaca fascicularis (crab-eating macaque) /// mcf05220 // Chronic myeloid leukemia - Macaca fascicularis (crab-eating macaque)
PLCL1	-65.1059	UniProtKB	G1R5C3, H3BBC6, G1M519, G1R5C5, H0ZJQ3, G3QHU2, A0A0D9RG52, H2QJ75, F6TPJ4, F7E2P1, U3EJ48, F1SI85, H0X4Y0, M3W717, U3JNS3, G1NYE2, A0A0B8S030, G1N5L5, H0VJ97, G3X289, A0A0B2V7X9, W5Q2D5, W5Q2D6, U6DM02, M3Y9A0, I3N605, Q15111, H2P880, G3TGV3, H3BUD4, F1NDD2, A0A096NDB4, A0A0A0MT40, K7GJ99, H9ERR5, F1Q376, F1MLS3, G1T6H4, R0LDJ2, F7DIY5, H9GEZ8, F6PX40	0032228 // regulation of synaptic transmission, GABAergic (GO_REF:0000019 [IEA] Ensembl:ENSMUSP00000037854) /// 0035556 // intracellular signal transduction (GO_REF:0000002 [IEA] InterPro:IPR001192|InterPro:IPR001711|InterPro:IPR028382) /// 0035556 // intracellular signal transduction (PMID:7633416 [TAS]) /// 1900122 // positive regulation of receptor binding (GO_REF:0000019 [IEA] Ensembl:ENSMUSP…	0005886 // plasma membrane (GO_REF:0000019 [IEA] Ensembl:ENSMUSP00000037854) /// 0005737 // cytoplasm (GO_REF:0000037 [IEA] UniProtKB-KW:KW-0963) /// 0005622 // intracellular (GO_REF:0000002 [IEA] InterPro:IPR001192) /// 0005622 // intracellular (GO_REF:0000002 [IEA] InterPro:IPR001192|InterPro:IPR001711|InterPro:IPR028382) /// 0005737 // cytoplasm (GO_REF:0000039 [IEA] UniProtKB-SubCell:SL-0086)	0004871 // signal transducer activity (GO_REF:0000038 [IEA] UniProtKB-KW:KW-0807) /// 0004871 // signal transducer activity (GO_REF:0000037 [IEA] UniProtKB-KW:KW-0807) /// 0070679 // inositol 1,4,5 trisphosphate binding (GO_REF:0000002 [IEA] InterPro:IPR028382) /// 0016787 // hydrolase activity (GO_REF:0000038 [IEA] UniProtKB-KW:KW-0378) /// 0004435 // phosphatidylinositol phospholipase C activit…	Phosphoinositide phospholipase C	InterPro	/// mcf04727 // GABAergic synapse - Macaca fascicularis (crab-eating macaque)
LOC102133393	-63.9688
GRIP1	-63.5814	UniProtKB	F5H5I0, G3QDH5, H0YGM4, F6PSW2, G1ND67, H0YFK8, G1KZT1, H9EU64, H2RBZ0, G1PWA4, G1T6K7, G3SYL5, F5H4N6, J9P085, F7FQV5, A0A096MW01, Q9NZ03, F1SH70, F1P652, H2ZSK9, F6RXF0, W5NWJ6, F7HPP1, F5H424, F6TPC1, H0WI60, H0YFY3, I3M952, U3EV41, Q9Y3R0, U3K639, H2NHZ0, K7GAG9, F5H4P8, H0VPA5, F7HPW4, V8NHH2, F5H3G9, G3MZP1, M3Z1E2, G3RXA5, H0YGF1, F6PRF5, F6TPD2, K7GAG0, G1KZS8, U3J1B8, G3VDP3, F6RXQ1, G3V…	0045598 // regulation of fat cell differentiation (GO_REF:0000002 [IEA] InterPro:IPR030649) /// 0035556 // intracellular signal transduction (PMID:10197531 [NAS]) /// 0030521 // androgen receptor signaling pathway (PMID:15572661 [NAS]) /// 0008104 // protein localization (GO_REF:0000019 [IEA] Ensembl:ENSMUSP00000123234) /// 0050994 // regulation of lipid catabolic process (GO_REF:0000002 [IEA] In…	0005886 // plasma membrane (Reactome:REACT_18308 [TAS]) /// 0016023 // cytoplasmic membrane-bounded vesicle (GO_REF:0000039 [IEA] UniProtKB-SubCell:SL-0088) /// 0055037 // recycling endosome (GO_REF:0000019 [IEA] Ensembl:ENSMUSP00000123234) /// 0030054 // cell junction (GO_REF:0000037 [IEA] UniProtKB-KW:KW-0965) /// 0045202 // synapse (GO_REF:0000037 [IEA] UniProtKB-KW:KW-0770) /// 0005829 // cyt…	0005515 // protein binding (PMID:16362036 [IPI] UniProtKB:Q14653) /// 0030246 // carbohydrate binding (GO_REF:0000038 [IEA] UniProtKB-KW:KW-0430) /// 0030159 // receptor signaling complex scaffold activity (PMID:10197531 [NAS]) /// 0005515 // protein binding (PMID:17932106 [IPI] UniProtKB:P03372) /// 0008013 // beta-catenin binding (PMID:16344550 [TAS]) /// 0050681 // androgen receptor binding (P…	Uncharacterized protein	Ensembl
KCNJ16	-63.1431	UniProtKB	K7EJR9, H9GII7, H0XPC0, G3U5D1, Q9NPI9, F7F889, U3KL94, G3SK15, M4AQN0, A0A0D9S9D2, F1RV29, G3PN78, R0L8M1, M3Z875, W5N631, Q8R440, G3VXH2, F7IRC4, K7EX06, G1P7L2, H3BXW1, G1N4D4, Q0VD28, H0ZZL3, W5NPU8, M3XAF4, E1BWC5, F6W519, W5LUC0, H3B180, G1QQF9, Q8N538, K7EKJ4, H2QDR4, A0A096N9L1, F7AH14, D2HP89, G1U4R2, K7ELL5, F7G9G5, H2NUJ8, K7EPW9	0006813 // potassium ion transport (GO_REF:0000002 [IEA] InterPro:IPR008061) /// 0006810 // transport (GO_REF:0000037 [IEA] UniProtKB-KW:KW-0813) /// 0071804 // cellular potassium ion transport (GO_REF:0000019 [IEA] Ensembl:ENSRNOP00000006238) /// 0034765 // regulation of ion transmembrane transport (GO_REF:0000037 [IEA] UniProtKB-KW:KW-0851) /// 0006813 // potassium ion transport (GO_REF:0000038…	0016021 // integral to membrane (GO_REF:0000002 [IEA] InterPro:IPR016449) /// 0016020 // membrane (GO_REF:0000038 [IEA] UniProtKB-KW:KW-0472) /// 0016020 // membrane (GO_REF:0000037 [IEA] UniProtKB-KW:KW-0472) /// 0016020 // membrane (GO_REF:0000002 [IEA] InterPro:IPR008061) /// 0016020 // membrane (GO_REF:0000040 [IEA] UniProtKB-SubCell:SL-0162) /// 0005886 // plasma membrane (GO_REF:0000019 [IE…	0005242 // inward rectifier potassium channel activity (GO_REF:0000033 [IBA] PANTHER:PTN000205946) /// 0005244 // voltage-gated ion channel activity (GO_REF:0000038 [IEA] UniProtKB-KW:KW-0851) /// 0005242 // inward rectifier potassium channel activity (GO_REF:0000002 [IEA] InterPro:IPR008061) /// 0005244 // voltage-gated ion channel activity (GO_REF:0000037 [IEA] UniProtKB-KW:KW-0851) /// 0005242…	Uncharacterized protein	InterPro	/// mcf04971 // Gastric acid secretion - Macaca fascicularis (crab-eating macaque)
BAIAP2L2	-63.0745	UniProtKB	G3VZ00, M3YNQ9, F6YAS5, Q3SZJ8, A0A0D9R3B6, F7B1U9, H2RP59, F6R1S4, G3TXI5, V8PAY1, U3J5F0, H9GDY3, H0XZ39, F7CXF8, H2RP57, H2RP58, G1RYD6, H2P4C9, F1NBU7, H0VFD5, H0ZJL1, K7F7W5, H9H779, M3VZ65, I3NB55, H9F324, U3KDW2, G1LV54, I3N2L5, E2RPF5, B0QYF0, W5Q0G7, F1SKP3, F6XNC4, H2RP60, G3T3P5, A0A096NK09, G1QA60, G1NIS7, G3VYZ9, H9H8V9, F7HN25, F6YTH5, E1BFE9, Q9H661, Q6UXY1, F6X0Y8, H2QLN3	0007009 // plasma membrane organization (GO_REF:0000002 [IEA] InterPro:IPR013606) /// 0061024 // membrane organization (GO_REF:0000019 [IEA] Ensembl:ENSMUSP00000127816) /// 0061024 // membrane organization (GO_REF:0000024 [ISS] UniProtKB:Q80Y61) /// 0030838 // positive regulation of actin filament polymerization (GO_REF:0000033 [IBA] PANTHER:PTN001022094) /// 2000251 // positive regulation of act…	0030054 // cell junction (GO_REF:0000037 [IEA] UniProtKB-KW:KW-0965) /// 0071439 // clathrin complex (PMID:21401524 [IDA]) /// 0012506 // vesicle membrane (GO_REF:0000019 [IEA] Ensembl:ENSP00000371085) /// 0005829 // cytosol (GO_REF:0000033 [IBA] PANTHER:PTN001022094) /// 0016020 // membrane (GO_REF:0000037 [IEA] UniProtKB-KW:KW-0472) /// 0012506 // vesicle membrane (PMID:21743456 [IDA]) /// 0044…	0005543 // phospholipid binding (GO_REF:0000019 [IEA] Ensembl:ENSMUSP00000127816) /// 0005543 // phospholipid binding (GO_REF:0000024 [ISS] UniProtKB:Q80Y61) /// 0008289 // lipid binding (GO_REF:0000037 [IEA] UniProtKB-KW:KW-0446) /// 0008093 // cytoskeletal adaptor activity (GO_REF:0000033 [IBA] PANTHER:PTN001022094)	Uncharacterized protein	Ensembl
LOC101926048	-62.8416
VTCN1	-62.7964	UniProtKB	F1SAY4, U3JRK5, F7B761, F6T7Y1, G3X1N1, G1PNX4, A0A096MWS0, W5QGE6, H0ZT14, H2N676, G3S906, G1LF59, I3M9M5, F1PLE7, Q7Z7D3, F7AUV8, H0VZI5, H2R332, F7I187, M3XR77, M3WBW6, H0WUL3, G1NN72, E1B8H7, G1TQE8, F7I8F0, G3SYX5, H2ZUZ6	1900042 // positive regulation of interleukin-2 secretion (GO_REF:0000019 [IEA] Ensembl:ENSMUSP00000057721) /// 0072643 // interferon-gamma secretion (GO_REF:0000019 [IEA] Ensembl:ENSMUSP00000057721) /// 0050868 // negative regulation of T cell activation (GO_REF:0000019 [IEA] Ensembl:ENSMUSP00000057721) /// 0001562 // response to protozoan (GO_REF:0000019 [IEA] Ensembl:ENSMUSP00000057721) /// 00…	0016020 // membrane (GO_REF:0000038 [IEA] UniProtKB-KW:KW-0472) /// 0005886 // plasma membrane (GO_REF:0000037 [IEA] UniProtKB-KW:KW-1003) /// 0009897 // external side of plasma membrane (GO_REF:0000019 [IEA] Ensembl:ENSMUSP00000057721) /// 0016020 // membrane (GO_REF:0000037 [IEA] UniProtKB-KW:KW-0472) /// 0005886 // plasma membrane (GO_REF:0000039 [IEA] UniProtKB-SubCell:SL-0039) /// 0016021 //…	0005102 // receptor binding (GO_REF:0000019 [IEA] Ensembl:ENSMUSP00000057721)	Uncharacterized protein	Ensembl	/// mcf04514 // Cell adhesion molecules (CAMs) - Macaca fascicularis (crab-eating macaque)
LOC102131421	-62.0183
LFNG	-62.0072	UniProtKB	Q2KJ92, F1RI57, I3NHD5, U3I3N5, G1MCD4, W5P4J5, H0ZCR4, G1TWV9, H9GEF5, H0VYF4, F6YBC0, K7FHG5, G1MUY6, G3QM52, H0WII4, A0A087X191, F1P9A0, H2QU37, V8N4S2, Q8NES3, A0A096NY35, O12971, F6SZM9, J9NWL6, M3Z2L9, F6VGJ6, A0A0D9RYE4, H2PLC4, G1RBI7, H2FG53, F1NZ16, H3B5E3, H9F624, H9GZS7, U6D8C1, F7CEA0, G3TKS3, U3KHK0, G3WGH5, M3W9T7	0001756 // somitogenesis (GO_REF:0000019 [IEA] Ensembl:ENSMUSP00000031555) /// 0007143 // female meiosis (GO_REF:0000019 [IEA] Ensembl:ENSMUSP00000031555) /// 0001541 // ovarian follicle development (GO_REF:0000019 [IEA] Ensembl:ENSMUSP00000031555) /// 0008593 // regulation of Notch signaling pathway (GO_REF:0000024 [ISS] UniProtKB:O09010) /// 0007219 // Notch signaling pathway (Reactome:REACT_29…	0005576 // extracellular region (PMID:10341080 [NAS]) /// 0016020 // membrane (GO_REF:0000038 [IEA] UniProtKB-KW:KW-0472) /// 0016020 // membrane (GO_REF:0000037 [IEA] UniProtKB-KW:KW-0472) /// 0016021 // integral to membrane (GO_REF:0000037 [IEA] UniProtKB-KW:KW-0812) /// 0031982 // vesicle (GO_REF:0000019 [IEA] Ensembl:ENSP00000222725) /// 1903561 /// 0005794 // Golgi apparatus (GO_REF:0000037 …	0003674 // molecular_function (GO_REF:0000015 [ND]) /// 0016757 // transferase activity, transferring glycosyl groups (GO_REF:0000002 [IEA] InterPro:IPR003378) /// 0016740 // transferase activity (GO_REF:0000038 [IEA] UniProtKB-KW:KW-0808) /// 0033829 // O-fucosylpeptide 3-beta-N-acetylglucosaminyltransferase activity (GO_REF:0000019 [IEA] Ensembl:ENSMUSP00000031555) /// 0033829 // O-fucosylpepti…	Beta-1,3-N-acetylglucosaminyltransferase lunatic fringe	GOC	/// mcf04330 // Notch signaling pathway - Macaca fascicularis (crab-eating macaque) /// mcf00514 // Other types of O-glycan biosynthesis - Macaca fascicularis (crab-eating macaque)
LOC102117202	-61.7336
KCNQ3	-61.5178	UniProtKB	Q5UAX1, F7G3D5, F1RRT9, G1NJK4, F6T7E7, A0A087WZB4, G3VZW6, H0X7V7, M3XQS8, G1T2H7, F1PVZ4, V8NB24, A0A096MSS3, P58126, F7G7S4, G1PS86, H2QWQ8, G1R191, I2CTP9, U3JIW4, F7DI95, M3VVS5, A0A0D9RC24, H0ZYF4, F1NUH9, U3I8X0, K7FEF1, F7HWR5, O43525, F7HWT6, E7ET42, H0W443, H0ZQN1, G3QH87, W5P9E5, I3MGR4, H9F8E9, G1KKP5, G1U889, H0VDQ0, F6QEV2, H2PR82, G1M2U4, V8NMX2, G3SWQ3	0071805 // potassium ion transmembrane transport (GO_REF:0000033 [IBA] PANTHER:PTN000164970) /// 0006813 // potassium ion transport (GO_REF:0000002 [IEA] InterPro:IPR003091|InterPro:IPR003937|InterPro:IPR003948|InterPro:IPR028325) /// 0006811 // ion transport (GO_REF:0000002 [IEA] InterPro:IPR005821) /// 0014003 // oligodendrocyte development (GO_REF:0000019 [IEA] Ensembl:ENSRNOP00000065354) /// …	0016020 // membrane (GO_REF:0000038 [IEA] UniProtKB-KW:KW-0472) /// 0005886 // plasma membrane (Reactome:REACT_75857 [TAS]) /// 0016020 // membrane (GO_REF:0000037 [IEA] UniProtKB-KW:KW-0472) /// 0016021 // integral to membrane (GO_REF:0000038 [IEA] UniProtKB-KW:KW-0812) /// 0045121 // membrane raft (GO_REF:0000019 [IEA] Ensembl:ENSRNOP00000065354) /// 0016020 // membrane (GO_REF:0000002 [IEA] In…	0044325 // ion channel binding (GO_REF:0000019 [IEA] Ensembl:ENSRNOP00000065354) /// 0005267 // potassium channel activity (GO_REF:0000038 [IEA] UniProtKB-KW:KW-0631) /// 0005267 // potassium channel activity (GO_REF:0000002 [IEA] InterPro:IPR020969) /// 0019901 // protein kinase binding (GO_REF:0000019 [IEA] Ensembl:ENSRNOP00000065354) /// 0005249 // voltage-gated potassium channel activity (GO_…	Potassium voltage-gated channel subfamily KQT member 3	InterPro	/// mcf04725 // Cholinergic synapse - Macaca fascicularis (crab-eating macaque)
GUCY2F	-61.4195	UniProtKB	F6VDS0, A0A096NFG5, G1PYN2, G3S441, E2RL14, W5Q9J9, A0A0B2UJD1, G1SXP0, H0V7L0, F6ZZC5, G1P6M2, H2PWG8, M3WAP0, F6VCH8, G1MI24, H0X530, F1MRI0, A0A0D9R919, F1RWU8, G3QV59, H3A6V1, F6XGE4, G1PYX9, H0ZS59, G1RVX3, O02740, H2QZ00, G3SY26, P51841, F1NDQ8	0016056 // rhodopsin mediated signaling pathway (Reactome:REACT_163722 [TAS]) /// 0006468 // protein phosphorylation (GO_REF:0000002 [IEA] InterPro:IPR000719|InterPro:IPR001245) /// 0050896 // response to stimulus (GO_REF:0000037 [IEA] UniProtKB-KW:KW-0716) /// 0050908 // detection of light stimulus involved in visual perception (GO_REF:0000019 [IEA] Ensembl:ENSMUSP00000044521) /// 0007601 // vis…	0016020 // membrane (GO_REF:0000038 [IEA] UniProtKB-KW:KW-0472) /// 0097381 // photoreceptor disc membrane (Reactome:REACT_163996 [TAS]) /// 0016020 // membrane (GO_REF:0000037 [IEA] UniProtKB-KW:KW-0472) /// 0005622 // intracellular (GO_REF:0000002 [IEA] InterPro:IPR001054|InterPro:IPR018297) /// 0016021 // integral to membrane (GO_REF:0000037 [IEA] UniProtKB-KW:KW-0812) /// 0016020 // membrane …	0004872 // receptor activity (PMID:7777544 [TAS]) /// 0005525 // GTP binding (GO_REF:0000037 [IEA] UniProtKB-KW:KW-0342) /// 0042803 // protein homodimerization activity (GO_REF:0000019 [IEA] Ensembl:ENSRNOP00000049500) /// 0004672 // protein kinase activity (GO_REF:0000002 [IEA] InterPro:IPR000719|InterPro:IPR001245) /// 0005524 // ATP binding (GO_REF:0000002 [IEA] InterPro:IPR000719) /// 001684…	Guanylate cyclase	UniProt	/// mcf00230 // Purine metabolism - Macaca fascicularis (crab-eating macaque) /// mcf04744 // Phototransduction - Macaca fascicularis (crab-eating macaque)
NES	-61.0961	UniProtKB	W5P881, Q2YDX4, U3JKV6, F6YXF3, F1MQ21, Q4AC89, Q9Z1Q1, I3N3U3, G1RQD5, G3S250, G1RQD2, M3WV48, G3QNJ7, Q05BW3, A0A096NYU4, H9FES8, F7H323, J9NT35, F7H325, H0UWQ4, R4HEK6, F7H319, G3S965, U3JKV8, F1RHI6, M3XYB8, K7ET24, G1M8L8, F7ISM4, A8KC73, P48681, G1SFG7, G1PFQ8, H9F2I1, G3SZJ6, I3LNY6, H0XIE1, F7FVH6, K7CIK9, H2Q0A1, H2Q0A0, F6VA50, A5PKT9, J9PBJ9, F7ISP5, I3L8F7, D3DVC4, G3WSP0, H9EYC1, A0A…	0007399 // nervous system development (GO_REF:0000019 [IEA] Ensembl:ENSMUSP00000088493) /// 0072089 // stem cell proliferation (GO_REF:0000019 [IEA] Ensembl:ENSP00000357206) /// 0043086 // negative regulation of catalytic activity (PMID:21185309 [IDA]) /// 0000086 // G2/M transition of mitotic cell cycle (GO_REF:0000019 [IEA] Ensembl:ENSP00000357206) /// 0007420 // brain development (GO_REF:00000…	0005882 // intermediate filament (GO_REF:0000037 [IEA] UniProtKB-KW:KW-0403) /// 0005882 // intermediate filament (PMID:9917366 [NAS]) /// 0005737 // cytoplasm (GO_REF:0000019 [IEA] Ensembl:ENSP00000357206) /// 0005882 // intermediate filament (GO_REF:0000019 [IEA] Ensembl:ENSMUSP00000088493) /// 0005737 // cytoplasm (GO_REF:0000019 [IEA] Ensembl:ENSMUSP00000088493) /// 0005622 // intracellular (…	0019215 // intermediate filament binding (PMID:10092680 [IDA]) /// 0003674 // molecular_function (GO_REF:0000015 [ND]) /// 0016829 // lyase activity (GO_REF:0000002 [IEA] InterPro:IPR001906|InterPro:IPR005630) /// 0019215 // intermediate filament binding (GO_REF:0000024 [ISS] UniProtKB:Q9Z1Q1) /// 0000287 // magnesium ion binding (GO_REF:0000002 [IEA] InterPro:IPR005630) /// 0010333 // terpene sy…	Uncharacterized protein	Ensembl
LOC102143089	-60.8179
ESRRB	-60.5674	UniProtKB	G1NJI1, O95718, G1S3Q8, F7IDY1, F1NBB9, G3WKX8, F1S2P9, G1PPZ5, G3QIJ3, F6V776, U3JVB1, F7DBF0, G1KTH9, H0VYK0, K7GIY6, H3B6U5, F1N0K9, H2R3F2, F7E4J4, E7EWD9, U3IYD5, M3YC96, A0A0C9R9T5, G1SEZ1, F7IDX4, W5MXB6, A0A0D9RHQ2, H0WYX7, W5MXB1, G1MJ62, W5L4Q0, G3TFD3, W5NVQ6, Q2T9T6, I3NCG1, A0A096NS64, V8NKF5, K7E6N5, F7AEP9, M3WAK4, H0ZPT7, H2NLV4	0045944 // positive regulation of transcription from RNA polymerase II promoter (GO_REF:0000024 [ISS] UniProtKB:Q61539) /// 0030522 // intracellular receptor mediated signaling pathway (PMID:9344655 [TAS]) /// 0006355 // regulation of transcription, DNA-dependent (GO_REF:0000037 [IEA] UniProtKB-KW:KW-0805) /// 0006355 // regulation of transcription, DNA-dependent (GO_REF:0000002 [IEA] InterPro:IP…	0005654 // nucleoplasm (Reactome:REACT_19207 [TAS]) /// 0005634 // nucleus (GO_REF:0000002 [IEA] InterPro:IPR000536|InterPro:IPR001628|InterPro:IPR001723) /// 0005634 // nucleus (GO_REF:0000037 [IEA] UniProtKB-KW:KW-0539) /// 0005634 // nucleus (GO_REF:0000039 [IEA] UniProtKB-SubCell:SL-0191) /// 0005634 // nucleus (GO_REF:0000024 [ISS] UniProtKB:Q61539) /// 0005634 // nucleus (GO_REF:0000002 [IE…	0003713 // transcription coactivator activity (GO_REF:0000024 [ISS] UniProtKB:Q61539) /// 0003677 // DNA binding (GO_REF:0000037 [IEA] UniProtKB-KW:KW-0238) /// 0000980 // RNA polymerase II distal enhancer sequence-specific DNA binding (GO_REF:0000024 [ISS] UniProtKB:Q61539) /// 0003700 // sequence-specific DNA binding transcription factor activity (GO_REF:0000002 [IEA] InterPro:IPR000536|InterPr…	Uncharacterized protein	Ensembl	/// mcf04550 // Signaling pathways regulating pluripotency of stem cells - Macaca fascicularis (crab-eating macaque)
LOC101925501	-60.0193
PARM1	-59.8761	UniProtKB	H2PDL9, K7FMW1, U3J5P4, G1P8S2, M3WS45, G3R7B8, F6Y229, F7A8X2, G1SF81, G1R909, M3YCF8, F7GKZ0, Q6UWI2, E1BX76, H2RA59, G3ST63, R4GB15, G3VHN9, W5Q0V5, G1NS98, F1RYW4, Q5RAF8, A0A096N0G2, F7E4B7, G1M724, H0XXZ3, U3JDX6, F7BKA4, J9NRU7, I3MTX8, H0WAZ8	0051973 // positive regulation of telomerase activity (GO_REF:0000024 [ISS] UniProtKB:Q6P9X9)	0005769 // early endosome (GO_REF:0000019 [IEA] Ensembl:ENSP00000370224) /// 0005886 // plasma membrane (GO_REF:0000019 [IEA] Ensembl:ENSP00000370224) /// 0005794 // Golgi apparatus (PMID:18027867 [IDA]) /// 0005886 // plasma membrane (GO_REF:0000024 [ISS] UniProtKB:Q6UWI2) /// 0016020 // membrane (GO_REF:0000037 [IEA] UniProtKB-KW:KW-0472) /// 0010008 // endosome membrane (GO_REF:0000039 [IEA] U…		Uncharacterized protein	Ensembl
C3H21orf62	-59.4303
HECW1	-59.3897	UniProtKB	Q76N89, H0X935, H0YUB0, H0UTC4, G1SU93, A0A034UYG0, F1SSE5, F1NAG2, W8BG84, J9P4Q5, A0A0D9RSB8, W5LIN6, U3I8J2, G3T114, G1QSS4, W8C9Y4, V8NM73, F1PGP4, G1KU13, H9F0F5, F7HZX8, H7C3Q2, U3FQI6, G3RT74, H9F9I2, F6SDU0, I3MQU4, K7GJ71, G1LS55, M3WD57, J9NSB9, J9NTJ0, F7DGF7, H9H604, U3D6I7, A0A096MZ57, I2CTY3, G1NI81, K7GJ60, H9FH23, W5Q719, U3JR56, H2PMA1, H2PMA0, M3Z374, H2QUH3, F6RAK3, G1P1C3, H3A…	0090090 // negative regulation of canonical Wnt receptor signaling pathway (Reactome:REACT_264438 [TAS]) /// 0042787 // protein ubiquitination involved in ubiquitin-dependent protein catabolic process (GO_REF:0000033 [IBA] PANTHER:PTN000134256) /// 0016567 // protein ubiquitination (GO_REF:0000041 [IEA] UniPathway:UPA00143) /// 0016567 // protein ubiquitination (GO_REF:0000002 [IEA] InterPro:IPR0…	0005829 // cytosol (Reactome:REACT_263925 [TAS]) /// 0005829 // cytosol (Reactome:REACT_264193 [TAS]) /// 0005737 // cytoplasm (GO_REF:0000037 [IEA] UniProtKB-KW:KW-0963) /// 0005737 // cytoplasm (GO_REF:0000033 [IBA] PANTHER:PTN000134256) /// 0005737 // cytoplasm (GO_REF:0000039 [IEA] UniProtKB-SubCell:SL-0086) /// 0005829 // cytosol (Reactome:REACT_264452 [TAS])	0061630 /// 0004842 // ubiquitin-protein ligase activity (GO_REF:0000002 [IEA] InterPro:IPR000569) /// 0016874 // ligase activity (GO_REF:0000038 [IEA] UniProtKB-KW:KW-0436) /// 0016874 // ligase activity (GO_REF:0000037 [IEA] UniProtKB-KW:KW-0436) /// 0004842 // ubiquitin-protein ligase activity (GO_REF:0000033 [IBA] PANTHER:PTN000134256)	E3 ubiquitin-protein ligase HECW1	GOC
FNDC1	-59.2254	UniProtKB	F7IM83, G1T8M8, E2RSG6, G1LA44, F6YCE1, G3WG84, I3NHB1, F7C7H1, K7FJ38, H0ZMA1, H0V7T2, G1NIR6, K7E832, U3ICH6, A0A096N698, G3TNS0, F1SB59, F7GAU6, W5P308, G1QCR0, H2PKR8, G3RG11, Q4ZHG4, M3XF59, G1RJL4, H0WNI7, H2QTZ4, E1BI51, U3KCB0, M3Y165		0005654 // nucleoplasm (GO_REF:0000052 [IDA]) /// 0005576 // extracellular region (GO_REF:0000039 [IEA] UniProtKB-SubCell:SL-0243) /// 0005654 // nucleoplasm (GO_REF:0000019 [IEA] Ensembl:ENSP00000297267) /// 0005576 // extracellular region (GO_REF:0000037 [IEA] UniProtKB-KW:KW-0964)		Uncharacterized protein	Ensembl
LOC102138482	-59.2016
PLAU	-59.1597	UniProtKB	H3AMJ8, G9KH01, A0A0D9R9F1, K7AVB0, Q5RF29, V8NWH8, H9GEP9, P16227, G3RGY4, A0A096P4K5, H0Z8M4, K7FEG8, M3WMV1, M3X7Q6, P04185, U3IQP2, F1SU38, F7HZY5, F7BT48, F6X4X5, W5U922, D9N4K6, F6YDX7, Q8SPU1, P00749, G3THF2, S4R3G7, P15120, U3JX40, H0XH31, Q95M89, F6UY06, H0UV14, F7HXM8, F1PPY4, G1S4E2, F1NYX5, E7ET40, K7CJD2, G3W3Y6, G1N3G3, G1PLC6, Q05589, W5PF73, A0A024QZM9, H2Q245, G1ME57, F6YDV7, I3M…	0007165 // signal transduction (PMID:10749881 [TAS]) /// 0014910 // regulation of smooth muscle cell migration (PMID:8837777 [IDA]) /// 2000097 // regulation of smooth muscle cell-matrix adhesion (PMID:8837777 [IDA]) /// 0042730 // fibrinolysis (GO_REF:0000019 [IEA] Ensembl:ENSMUSP00000022368) /// 0014911 // positive regulation of smooth muscle cell migration (GO_REF:0000019 [IEA] Ensembl:ENSRNOP…	0005886 // plasma membrane (Reactome:REACT_739 [TAS]) /// 0009986 // cell surface (GO_REF:0000019 [IEA] Ensembl:ENSP00000361850) /// 0005615 // extracellular space (PMID:18835034 [IDA]) /// 0005886 // plasma membrane (Reactome:REACT_1386 [TAS]) /// 0005925 // focal adhesion (GO_REF:0000019 [IEA] Ensembl:ENSP00000361850) /// 0070062 // extracellular vesicular exosome (PMID:23533145 [IDA]) /// 0005…	0008236 // serine-type peptidase activity (GO_REF:0000033 [IBA] PANTHER:PTN001208528) /// 0004252 // serine-type endopeptidase activity (Reactome:REACT_739 [TAS]) /// 0016787 // hydrolase activity (GO_REF:0000037 [IEA] UniProtKB-KW:KW-0378) /// 0016301 // kinase activity (GO_REF:0000038 [IEA] UniProtKB-KW:KW-0418) /// 0016787 // hydrolase activity (GO_REF:0000038 [IEA] UniProtKB-KW:KW-0378) /// 0…	Plasminogen activator, urokinase, isoform CRA_a	InterPro	/// mcf05205 // Proteoglycans in cancer - Macaca fascicularis (crab-eating macaque) /// mcf05202 // Transcriptional misregulation in cancer - Macaca fascicularis (crab-eating macaque) /// mcf05206 // MicroRNAs in cancer - Macaca fascicularis (crab-eating macaque) /// mcf04064 // NF-kappa B signaling pathway - Macaca fascicularis (crab-eating macaque) /// mcf04610 // Complement and coagulation cas…
LOC102139201	-58.8983
LOC102136474	-58.697
LOC102132031	-58.5316
KRT7	-58.4965	UniProtKB	M3Y8C8, W5Q6V2, A0A0D9R0H0, U3I0A3, H9H7S9, F7DZA2, E2R441, G1PF55, F7FTC3, A0A096NEU5, G1NF62, L7N097, K7F7Q7, K7AZG9, Q8HZR5, Q29S21, G1S7S3, F1PRB0, F7HIB7, G1L4L4, F7HIB5, U3E7V9, G3T5Y7, H0VIA2, G1KHP6, U3JPW5, F6VKS2, H2NHC9, F7BW95, I3MVD0, G3QUQ0, H9YZH5, F6SKV2, Q3KNV1, G1SHZ4, F6SKT7, G3WL72, Q3B834, A0A0B5D1B0, P08729, A5A6N0, H2Q5Y9, F6QU25, M3VUE5, H0WYK4	0016032 // viral reproduction (GO_REF:0000037 [IEA] UniProtKB-KW:KW-0945)	0005882 // intermediate filament (GO_REF:0000037 [IEA] UniProtKB-KW:KW-0403) /// 0005882 // intermediate filament (GO_REF:0000037 [IEA] UniProtKB-KW:KW-0416) /// 0005882 // intermediate filament (PMID:2415537 [NAS]) /// 0070062 // extracellular vesicular exosome (PMID:23533145 [IDA]) /// 0005737 // cytoplasm (GO_REF:0000037 [IEA] UniProtKB-KW:KW-0963) /// 0005882 // intermediate filament (GO_REF:…	0005515 // protein binding (PMID:21149639 [IPI] UniProtKB:Q99527) /// 0005198 // structural molecule activity (GO_REF:0000002 [IEA] InterPro:IPR001664) /// 0005515 // protein binding (PMID:11169732 [IPI] UniProtKB:Q14152)	Uncharacterized protein	InterPro
LOC101926335	-58.4216								/// mcf04911 // Insulin secretion - Macaca fascicularis (crab-eating macaque)
LOC102123551	-57.9567
CRYAB	-57.9484	UniProtKB	U3JUI9, U6DLP6, G1T4F9, O12987, H0YCW8, H0YPX8, A0A024R3B9, F6ZRK0, I3MEU1, Q60HG8, F6SYI2, G1R6R0, E9PR44, O12991, E9PS12, O12995, F7H3G0, W5Q0R4, H9GBH5, M3WT79, D2HG87, E9PRS4, V6F832, C3VMY8, Q5R9K0, G3WJX1, Q9EPF3, E9PNH7, H2Q4R8, W8P2H8, E9PJL7, V8P1R1, A0A0D9S2T4, Q5ENY9, M3XWX5, Q91312, Q91518, H3BHK1, P02510, P02511, H0X7G5, P02512, G1MZP6, P41316, G3QR27, B1Q039, Q7M2W6, F7ATA8, E2RNB6,…	0032387 // negative regulation of intracellular transport (GO_REF:0000019 [IEA] Ensembl:ENSP00000433560) /// 0043066 // negative regulation of apoptotic process (GO_REF:0000019 [IEA] Ensembl:ENSRNOP00000055901) /// 0051260 // protein homooligomerization (GO_REF:0000019 [IEA] Ensembl:ENSP00000433560) /// 0031109 // microtubule polymerization or depolymerization (GO_REF:0000019 [IEA] Ensembl:ENSRNO…	0005634 // nucleus (GO_REF:0000037 [IEA] UniProtKB-KW:KW-0539) /// 0005737 // cytoplasm (GO_REF:0000037 [IEA] UniProtKB-KW:KW-0963) /// 0005634 // nucleus (GO_REF:0000039 [IEA] UniProtKB-SubCell:SL-0191) /// 0005737 // cytoplasm (GO_REF:0000054 [IDA]) /// 0005634 // nucleus (GO_REF:0000024 [ISS] UniProtKB:P02511) /// 0030018 // Z disc (GO_REF:0000019 [IEA] Ensembl:ENSMUSP00000034562) /// 0043292 …	0042802 // identical protein binding (GO_REF:0000019 [IEA] Ensembl:ENSP00000433560) /// 0005212 // structural constituent of eye lens (GO_REF:0000002 [IEA] InterPro:IPR003090|InterPro:IPR012273) /// 0005515 // protein binding (PMID:12601044 [IPI] UniProtKB:P07315) /// 0005515 // protein binding (PMID:22085609 [IPI] UniProtKB:P02489) /// 0005515 // protein binding (PMID:23188086 [IPI] UniProtKB:P0…	Crystallin, alpha B, isoform CRA_c	InterPro	/// mcf04141 // Protein processing in endoplasmic reticulum - Macaca fascicularis (crab-eating macaque)
LOC102134643	-57.8999
LOC102145204	-57.1405
LOC101867418	-57.1244
STC2	-56.9452	UniProtKB	E5RG57, H0VT73, F1SJZ1, U3LUX5, O97561, G1SU78, F7E3T2, O76061, G3RD02, G3U7Q8, U3K2D7, U3I3B2, H0YPX7, V8PIS0, F6WDI3, F6YPR7, W5P217, G3W7N8, G1MX28, Q6FHC9, H2QS12, R4GBG7, H0WAN5, M3WZL4, M3YMQ3, A8IKA3, P57675, H0WWI5, K7ECP2, A0A096NAG2, G1QI14, G1PUH4, W5U9S3, K7GA40, F7BSU8, E1B8P3, Q5RAT2, H3B5G7, G3SXQ4, E1BRJ2, D2H5F6, H0YB13, I3M465, J9P095, H2PHE4, A0A0D9RB00	0034976 // response to endoplasmic reticulum stress (GO_REF:0000019 [IEA] Ensembl:ENSMUSP00000020546) /// 0040015 // negative regulation of multicellular organism growth (GO_REF:0000019 [IEA] Ensembl:ENSMUSP00000020546) /// 0043434 // response to peptide hormone stimulus (GO_REF:0000019 [IEA] Ensembl:ENSRNOP00000028146) /// 0006979 // response to oxidative stress (GO_REF:0000019 [IEA] Ensembl:ENS…	0005783 // endoplasmic reticulum (GO_REF:0000019 [IEA] Ensembl:ENSP00000265087) /// 0005794 // Golgi apparatus (GO_REF:0000019 [IEA] Ensembl:ENSMUSP00000020546) /// 0048471 // perinuclear region of cytoplasm (PMID:22503972 [IDA]) /// 0005615 // extracellular space (PMID:16502470 [IDA]) /// 0005576 // extracellular region (GO_REF:0000039 [IEA] UniProtKB-SubCell:SL-0243) /// 0005576 // extracellula…	0020037 // heme binding (GO_REF:0000019 [IEA] Ensembl:ENSP00000265087) /// 0005179 // hormone activity (GO_REF:0000037 [IEA] UniProtKB-KW:KW-0372) /// 0042803 // protein homodimerization activity (GO_REF:0000019 [IEA] Ensembl:ENSP00000265087) /// 0042803 // protein homodimerization activity (PMID:15486227 [IDA]) /// 0019899 // enzyme binding (GO_REF:0000019 [IEA] Ensembl:ENSP00000265087) /// 0005…	Uncharacterized protein	InterPro
PNPLA1	-56.8833	UniProtKB	W5MX57, M4A1B9, F1RY97, I3K363, G1MU30, G1SVK0, G3QVT1, M3VX77, H3DC34, M3XY97, I3NGD8, H2RCP9, K7F3J8, H2LWZ0, F1NP31, F7HRV1, H2PIV0, E2RJE3, F7AVV1, G1L0E3, I3K364, H0XGR5, F6QZH5, Q8N8W4, G1NU87, W5MX48, A0A096NHR8, G3T485, H3A9F7, G1RCT3, H0V1Z7, A0A087XEJ6, W5PUP4, A0A0C4DG24, A0A0D9RCU6, G1KIZ1, H0YRM4, A5PJT4, G3W0H6, G3W0H5, F6VHK0, U3J4T2, F6UIH9, F6Z087	0006629 // lipid metabolic process (GO_REF:0000002 [IEA] InterPro:IPR002641) /// 0008152 // metabolic process (GO_REF:0000002 [IEA] InterPro:IPR016035) /// 0006629 // lipid metabolic process (GO_REF:0000037 [IEA] UniProtKB-KW:KW-0443) /// 0016042 // lipid catabolic process (GO_REF:0000037 [IEA] UniProtKB-KW:KW-0442)	0005737 // cytoplasm (GO_REF:0000037 [IEA] UniProtKB-KW:KW-0963) /// 0005737 // cytoplasm (PMID:22246504 [IDA]) /// 0005737 // cytoplasm (GO_REF:0000019 [IEA] Ensembl:ENSP00000378072) /// 0005737 // cytoplasm (GO_REF:0000039 [IEA] UniProtKB-SubCell:SL-0086)	0016787 // hydrolase activity (GO_REF:0000037 [IEA] UniProtKB-KW:KW-0378)	Uncharacterized protein	InterPro
LOC102140570	-56.7675
GNAO1	-56.7281	UniProtKB	I3MAB6, U3JYR6, U3IU50, H3AYB1, H2MF60, A0A087WTB6, H0Z8F5, H3BNR5, H0XRF2, F7GQC3, G1MDW1, I6ZQG6, F7GQC5, A0A0D9QYM7, Q8N6I9, E2RLG2, V8NH00, H9GCG2, G1MQH2, G8JKZ5, G1QFL7, H9F725, F7HNP2, H3BN82, K7FWI9, H2QB45, A0A096NIG5, K7FWI2, Q6UIQ2, H0VT90, Q6UIQ1, F6TWV4, H2NQY0, P08239, E1C347, F6ZUY5, F7DTW4, W5QB08, G1QMP7, G3SQ78, H3BQG8, F1RF18, G3VX97, M3XWF8, G1QMQ0, U3FYF4, P09471, P59216, G1U…	0007186 // G-protein coupled receptor signaling pathway (GO_REF:0000019 [IEA] Ensembl:ENSRNOP00000026373) /// 0008152 // metabolic process (GO_REF:0000002 [IEA] InterPro:IPR001019|InterPro:IPR001408) /// 0007212 // dopamine receptor signaling pathway (GO_REF:0000019 [IEA] Ensembl:ENSMUSP00000114144) /// 0007165 // signal transduction (GO_REF:0000038 [IEA] UniProtKB-KW:KW-0807) /// 0031175 // neur…	0005886 // plasma membrane (Reactome:REACT_15353 [TAS]) /// 0005886 // plasma membrane (Reactome:REACT_264086 [TAS]) /// 0005622 // intracellular (GO_REF:0000019 [IEA] Ensembl:ENSMUSP00000114144) /// 0005886 // plasma membrane (Reactome:REACT_15549 [TAS]) /// 0016020 // membrane (GO_REF:0000037 [IEA] UniProtKB-KW:KW-0472) /// 0043005 // neuron projection (GO_REF:0000019 [IEA] Ensembl:ENSRNOP00000…	0004871 // signal transducer activity (GO_REF:0000002 [IEA] InterPro:IPR001019|InterPro:IPR011025) /// 0005525 // GTP binding (GO_REF:0000037 [IEA] UniProtKB-KW:KW-0342) /// 0003924 // GTPase activity (PMID:1899283 [TAS]) /// 0005525 // GTP binding (GO_REF:0000019 [IEA] Ensembl:ENSMUSP00000114144) /// 0019001 // guanyl nucleotide binding (GO_REF:0000002 [IEA] InterPro:IPR001019) /// 0031683 // G-…	Guanine nucleotide-binding protein G(o) subunit alpha	InterPro	/// mcf04015 // Rap1 signaling pathway - Macaca fascicularis (crab-eating macaque) /// mcf04921 // Oxytocin signaling pathway - Macaca fascicularis (crab-eating macaque) /// mcf04728 // Dopaminergic synapse - Macaca fascicularis (crab-eating macaque) /// mcf04725 // Cholinergic synapse - Macaca fascicularis (crab-eating macaque) /// mcf04724 // Glutamatergic synapse - Macaca fascicularis (crab-ea…
LOC102140200	-56.5261
SIX4	-56.5245	UniProtKB	U3KMH7, I3N3Q8, U3JLD3, G3N1K8, G3V2N2, A0A034WV63, G1RTX8, G3WTY1, M3WSX2, H3BGR7, A0A0D9RNW7, J9NXQ2, F6XRS2, G3R3F2, G3TMW0, F7GRZ1, K7A7J5, G1NXM0, J9P424, A0A096NVG7, M3Y4W6, D2GVS5, G3UV12, K7EFP9, K7G7Q1, H0VQX4, G1L899, K7CE73, T2M3Z6, H9GBN0, F6PGG3, F1NHV5, U6DHT1, H0XEL6, U3IKH2, H2NLF4, F7I6A7, H2R2J7, H0ZRY6, W5QJ08, F1SRW3, A0A0C9QC42, F6UJE4, G1NLF1, Q9UIU6	0006355 // regulation of transcription, DNA-dependent (GO_REF:0000037 [IEA] UniProtKB-KW:KW-0805) /// 0045893 // positive regulation of transcription, DNA-dependent (GO_REF:0000019 [IEA] Ensembl:ENSMUSP00000036150) /// 0006351 // transcription, DNA-dependent (GO_REF:0000037 [IEA] UniProtKB-KW:KW-0804) /// 0045892 // negative regulation of transcription, DNA-dependent (GO_REF:0000019 [IEA] Ensembl…	0005634 // nucleus (GO_REF:0000037 [IEA] UniProtKB-KW:KW-0539) /// 0005737 // cytoplasm (GO_REF:0000037 [IEA] UniProtKB-KW:KW-0963) /// 0005634 // nucleus (GO_REF:0000039 [IEA] UniProtKB-SubCell:SL-0191) /// 0005737 // cytoplasm (GO_REF:0000024 [ISS] UniProtKB:Q61321) /// 0005634 // nucleus (GO_REF:0000024 [ISS] UniProtKB:Q61321) /// 0005634 // nucleus (GO_REF:0000038 [IEA] UniProtKB-KW:KW-0539) …	0003677 // DNA binding (GO_REF:0000037 [IEA] UniProtKB-KW:KW-0371) /// 0003677 // DNA binding (GO_REF:0000038 [IEA] UniProtKB-KW:KW-0238) /// 0003677 // DNA binding (GO_REF:0000038 [IEA] UniProtKB-KW:KW-0371) /// 0003677 // DNA binding (GO_REF:0000002 [IEA] InterPro:IPR001356|InterPro:IPR009057) /// 0043565 // sequence-specific DNA binding (GO_REF:0000019 [IEA] Ensembl:ENSMUSP00000036150) /// 000…	Homeobox protein SIX4	InterPro	/// mcf05202 // Transcriptional misregulation in cancer - Macaca fascicularis (crab-eating macaque)
SPINT1	-56.4338	UniProtKB	F7ISZ5, H3BMB6, H2MRG4, W5QGE5, F6UF80, G3S4A5, U3J961, F7CZL1, G3WU07, Q2KJJ7, H0VQA6, G1PW58, H9F264, H0XEX6, G1MEQ0, H3BSM2, G3QW99, H9G7H3, F1PQ47, H3BTQ8, H2Q972, I3LWH2, A0A0D9R5G8, H3BNW5, F1SST4, G1NF52, F6SZP7, O43278, H0ZKI0, G1QT08, K7G5T1, F6XWR7, U3JUF3, M3YBI2, M3WL76, A0A096NTJ0, F1P2Y9, F7EVK9, G1T9A5, K7G5T9, H3BVD9, H3BR01, H2NMV8, G3TDS8	0060670 // branching involved in labyrinthine layer morphogenesis (GO_REF:0000019 [IEA] Ensembl:ENSMUSP00000106441) /// 0001892 // embryonic placenta development (GO_REF:0000019 [IEA] Ensembl:ENSMUSP00000106441) /// 0001843 // neural tube closure (GO_REF:0000019 [IEA] Ensembl:ENSMUSP00000106441) /// 0010951 // negative regulation of endopeptidase activity (GO_REF:0000002 [IEA] InterPro:IPR002223)…	0070062 // extracellular vesicular exosome (PMID:23533145 [IDA]) /// 0005615 // extracellular space (PMID:16502470 [IDA]) /// 0070062 // extracellular vesicular exosome (GO_REF:0000019 [IEA] Ensembl:ENSP00000342098) /// 0005576 // extracellular region (GO_REF:0000039 [IEA] UniProtKB-SubCell:SL-0243) /// 0016020 // membrane (PMID:9045658 [TAS]) /// 0070062 // extracellular vesicular exosome (PMID:…	0004867 // serine-type endopeptidase inhibitor activity (GO_REF:0000002 [IEA] InterPro:IPR002223) /// 0004867 // serine-type endopeptidase inhibitor activity (PMID:9045658 [TAS]) /// 0004867 // serine-type endopeptidase inhibitor activity (GO_REF:0000037 [IEA] UniProtKB-KW:KW-0722) /// 0008233 // peptidase activity (GO_REF:0000038 [IEA] UniProtKB-KW:KW-0645) /// 0030414 // peptidase inhibitor act…	Uncharacterized protein	Ensembl	/// mcf05202 // Transcriptional misregulation in cancer - Macaca fascicularis (crab-eating macaque)
NTRK2	-55.8774	UniProtKB	F7DGX5, G1SXT8, Q9GMA1, A0A024R230, H0WTI9, F6UW65, M4ZRJ8, U3KDA7, G1K941, Q08JU9, H9ELU8, Q08JU8, G3TWL0, G1PVC8, G1QU92, K7CUJ9, Q548C2, F1S4H5, G3REH2, F1S4H7, U3ERA7, T2HNR8, G3SZM0, K7F6R3, G1N3W1, F6QQD0, H9FB54, Q08JT3, F6QPZ0, Q0VCN4, U3IR81, Q8WXJ4, H2QXE4, T2HPF0, H2PSJ2, Q8WXJ8, E0V8E3, Q08JT2, Q91987, E1BCQ4, G3WN09, Q6JDI7, I3MCL6, U6DJ95, F7GBB8, W5PGI4, W5PGI6, F6T4E4, G1N3V5, M3W…	0006468 // protein phosphorylation (GO_REF:0000002 [IEA] InterPro:IPR000719|InterPro:IPR001245|InterPro:IPR002011|InterPro:IPR008266|InterPro:IPR020455|InterPro:IPR020777) /// 0031547 // brain-derived neurotrophic factor receptor signaling pathway (PMID:15494731 [IMP]) /// 0007169 // transmembrane receptor protein tyrosine kinase signaling pathway (GO_REF:0000002 [IEA] InterPro:IPR020455) /// 003…	0016020 // membrane (GO_REF:0000038 [IEA] UniProtKB-KW:KW-0472) /// 0016020 // membrane (GO_REF:0000037 [IEA] UniProtKB-KW:KW-0472) /// 0010008 // endosome membrane (GO_REF:0000039 [IEA] UniProtKB-SubCell:SL-0100) /// 0016021 // integral to membrane (GO_REF:0000038 [IEA] UniProtKB-KW:KW-0812) /// 0005768 // endosome (GO_REF:0000019 [IEA] Ensembl:ENSMUSP00000078757) /// 0043195 // terminal bouton …	0004714 // transmembrane receptor protein tyrosine kinase activity (GO_REF:0000002 [IEA] InterPro:IPR020455) /// 0004713 // protein tyrosine kinase activity (GO_REF:0000037 [IEA] UniProtKB-KW:KW-0829) /// 0048403 // brain-derived neurotrophic factor binding (GO_REF:0000024 [ISS] UniProtKB:Q63604) /// 0048403 // brain-derived neurotrophic factor binding (GO_REF:0000019 [IEA] Ensembl:ENSMUSP0000007…	Tyrosine-protein kinase receptor	UniProt	/// mcf04010 // MAPK signaling pathway - Macaca fascicularis (crab-eating macaque) /// mcf04722 // Neurotrophin signaling pathway - Macaca fascicularis (crab-eating macaque) /// mcf05034 // Alcoholism - Macaca fascicularis (crab-eating macaque)
RHPN1	-55.5805	UniProtKB	H2PRC9, K7FLI4, H0ZR73, Q8TCX5, M3WDX7, G1NK13, I3N3W2, G3U7U6, F7CV96, H0V913, F1NY89, G1QM23, H9G5D3, W5NS61, A0A096MXB5, F7DQY0, A0A096N421, U3K4J3, F7GJ86, G3RN00, F7DBB6, F7AA88, G3QSG4, H3BF59, H0WVS5, F6RKI8, F1N4C8, G1LVE8, F1PNB7, G3WI94, G3WI93, U3IUF2, M3YAG2, H2R9M8, A0A0D9R9Q2, F1SEV5	0007165 // signal transduction (GO_REF:0000002 [IEA] InterPro:IPR011072) /// 0007264 // small GTPase mediated signal transduction (Reactome:REACT_11044 [TAS]) /// 0050790 // regulation of catalytic activity (GO_REF:0000019 [IEA] Ensembl:ENSMUSP00000113042)	0005829 // cytosol (Reactome:REACT_355305 [TAS])	0005515 // protein binding (PMID:25416956 [IPI] UniProtKB:P14373) /// 0030695 // GTPase regulator activity (GO_REF:0000019 [IEA] Ensembl:ENSMUSP00000113042) /// 0005515 // protein binding (PMID:25416956 [IPI] UniProtKB:Q5JR59)	Uncharacterized protein	InterPro
C4H6orf165	-55.5607	UniProtKB	F7GAL6, F7HQR1, F7HQQ9, F7GAK8	0008643 // carbohydrate transport (GO_REF:0000002 [IEA] InterPro:IPR007271) /// 0015780 // nucleotide-sugar transport (GO_REF:0000002 [IEA] InterPro:IPR004689) /// 0015992 // proton transport (GO_REF:0000002 [IEA] InterPro:IPR007271) /// 0008643 // carbohydrate transport (GO_REF:0000038 [IEA] UniProtKB-KW:KW-0762) /// 1901679 // nucleotide transmembrane transport (GO_REF:0000002 [IEA] InterPro:IP…	0016020 // membrane (GO_REF:0000038 [IEA] UniProtKB-KW:KW-0472) /// 0000139 // Golgi membrane (GO_REF:0000002 [IEA] InterPro:IPR007271) /// 0016021 // integral to membrane (GO_REF:0000038 [IEA] UniProtKB-KW:KW-0812) /// 0016021 // integral to membrane (GO_REF:0000002 [IEA] InterPro:IPR004689|InterPro:IPR007271)	0005351 // sugar:hydrogen symporter activity (GO_REF:0000002 [IEA] InterPro:IPR007271) /// 0005338 // nucleotide-sugar transmembrane transporter activity (GO_REF:0000002 [IEA] InterPro:IPR004689)	Uncharacterized protein	InterPro
MCM10	-55.4073	UniProtKB	A0A0C5YLA3, A0A0C5Z3H5, A0A0C5YNT3, A0A0C5YRH4, A0A0C5Y7W4, A0A0C5Z2H6, A0A0C5Z679, A0A0C5YS16, M3XPH1, U3I9F0, G1M4H5, A0A0C5Y7F4, A0A096P3G3, H0VAF0, Q7L590, A0A0C5YEI0, A0A0C5YKP6, A0A0C5Y9F5, A0A0C5Y5T5, G3WPS5, G3WPS4, A0A0C5XU69, A6ZVC6, A0A0C5YER6, W5P5W0, F7IJD4, A0A0C5ZGV1, G3RE50, A0A0C5ZAT3, A0A0C5YNB2, A0A0C5XEY9, A0A0C5Z6P1, Q5XVE2, A0A0C5XUM4, A0A0C5Y4C7, A0A0C5XNP9, A0A0C5XN57, A0A…	0007049 // cell cycle (GO_REF:0000037 [IEA] UniProtKB-KW:KW-0131) /// 0006270 // DNA replication initiation (PMID:10783164 [IMP]) /// 0006270 // DNA replication initiation (GO_REF:0000033 [IBA] PANTHER:PTN000335708) /// 0006270 // DNA replication initiation (PMID:9154825 [IMP]) /// 0006260 // DNA replication (Reactome:REACT_6769 [TAS]) /// 0006348 // chromatin silencing at telomere (PMID:16085704…	0031298 // replication fork protection complex (GO_REF:0000033 [IBA] PANTHER:PTN000335708) /// 0005737 // cytoplasm (GO_REF:0000052 [IDA]) /// 0005634 // nucleus (GO_REF:0000037 [IEA] UniProtKB-KW:KW-0539) /// 0005654 // nucleoplasm (Reactome:REACT_2227 [TAS]) /// 0005634 // nucleus (GO_REF:0000002 [IEA] InterPro:IPR015408) /// 0005634 // nucleus (GO_REF:0000039 [IEA] UniProtKB-SubCell:SL-0191) /…	0005515 // protein binding (PMID:9154825 [IPI] UniProtKB:P30665) /// 0005515 // protein binding (PMID:9154825 [IPI] UniProtKB:P53091) /// 0003677 // DNA binding (GO_REF:0000037 [IEA] UniProtKB-KW:KW-0238) /// 0003690 // double-stranded DNA binding (GO_REF:0000033 [IBA] PANTHER:PTN000335708) /// 0005515 // protein binding (PMID:16189514 [IPI] UniProtKB:Q14566) /// 0003688 // DNA replication origin…	Mcm10p	InterPro
LOC102116515	-55.396
AIF1L	-55.1492	UniProtKB	F6Y130, A0A096P0F4, K7FJ54, A0A0D9RQN0, G1RPZ0, A0JNQ0, G3RLU3, M3W3I0, H9G5A1, U3CRC6, G1TZJ5, G1N1T7, H2R659, F6Y121, K7B1J2, U6CUQ8, G3N1Z0, F7CYG5, Q5JUP1, V8N8X9, Q5JUP3, G3WXJ7, T2M716, Q9BQI0, I3MHP6, H2PTQ1, W5PB75, F7DC32, G1P3E6, H9G0F1, U3IZL4, F1PFL7, A6PVM9, F6SU15, Q5RDI4, H3BB03, H0VRQ2, F6Y0F5, H0Z309, G3SME0, F6QSA6, E3TDL1, U3JFF8, G1MCV7		0015629 // actin cytoskeleton (GO_REF:0000054 [IDA]) /// 0070062 // extracellular vesicular exosome (PMID:19056867 [IDA]) /// 0032587 // ruffle membrane (GO_REF:0000039 [IEA] UniProtKB-SubCell:SL-0301) /// 0005737 // cytoplasm (GO_REF:0000037 [IEA] UniProtKB-KW:KW-0963) /// 0016020 // membrane (GO_REF:0000037 [IEA] UniProtKB-KW:KW-0472) /// 0005884 // actin filament (GO_REF:0000019 [IEA] Ensembl:…	0051015 // actin filament binding (PMID:18699778 [IDA]) /// 0051015 // actin filament binding (GO_REF:0000019 [IEA] Ensembl:ENSP00000361383) /// 0046872 // metal ion binding (GO_REF:0000037 [IEA] UniProtKB-KW:KW-0479) /// 0005509 // calcium ion binding (GO_REF:0000002 [IEA] InterPro:IPR002048) /// 0051015 // actin filament binding (GO_REF:0000002 [IEA] InterPro:IPR028453) /// 0051015 // actin fil…	Uncharacterized protein	Ensembl
LOC102131247	-55.1322
LOC102146990	-55.0018
LRRTM2	-54.5953	UniProtKB	A6H701, M3VX57, G1U099, H0ZX84, K7EZP8, U3JKD5, G1MLT7, M3YD43, G1KSB0, H2QRL0, H9FSQ7, G3S751, A0A096NEJ2, H0WGF5, F7GF77, H0VSF0, V8NWD2, G1QB28, G3VT61, H2PGP6, W5UG47, F7DN23, G3U1M2, F7BV24, F6TM45, F1NWG8, J9NVA9, U3HZ90, O43300, I3N4M6, W5Q5V2	0051965 // positive regulation of synapse assembly (GO_REF:0000019 [IEA] Ensembl:ENSMUSP00000089225) /// 0002091 // negative regulation of receptor internalization (GO_REF:0000019 [IEA] Ensembl:ENSMUSP00000089225) /// 0050808 // synapse organization (GO_REF:0000019 [IEA] Ensembl:ENSRNOP00000067172) /// 0060291 // long-term synaptic potentiation (GO_REF:0000019 [IEA] Ensembl:ENSMUSP00000089225)	0045211 // postsynaptic membrane (GO_REF:0000037 [IEA] UniProtKB-KW:KW-0628) /// 0045211 // postsynaptic membrane (GO_REF:0000039 [IEA] UniProtKB-SubCell:SL-0219) /// 0030054 // cell junction (GO_REF:0000037 [IEA] UniProtKB-KW:KW-0965) /// 0005886 // plasma membrane (GO_REF:0000037 [IEA] UniProtKB-KW:KW-1003) /// 0045202 // synapse (GO_REF:0000037 [IEA] UniProtKB-KW:KW-0770) /// 0060076 // excita…	0042043 // neurexin family protein binding (GO_REF:0000019 [IEA] Ensembl:ENSRNOP00000067172)	Uncharacterized protein	Ensembl
MFSD4	-54.1041	UniProtKB	H9FQD2, H9GKV6, B7Z8X0, G3QIR4, U3F3X6, G3WRX5, H2N3Z8, G3TPU5, K7FZX3, F6T5Y2, F7FBM9, F7BEI1, G1PIF9, H0X2Q9, A0A096N405, F7GRK3, A0A0D9RQ77, G1SF14, Q8N468, T2M9I5, I3MNK5, Q5RCN7, B7Z2V5, F6Z4Z7, G1RWR1, F7HX69, F5H391, F7GL40, U6DUG3	0055085 // transmembrane transport (GO_REF:0000002 [IEA] InterPro:IPR011701) /// 0006810 // transport (GO_REF:0000037 [IEA] UniProtKB-KW:KW-0813)	0016020 // membrane (GO_REF:0000037 [IEA] UniProtKB-KW:KW-0472) /// 0016021 // integral to membrane (GO_REF:0000037 [IEA] UniProtKB-KW:KW-0812) /// 0016021 // integral to membrane (GO_REF:0000002 [IEA] InterPro:IPR011701) /// 0016020 // membrane (GO_REF:0000039 [IEA] UniProtKB-SubCell:SL-0162)		Uncharacterized protein	InterPro
ITGB4	-53.9841	UniProtKB	H0ZDK9, K7FDA9, M3W4M5, I2CYL9, F6VBZ2, F6Y9Y1, Q2VP98, M3YQV9, F1RVY6, W5PJ62, B7ZLD5, B7ZLD8, E6ZGH6, H0WJM6, H2NUQ7, U3BJ48, F7I0A9, E1B864, H9F7A5, F7AXD4, U3IWJ8, K7GPD4, F7BIL4, F7BHQ2, E2RFE1, J3QQL2, G1T8G1, H0VLX6, G1KGA0, A0A024R8T0, G3S7A9, A0A024R8K7, J3QS11, H2QDV9, A0A024R8N2, F7EEF6, G3UG61, G3WZZ0, G3WZZ1, U3BKP0, H9F7F0, U3B147, A0A096NSY2, U3JEA0, A0A0D9QXT3, F7F799, H3AZC6, K7G…	0048565 // digestive tract development (PMID:23496044 [IMP]) /// 0007160 // cell-matrix adhesion (GO_REF:0000002 [IEA] InterPro:IPR012013) /// 0048565 // digestive tract development (GO_REF:0000019 [IEA] Ensembl:ENSP00000200181) /// 0034329 // cell junction assembly (Reactome:REACT_20676 [TAS]) /// 0046847 // filopodium assembly (GO_REF:0000019 [IEA] Ensembl:ENSMUSP00000127604) /// 0007154 // cel…	0030054 // cell junction (GO_REF:0000037 [IEA] UniProtKB-KW:KW-0965) /// 0009986 // cell surface (GO_REF:0000019 [IEA] Ensembl:ENSP00000200181) /// 0016020 // membrane (GO_REF:0000037 [IEA] UniProtKB-KW:KW-0472) /// 0070062 // extracellular vesicular exosome (PMID:19199708 [IDA]) /// 0016021 // integral to membrane (GO_REF:0000038 [IEA] UniProtKB-KW:KW-0812) /// 0031252 // cell leading edge (GO_R…	0005515 // protein binding (PMID:11375975 [IPI] UniProtKB:Q03001) /// 0005515 // protein binding (PMID:11375975 [IPI] UniProtKB:Q96RT1) /// 0005515 // protein binding (PMID:2649503 [IPI] UniProtKB:P23229) /// 0005515 // protein binding (PMID:19242489 [IPI] UniProtKB:Q15149) /// 0005515 // protein binding (PMID:24851274 [IPI] UniProtKB:O95136) /// 0001664 // G-protein coupled receptor binding (PMI…	Integrin beta	InterPro	/// mcf04151 // PI3K-Akt signaling pathway - Macaca fascicularis (crab-eating macaque) /// mcf04810 // Regulation of actin cytoskeleton - Macaca fascicularis (crab-eating macaque) /// mcf04510 // Focal adhesion - Macaca fascicularis (crab-eating macaque) /// mcf04512 // ECM-receptor interaction - Macaca fascicularis (crab-eating macaque) /// mcf05414 // Dilated cardiomyopathy - Macaca fasciculari…
WIPF3	-53.8616	UniProtKB	M3XFN6, A0A0D9RPL5, W5MGG6, F1N1J7, H2UTW0, G3NVE1, H3C720, G1RYM0, G3SE36, H0YXN0, H0YXN4, H0V8Y3, A0A096MVX6, H3DQW9, F1Q3Q9, G1SE38, U3DK26, J9NZ88, M3Y0P6, W5MGF1, K7GGL3, A0A087XAT5, F7A5T2, I3MCR6, G1NE69, G1NE66, G1NE65, U3IAA7, F7CUE8, E1C5Z6, W5PG82, K7GGK2, F6WE86, G3QSH0, A0A0A0MSG0, H3AR06, G3VSG4, H3AR05, H9F1S4, H0XX41, G1Q192, U3IAB3, G1K8U1, H2QUC5, F1SIG6, H2UTV8, M3ZFI6, H2UTV9,…	0038096 // Fc-gamma receptor signaling pathway involved in phagocytosis (Reactome:REACT_160123 [TAS]) /// 0045087 // innate immune response (Reactome:REACT_6802 [TAS]) /// 0007160 // cell-matrix adhesion (GO_REF:0000002 [IEA] InterPro:IPR001904) /// 0030154 // cell differentiation (GO_REF:0000037 [IEA] UniProtKB-KW:KW-0221) /// 0000147 // actin cortical patch assembly (GO_REF:0000033 [IBA] PANTHE…	0005829 // cytosol (Reactome:REACT_160090 [TAS]) /// 0030479 // actin cortical patch (GO_REF:0000033 [IBA] PANTHER:PTN001506181) /// 0005829 // cytosol (Reactome:REACT_160257 [TAS]) /// 0005829 // cytosol (Reactome:REACT_160291 [TAS]) /// 0005737 // cytoplasm (GO_REF:0000037 [IEA] UniProtKB-KW:KW-0963) /// 0005884 // actin filament (GO_REF:0000033 [IBA] PANTHER:PTN001506181) /// 0005829 // cytoso…	0017124 // SH3 domain binding (GO_REF:0000019 [IEA] Ensembl:ENSRNOP00000064597) /// 0005199 // structural constituent of cell wall (GO_REF:0000002 [IEA] InterPro:IPR003882) /// 0051015 // actin filament binding (GO_REF:0000033 [IBA] PANTHER:PTN001506181) /// 0003779 // actin binding (GO_REF:0000002 [IEA] InterPro:IPR003124) /// 0003779 // actin binding (GO_REF:0000037 [IEA] UniProtKB-KW:KW-0009)	Uncharacterized protein	InterPro
TLL1	-53.7132	UniProtKB	H2QQE4, U3FUF2, G3UU46, F7A5S8, M3WID7, G3UBW1, F1N0X6, G1LER7, G1R413, H2PEP6, F6WCA9, A0A0C9QIG9, F1Q3H3, H0V937, F7DZV7, W5Q415, H0X538, A0A0A9ZCK0, G1MTY5, F7GX95, G1R415, G3W493, G3S0H7, F1P398, B7ZLW3, D2HGS4, A0A0D9S1Y6, G1PHI3, I3N6M8, Q8L7S1, E9PD25, A0A096MWL4, G3QD43, F1RWD2, D6RCE0, F7APE4, U3J0X9, K7FAR3, H0Z6G5, F4HRB4, V8NCA7, H9G3K1, U3K9U6, Q9DER7, I3MDE4, O43897, H3ANE1, U6CXW9,…	0030154 // cell differentiation (GO_REF:0000037 [IEA] UniProtKB-KW:KW-0221) /// 0006508 // proteolysis (GO_REF:0000002 [IEA] InterPro:IPR001506|InterPro:IPR006026) /// 0006508 // proteolysis (GO_REF:0000037 [IEA] UniProtKB-KW:KW-0645) /// 0001501 // skeletal system development (PMID:8661043 [TAS]) /// 0006508 // proteolysis (GO_REF:0000002 [IEA] InterPro:IPR015446) /// 0030198 // extracellular ma…	0098588 /// 0005576 // extracellular region (Reactome:REACT_150462 [TAS]) /// 0005576 // extracellular region (Reactome:REACT_150316 [TAS]) /// 0005773 // vacuole (PMID:15539469 [IDA]) /// 0005576 // extracellular region (GO_REF:0000039 [IEA] UniProtKB-SubCell:SL-0243) /// 0016020 // membrane (PMID:17432890 [IDA]) /// 0005576 // extracellular region (Reactome:REACT_169314 [TAS]) /// 0005576 // ex…	0004222 // metalloendopeptidase activity (GO_REF:0000002 [IEA] InterPro:IPR001506|InterPro:IPR015446) /// 0004222 // metalloendopeptidase activity (GO_REF:0000002 [IEA] InterPro:IPR001506) /// 0016787 // hydrolase activity (GO_REF:0000037 [IEA] UniProtKB-KW:KW-0378) /// 0016787 // hydrolase activity (GO_REF:0000038 [IEA] UniProtKB-KW:KW-0378) /// 0008237 // metallopeptidase activity (GO_REF:00000…	Metalloendopeptidase	InterPro
LOC102115041	-53.6474
KSR2	-53.5231	UniProtKB	F1RKG1, A0A0A1XGG7, G1PDC8, U3IAH5, W5P071, H0WSX5, H2Q6Z2, A0A0B2VVD1, H2NIT5, G3RRQ0, F6WHP0, F6SHX4, T2MB09, E9PB13, V8N9N6, G3T635, Q6VAB6, A0A0D9S4D1, U6D9G8, U3JXB9, G1NC56, G3R2Q8, W8B6D9, K7FC59, A0A0A9WAF3, A0A096N4C3, H3BC71, A0A034WFW8, H0ZJH2, F1P721, G1L2K9, K7EBX5, H9GNE1, H0UUS8, F7GRP4, M3VY73, F1MF36, G1QHI1, M3XUQ3, H9FKM4, F7GRN9, G1SG01, I3NGH9, V5H1C8	0043410 // positive regulation of MAPK cascade (GO_REF:0000019 [IEA] Ensembl:ENSMUSP00000137670) /// 0006468 // protein phosphorylation (GO_REF:0000002 [IEA] InterPro:IPR000719|InterPro:IPR001245|InterPro:IPR008271) /// 0006468 // protein phosphorylation (GO_REF:0000002 [IEA] InterPro:IPR000719|InterPro:IPR001245) /// 0019722 // calcium-mediated signaling (GO_REF:0000019 [IEA] Ensembl:ENSMUSP0000…	0005737 // cytoplasm (GO_REF:0000037 [IEA] UniProtKB-KW:KW-0963) /// 0016020 // membrane (GO_REF:0000037 [IEA] UniProtKB-KW:KW-0472) /// 0016020 // membrane (GO_REF:0000039 [IEA] UniProtKB-SubCell:SL-0162) /// 0005886 // plasma membrane (GO_REF:0000019 [IEA] Ensembl:ENSMUSP00000137670) /// 0005829 // cytosol (GO_REF:0000019 [IEA] Ensembl:ENSMUSP00000137670) /// 0005737 // cytoplasm (GO_REF:000003…	0004672 // protein kinase activity (GO_REF:0000002 [IEA] InterPro:IPR000719|InterPro:IPR001245|InterPro:IPR008271) /// 0004672 // protein kinase activity (GO_REF:0000002 [IEA] InterPro:IPR000719|InterPro:IPR001245) /// 0005524 // ATP binding (GO_REF:0000002 [IEA] InterPro:IPR000719) /// 0004672 // protein kinase activity (GO_REF:0000002 [IEA] InterPro:IPR000719|InterPro:IPR001245|InterPro:IPR0022…	Kinase suppressor of Ras 2	UniProt	/// mcf04014 // Ras signaling pathway - Macaca fascicularis (crab-eating macaque)
SIGLECL1	-53.5012	UniProtKB	Q8N7X8		0016020 // membrane (GO_REF:0000037 [IEA] UniProtKB-KW:KW-0472) /// 0016021 // integral to membrane (GO_REF:0000037 [IEA] UniProtKB-KW:KW-0812) /// 0016020 // membrane (GO_REF:0000039 [IEA] UniProtKB-SubCell:SL-0162)		SIGLEC family-like protein 1	UniProt
LOC102128380	-53.4806
LOC102135126	-53.4806
LOC101925204	-53.0465								/// mcf04114 // Oocyte meiosis - Macaca fascicularis (crab-eating macaque) /// mcf04914 // Progesterone-mediated oocyte maturation - Macaca fascicularis (crab-eating macaque) /// mcf04320 // Dorso-ventral axis formation - Macaca fascicularis (crab-eating macaque)
LOC102130839	-52.7391
HOXA2	-52.5152	UniProtKB	C1FXY2, M3W8N8, G3SEW8, H0YXF8, H9GGE4, B7NZT2, A9L937, F1MD21, B3RFG0, B5SNN8, F7I917, F7I912, U3K4C9, B0VXK3, G3U015, H2PML1, G1TLV9, Q9IA20, Q0VCS4, F6TU52, D2GVC1, G1T8Y3, H2QUB4, M3Y033, G1RY83, F7DP63, I3MRE9, G3SNS8, F6PYL0, H3BCI7, G1LH45, O43364, K7E4R6, G1PQ56, G3WWJ3, G9HPQ5, G3TT45, A0A0D9RP57, W5PJD2, B2KIM6, F7EJC4, H0VNV5, F7EJC9, B1MTY2, Q08727, F1SHT0, E2R5Y1, G3QIG7, U3IVL2	0071300 // cellular response to retinoic acid (GO_REF:0000019 [IEA] Ensembl:ENSMUSP00000014848) /// 0006355 // regulation of transcription, DNA-dependent (GO_REF:0000037 [IEA] UniProtKB-KW:KW-0805) /// 0048703 // embryonic viscerocranium morphogenesis (GO_REF:0000019 [IEA] Ensembl:ENSMUSP00000014848) /// 0006355 // regulation of transcription, DNA-dependent (GO_REF:0000002 [IEA] InterPro:IPR01797…	0005654 // nucleoplasm (GO_REF:0000052 [IDA]) /// 0005634 // nucleus (GO_REF:0000037 [IEA] UniProtKB-KW:KW-0539) /// 0005634 // nucleus (GO_REF:0000039 [IEA] UniProtKB-SubCell:SL-0191) /// 0005634 // nucleus (GO_REF:0000019 [IEA] Ensembl:ENSMUSP00000014848) /// 0005634 // nucleus (GO_REF:0000038 [IEA] UniProtKB-KW:KW-0539) /// 0005634 // nucleus (GO_REF:0000040 [IEA] UniProtKB-SubCell:SL-0191) //…	0003677 // DNA binding (GO_REF:0000037 [IEA] UniProtKB-KW:KW-0371) /// 0003677 // DNA binding (GO_REF:0000038 [IEA] UniProtKB-KW:KW-0238) /// 0003677 // DNA binding (GO_REF:0000002 [IEA] InterPro:IPR001356|InterPro:IPR009057|InterPro:IPR020479) /// 0003677 // DNA binding (GO_REF:0000038 [IEA] UniProtKB-KW:KW-0371) /// 0003677 // DNA binding (GO_REF:0000037 [IEA] UniProtKB-KW:KW-0238) /// 0000978 …	Uncharacterized protein	InterPro
TBX15	-52.4747	UniProtKB	G3TKU5, G3N3L1, A2T7E3, A2T7E4, I3MK95, A0A096MW07, K7GHN8, D2HZH8, Q1HGK9, E2RL25, G1T321, H0WVZ6, H0UUB3, F7HZ49, Q96SF7, G9CU08, G9CU04, G9CU05, H0ZT00, G9CU06, H0ZT01, G9CU07, G1NZ22, G9CU00, G9CU01, A0JNL6, G9CU02, A1YFB3, F7H8C1, U6CVF9, G9CU03, R0JGZ7, H2N668, G1QZU9, F7H8C6, M3X128, F7H8C2, F7H8C3, A2D613, F1SAZ2, G1NN54, K7CR62, F1NA14, A2D5V8, A2D5V9, U3JR47, B5X6K6, A2D5V7, H9GDJ7, A0A…	0006355 // regulation of transcription, DNA-dependent (GO_REF:0000037 [IEA] UniProtKB-KW:KW-0805) /// 0006355 // regulation of transcription, DNA-dependent (GO_REF:0000002 [IEA] InterPro:IPR001699) /// 0006355 // regulation of transcription, DNA-dependent (GO_REF:0000038 [IEA] UniProtKB-KW:KW-0805) /// 0006351 // transcription, DNA-dependent (GO_REF:0000037 [IEA] UniProtKB-KW:KW-0804) /// 0000122…	0005634 // nucleus (GO_REF:0000002 [IEA] InterPro:IPR001699) /// 0005634 // nucleus (GO_REF:0000037 [IEA] UniProtKB-KW:KW-0539) /// 0005634 // nucleus (GO_REF:0000002 [IEA] InterPro:IPR001699|InterPro:IPR018186) /// 0005634 // nucleus (GO_REF:0000039 [IEA] UniProtKB-SubCell:SL-0191) /// 0005634 // nucleus (GO_REF:0000019 [IEA] Ensembl:ENSMUSP00000029462) /// 0070722 // Tle3-Aes complex (GO_REF:00…	0001106 // RNA polymerase II transcription corepressor activity (GO_REF:0000019 [IEA] Ensembl:ENSMUSP00000029462) /// 0003700 // sequence-specific DNA binding transcription factor activity (GO_REF:0000002 [IEA] InterPro:IPR001699|InterPro:IPR008967) /// 0003677 // DNA binding (GO_REF:0000037 [IEA] UniProtKB-KW:KW-0238) /// 0046982 // protein heterodimerization activity (GO_REF:0000019 [IEA] Ensem…	Uncharacterized protein	Ensembl
LOC102134825	-52.2168
LOC102129130	-52.0692
LOC102133109	-51.6075
PLXDC2	-51.5361	UniProtKB	V8NJ96, H0X9P0, Q6UX71, A0A0D9RJF5, F7BYZ0, G1KIT4, M3ZJD6, K7E457, A0JN47, H2N9X6, F7GHE6, K7GEI2, F7EE03, H9F7D3, G1NV93, W5MXY2, M3WE03, G1LHJ2, F6SH47, G1T7H6, F6SH68, A0A087YEW8, H2Q1P9, F6QFQ3, U3J212, H0V9S4, F7GHV5, A0A096P3N5, I3M5C9, G3SN10, M3YKI8, U3CW54, U3JY41, F1PNK7, G1RQC8, G3RJB0, E6ZJ21, F7A8C9, G3VFT7, H0YSK3, W5NQ96, A0A0C9R5R0, G1N649, K7GEH5, E1C486		0016020 // membrane (GO_REF:0000038 [IEA] UniProtKB-KW:KW-0472) /// 0016020 // membrane (GO_REF:0000037 [IEA] UniProtKB-KW:KW-0472) /// 0016021 // integral to membrane (GO_REF:0000037 [IEA] UniProtKB-KW:KW-0812) /// 0016020 // membrane (GO_REF:0000039 [IEA] UniProtKB-SubCell:SL-0162) /// 0016021 // integral to membrane (GO_REF:0000038 [IEA] UniProtKB-KW:KW-0812) /// 0070062 // extracellular vesic…	0005515 // protein binding (PMID:21903422 [IPI] UniProtKB:A2APF7) /// 0005515 // protein binding (PMID:15574754 [IPI] UniProtKB:Q14247)	Uncharacterized protein	InterPro
LOC102124253	-51.3204
LOC101867187	-51.0473								/// mcf01100 // Metabolic pathways - Macaca fascicularis (crab-eating macaque) /// mcf01130 // Biosynthesis of antibiotics - Macaca fascicularis (crab-eating macaque) /// mcf00230 // Purine metabolism - Macaca fascicularis (crab-eating macaque)
HS6ST3	-51.0299	UniProtKB	G1PNN8, W5NX42, D2H0A9, U3F9B1, G1SBP7, A0A087X0G1, U3I2K8, G1TE42, G3ULD7, F6V8U7, F1RP48, G3MWL3, F7DUK3, A0A0D9SA81, A0A096NEL8, G1K938, H9FAP5, K7EWH7, G3URQ0, U3I0J1, G3VJG5, H2Q7Q5, U3FG44, H0ZLI9, H0ZLI8, U3B5N2, M3X3Y7, E1BJP5, U3JPC8, H9FKJ6, H0WCY8, Q8IZP7, F7F4S4, R4GIL3, H0WPZ8, J9P008, G3RYU5, I3ME25, M3WSZ9	0008152 // metabolic process (GO_REF:0000002 [IEA] InterPro:IPR005331|InterPro:IPR010635) /// 0008152 // metabolic process (GO_REF:0000038 [IEA] UniProtKB-KW:KW-0808) /// 0015015 // heparan sulfate proteoglycan biosynthetic process, enzymatic modification (GO_REF:0000019 [IEA] Ensembl:ENSMUSP00000070394)	0016020 // membrane (GO_REF:0000037 [IEA] UniProtKB-KW:KW-0472) /// 0016021 // integral to membrane (GO_REF:0000037 [IEA] UniProtKB-KW:KW-0812) /// 0016020 // membrane (GO_REF:0000039 [IEA] UniProtKB-SubCell:SL-0162) /// 0016021 // integral to membrane (GO_REF:0000002 [IEA] InterPro:IPR005331|InterPro:IPR010635)	0016740 // transferase activity (GO_REF:0000038 [IEA] UniProtKB-KW:KW-0808) /// 0016740 // transferase activity (GO_REF:0000037 [IEA] UniProtKB-KW:KW-0808) /// 0017095 // heparan sulfate 6-O-sulfotransferase activity (GO_REF:0000019 [IEA] Ensembl:ENSMUSP00000070394) /// 0008146 // sulfotransferase activity (GO_REF:0000002 [IEA] InterPro:IPR005331|InterPro:IPR010635)	Heparan-sulfate 6-O-sulfotransferase 3	InterPro	/// mcf00534 // Glycosaminoglycan biosynthesis - heparan sulfate / heparin - Macaca fascicularis (crab-eating macaque)
DBNDD1	-50.9179	UniProtKB	F1P7G2, F7EFZ2, G3PTW6, G1L3N4, W5LYQ1, K7FCQ7, A0A096NR46, H9GFH4, F6X5B9, G3SVV7, G1PSN8, G1T6T9, W5Q0S5, A0A0D9S3B1, H3A5A6, H0XMP5, A6H7B4, I3ND30, F1NLB7, H2R9Y8, F6R9V0, Q9H9R9, F6R9M4, H3CV68, U3ELM4, U3JK32, G1N8G2, G1S1R9, M3W101, F6TMS4, H0ZCF6, F7B0A0, H3BLZ2, M3ZLH4, M3Y6E7, G3QFR5, V8P596, H0UTY3, F1S6N9, W5LYN6, F6X5D5		0005737 // cytoplasm (GO_REF:0000002 [IEA] InterPro:IPR007531)		Uncharacterized protein	InterPro
LOC102126664	-50.7025
LOC101865201	-50.694
SLC30A2	-50.6881	UniProtKB	G1RD69, B5A8K5, G3SQG2, G1SRW9, G1PST2, G3RJW0, W5P641, A0A096N0N2, I3M568, F6R4E1, H0YS34, F7IJH8, F7IRI5, H9KZQ2, F7HRX8, A0A0D9S857, F1MMX3, I3LTT3, F7HRZ3, U3F747, A0A061R921, G3W1E7, G1TUI5, M3WHM3, F6W472, G1LV00, H0WGQ7, F6R8X6, G1MUM3, U3JCB7, H2N8H2, G3UUV5, H2R9B7, M3YWF2, H3B9F6, H9GPP9, E2RBS9, F7I3L4, F7IRH6, K7FSZ7, F7FZN1, F7FHX3, Q9BRI3, H0V0Y7, W5MBF7	0071577 // zinc ion transmembrane transport (GO_REF:0000019 [IEA] Ensembl:ENSRNOP00000072908) /// 0055085 // transmembrane transport (Reactome:REACT_15518 [TAS]) /// 0006811 // ion transport (GO_REF:0000037 [IEA] UniProtKB-KW:KW-0406) /// 0055085 // transmembrane transport (GO_REF:0000002 [IEA] InterPro:IPR002524) /// 0006810 // transport (GO_REF:0000037 [IEA] UniProtKB-KW:KW-0813) /// 0006829 //…	0005774 // vacuolar membrane (GO_REF:0000039 [IEA] UniProtKB-SubCell:SL-0271) /// 0005770 // late endosome (GO_REF:0000019 [IEA] Ensembl:ENSP00000363394) /// 0016020 // membrane (GO_REF:0000037 [IEA] UniProtKB-KW:KW-0472) /// 0005764 // lysosome (GO_REF:0000037 [IEA] UniProtKB-KW:KW-0458) /// 0005737 // cytoplasm (PMID:17349999 [IDA]) /// 0016021 // integral to membrane (GO_REF:0000002 [IEA] Inte…	0005515 // protein binding (PMID:25416956 [IPI] UniProtKB:Q9BZ11-2) /// 0005515 // protein binding (PMID:25416956 [IPI] UniProtKB:P15151) /// 0005515 // protein binding (PMID:25416956 [IPI] UniProtKB:Q08AM2) /// 0005515 // protein binding (PMID:25416956 [IPI] UniProtKB:Q9NP84) /// 0005515 // protein binding (PMID:25416956 [IPI] UniProtKB:P13236) /// 0005385 // zinc ion transmembrane transporter a…	Solute carrier family 30 (Zinc transporter), member 2	InterPro
NPNT	-50.5795	UniProtKB	G1MGH6, E1BBK6, G1N2R7, G1U463, I3LXI9, E2R480, G1PTV4, Q5RBP1, F7IEY9, H2QPZ9, A0A0D9QVG1, U3KD20, G3VDH3, F7B533, M3XJ93, F6VPV6, D6RH31, F6ZAS9, F7F563, H3A8V9, F7B522, M3Z9E0, I3LR79, H0YAK9, G1RRN3, K7FKG0, Q6UXI9, H2PE20, F7ICL1, G1N2S7, K7FKG6, G3RCY8, H0V8D6, M3YC48, H0Z095, G3U3C1, F7FSM9, F7HPR6, G3UG33, M3X223, A0A096MKR3, F7IEZ7, G3S615, H9GDX9, G3SWU8, H0WS77, U3IAC8, W5PJ36	0001657 // ureteric bud development (GO_REF:0000019 [IEA] Ensembl:ENSMUSP00000091505) /// 0097195 // pilomotor reflex (GO_REF:0000019 [IEA] Ensembl:ENSMUSP00000091505) /// 0033631 // cell-cell adhesion mediated by integrin (PMID:15754038 [ISS] UniProtKB:Q91V88) /// 0010811 // positive regulation of cell-substrate adhesion (PMID:15754038 [ISS] UniProtKB:Q91V88) /// 2000721 // positive regulation o…	0005604 // basement membrane (GO_REF:0000019 [IEA] Ensembl:ENSMUSP00000091505) /// 0005576 // extracellular region (PMID:15754038 [ISS] UniProtKB:Q91V88) /// 0016020 // membrane (GO_REF:0000002 [IEA] InterPro:IPR000998) /// 0005578 // proteinaceous extracellular matrix (GO_REF:0000037 [IEA] UniProtKB-KW:KW-0272) /// 0070062 // extracellular vesicular exosome (PMID:19199708 [IDA]) /// 0070062 // e…	0005178 // integrin binding (GO_REF:0000019 [IEA] Ensembl:ENSMUSP00000091505) /// 0005178 // integrin binding (PMID:15754038 [ISS] UniProtKB:Q91V88) /// 0005178 // integrin binding (PMID:11470831 [NAS]) /// 0005178 // integrin binding (GO_REF:0000033 [IBA] PANTHER:PTN001171688) /// 0005509 // calcium ion binding (GO_REF:0000002 [IEA] InterPro:IPR001881|InterPro:IPR018097)	Uncharacterized protein	Ensembl
LOC101865311	-50.5352
CDH3	-50.4458	UniProtKB	F7EGB5, G1P2Z5, W5NZS6, J3QL41, J3QR60, H0VE04, H9Z3W5, K7GFV9, G3W9L0, H9FDW9, O18926, P22223, G1LMM1, G1QZQ9, A0A096NFR1, U3JK13, M3Y6P7, M3VVY0, I3M769, E1BGT1, G1N8T9, H2QBE4, G3QD40, F1NUS5, G1TKP1, F6ZLP0, F6Z621, F1PAA3, U3AT58, H2NRB4, F6TMH9, H2NRB5, H9FJM4, G3SYS1, P19535, K7DB48, H0X0U7, A0A0D9QVQ9, G3W9K9, F6ZMA4	0007155 // cell adhesion (PMID:2793940 [TAS]) /// 0034329 // cell junction assembly (Reactome:REACT_20676 [TAS]) /// 0007155 // cell adhesion (GO_REF:0000002 [IEA] InterPro:IPR020894) /// 0051796 // negative regulation of catagen (GO_REF:0000019 [IEA] Ensembl:ENSP00000264012) /// 0050896 // response to stimulus (GO_REF:0000037 [IEA] UniProtKB-KW:KW-0716) /// 0042060 // wound healing (GO_REF:00000…	0005886 // plasma membrane (PMID:10460003 [IDA]) /// 0005886 // plasma membrane (GO_REF:0000040 [IEA] UniProtKB-SubCell:SL-0039) /// 0016020 // membrane (GO_REF:0000038 [IEA] UniProtKB-KW:KW-0472) /// 0005886 // plasma membrane (GO_REF:0000002 [IEA] InterPro:IPR020894) /// 0016020 // membrane (GO_REF:0000037 [IEA] UniProtKB-KW:KW-0472) /// 0005913 // cell-cell adherens junction (GO_REF:0000019 [I…	0003674 // molecular_function (GO_REF:0000015 [ND]) /// 0046872 // metal ion binding (GO_REF:0000037 [IEA] UniProtKB-KW:KW-0479) /// 0005509 // calcium ion binding (GO_REF:0000002 [IEA] InterPro:IPR000233|InterPro:IPR002126|InterPro:IPR015919|InterPro:IPR030049) /// 0005509 // calcium ion binding (GO_REF:0000002 [IEA] InterPro:IPR000233) /// 0005509 // calcium ion binding (GO_REF:0000002 [IEA] In…	Uncharacterized protein	Ensembl	/// mcf04514 // Cell adhesion molecules (CAMs) - Macaca fascicularis (crab-eating macaque)
LOC101867346	-50.2641
LOC102138743	-50.1653
LOC102139321	-50.1367
IQCJ	-50.0977	UniProtKB	Q8BPW0	0008150 // biological_process (GO_REF:0000015 [ND])	0005575 // cellular_component (GO_REF:0000015 [ND])	0003674 // molecular_function (GO_REF:0000015 [ND])	IQ domain-containing protein J	MGI
LOC102121706	-50.0621
LOC102141479	-49.9595
LOC102145847	-49.7479
LOC101865165	-49.7345
LOC102131699	-49.3205
APOBEC2	-49.0327	UniProtKB	H1A4Q1, G3SGN8, H3B8C5, F7H6K4, H0V2E8, G1LCS0, G3WZU9, F7EXQ1, G3QFK7, G1KSP1, H0WL56, G1KZ85, M4A112, Q694B4, U3JMS2, F1NNK5, V8P1W3, F7AZT6, G1NCP5, M3W1K8, A0A096NI14, A0A087X5U3, G5E7T9, G1PHZ8, W5NRQ5, H9F7G4, A0A0D9RFK4, Q3SYR3, I3N5I3, E2RDL7, M3YQH9, Q9Y235, F6PKH9, K7G457, G3TH88, R0L7B9, H2R7B7, F6QZ00, G1U7Q3, G1QYV5, A0A0B4J2I1	0080111 // DNA demethylation (PMID:21496894 [IDA]) /// 0043697 // cell dedifferentiation (GO_REF:0000019 [IEA] Ensembl:ENSDARP00000043677) /// 0031099 // regeneration (GO_REF:0000019 [IEA] Ensembl:ENSDARP00000043677) /// 0016556 // mRNA modification (GO_REF:0000019 [IEA] Ensembl:ENSMUSP00000047402) /// 0060538 // skeletal muscle organ development (GO_REF:0000019 [IEA] Ensembl:ENSDARP00000043677) …		0004126 // cytidine deaminase activity (PMID:10403781 [TAS]) /// 0008270 // zinc ion binding (GO_REF:0000002 [IEA] InterPro:IPR007904|InterPro:IPR013158) /// 0016787 // hydrolase activity (GO_REF:0000002 [IEA] InterPro:IPR002125) /// 0046872 // metal ion binding (GO_REF:0000037 [IEA] UniProtKB-KW:KW-0479) /// 0016814 // hydrolase activity, acting on carbon-nitrogen (but not peptide) bonds, in cyc…	Uncharacterized protein	InterPro
LOC102141659	-49.0046
ARHGAP6	-48.92	UniProtKB	K7GQ16, H9F2X0, U3AQV7, F7CG72, H0WMZ9, H3DAN2, G3W7P1, U3JPI0, G3SUX2, A0A0A1XK29, K7CNM4, O43182, W5PMC9, R0LUF6, F6WHL7, F6VIE5, G1NPD8, H2LIR0, G1P0H6, U3BA69, M3XTT5, F7CG64, G3TRS6, M3VXY0, F1PFV3, F7H5F6, I3MM63, G1K9D6, F6X3X6, I3K285, F6WHB4, K7GNR5, H9FKZ4, H9FKZ5, G3RUN7, D2H0T6, F1N6V1, A0A087YEB8, A0A0B2UWS2, K7GN21, W5MK99, F7CG58, F1NBP4, H2QYA3, K7GQM8, M4A3N0, F1SG15, H7BYE6, G1R…	0007165 // signal transduction (GO_REF:0000002 [IEA] InterPro:IPR000198|InterPro:IPR008936) /// 0010518 // positive regulation of phospholipase activity (GO_REF:0000019 [IEA] Ensembl:ENSP00000338967) /// 0048041 // focal adhesion assembly (GO_REF:0000019 [IEA] Ensembl:ENSMUSP00000033721) /// 0043547 // positive regulation of GTPase activity (GO_REF:0000002 [IEA] InterPro:IPR030772) /// 0051497 //…	0015629 // actin cytoskeleton (PMID:10699171 [ISS] UniProtKB:O54834) /// 0005829 // cytosol (Reactome:REACT_9982 [TAS]) /// 0005884 // actin filament (PMID:10699171 [NAS]) /// 0005737 // cytoplasm (GO_REF:0000019 [IEA] Ensembl:ENSP00000338967) /// 0005737 // cytoplasm (GO_REF:0000037 [IEA] UniProtKB-KW:KW-0963) /// 0005737 // cytoplasm (PMID:10699171 [IMP]) /// 0015629 // actin cytoskeleton (GO_R…	0017124 // SH3 domain binding (GO_REF:0000037 [IEA] UniProtKB-KW:KW-0729) /// 0016004 // phospholipase activator activity (PMID:18434237 [IDA]) /// 0043274 // phospholipase binding (GO_REF:0000019 [IEA] Ensembl:ENSP00000338967) /// 0016004 // phospholipase activator activity (GO_REF:0000019 [IEA] Ensembl:ENSP00000338967) /// 0005070 // SH3/SH2 adaptor activity (PMID:8570618 [TAS]) /// 0005096 // …	Uncharacterized protein	InterPro
AQP3	-48.7542	UniProtKB	G1TEK4, U5L1A6, U5L0J9, S5FQI5, F7CWZ6, H0YTV5, U5L131, L0SWL9, E2RI15, G3VKB1, U3K5X8, U5L0E9, U5L0E5, U3I9U2, M3VZ09, H0XB21, G5CTG0, H2QX53, H9GJ70, W5PI64, B4E034, F7H7R3, E4W5Y6, A0A0D9RC87, A7M7C6, B9VRI6, G3QN14, H3A425, A7J2I2, D0FZC5, D3PIJ2, G1QYY1, I3MQG2, W6CIU7, U5L0T6, G1QYY3, F6TFP8, H1ABZ6, G1PK26, F7GJE9, F7DJC3, F1NWH5, F1DQZ7, K7G9X4, B3VQM6, A0A088S579, Q92482, G1MSK6, M3XYA7,…	0006810 // transport (GO_REF:0000002 [IEA] InterPro:IPR000425|InterPro:IPR022357) /// 0042476 // odontogenesis (GO_REF:0000019 [IEA] Ensembl:ENSP00000297991) /// 0006833 // water transport (Reactome:REACT_23887 [TAS]) /// 0042476 // odontogenesis (PMID:12522663 [IEP]) /// 0034220 // ion transmembrane transport (GO_REF:0000033 [IBA] PANTHER:PTN000440615) /// 0006810 // transport (GO_REF:0000002 [I…	0016020 // membrane (GO_REF:0000037 [IEA] UniProtKB-KW:KW-0472) /// 0016021 // integral to membrane (GO_REF:0000038 [IEA] UniProtKB-KW:KW-0812) /// 0016020 // membrane (GO_REF:0000002 [IEA] InterPro:IPR000425|InterPro:IPR022357) /// 0005737 // cytoplasm (GO_REF:0000019 [IEA] Ensembl:ENSP00000297991) /// 0016323 // basolateral plasma membrane (GO_REF:0000039 [IEA] UniProtKB-SubCell:SL-0026) /// 00…	0005215 // transporter activity (GO_REF:0000002 [IEA] InterPro:IPR000425) /// 0015250 // water channel activity (GO_REF:0000033 [IBA] PANTHER:PTN000440615) /// 0015204 // urea transmembrane transporter activity (GO_REF:0000033 [IBA] PANTHER:PTN000441001) /// 0015250 // water channel activity (Reactome:REACT_23789 [EXP]) /// 0015250 // water channel activity (PMID:17943189 [TAS]) /// 0015254 // gl…	Aquaporin 3	InterPro	/// mcf04962 // Vasopressin-regulated water reabsorption - Macaca fascicularis (crab-eating macaque)
BICC1	-48.7073	UniProtKB	I3LW33, K7FSG5, F6SFQ4, H2NAU7, G1RNV6, H2Q1X7, Q9H694, F1PUI2, H9FJ06, G1T5Z1, A0A0B2VVY9, F6ZXP4, F7DSN6, G3QRW0, H3APA1, F1PUI0, M3W5H8, F1NFQ2, A0A0D9R4M7, A0A096P576, U3JHT5, H9G5Q6, F6RZF9, G3WD46, G3WD45, H0VTP7, H9FM38, F1MDL5, M3YG98, U6DN61, U3J6C5, G3T0K5, F7EBY3, G1MUX7, T2M5D9, H0Z5B9, H0WG55, R4GJ32, F6Z7V1, W5P1S9, G1M433, F1RG08, K7DAS0, G1P453, W5P1S7	0090090 // negative regulation of canonical Wnt receptor signaling pathway (GO_REF:0000019 [IEA] Ensembl:ENSP00000362993) /// 0007275 // multicellular organismal development (GO_REF:0000037 [IEA] UniProtKB-KW:KW-0217) /// 0090090 // negative regulation of canonical Wnt receptor signaling pathway (PMID:21922595 [IDA])	0005737 // cytoplasm (GO_REF:0000037 [IEA] UniProtKB-KW:KW-0963) /// 0005737 // cytoplasm (GO_REF:0000039 [IEA] UniProtKB-SubCell:SL-0086)	0003676 // nucleic acid binding (GO_REF:0000002 [IEA] InterPro:IPR004087) /// 0003723 // RNA binding (GO_REF:0000037 [IEA] UniProtKB-KW:KW-0694) /// 0044822 /// 0003723 // RNA binding (GO_REF:0000002 [IEA] InterPro:IPR004088)	Uncharacterized protein	InterPro
HKDC1	-48.6886	UniProtKB	F6PXA5, H2Q205, A0A0D9R642, F1SUF3, K7GC92, J9JHN0, H9H6E5, G3R9K6, U6CWP4, H2NAP8, G1RL99, H0Z0G2, H0WT39, G3SMJ6, W5P5V2, V8NZD3, F7HAC6, F1MIM3, F7HAC4, H0Z0G0, F7H2D1, U3IVG9, F7HAC2, U3C2L7, H3AJ89, H9GFG3, A0A096P4Z5, G1MHX7, U3KFA6, F7HCQ3, G1PL33, H0Z0F8, Q2TB90, K7EHY7, G3RIM9, G1SMV5, E1BRU7, M3W345	0006096 // glycolysis (GO_REF:0000038 [IEA] UniProtKB-KW:KW-0324) /// 0001678 // cellular glucose homeostasis (GO_REF:0000033 [IBA] PANTHER:PTN000455350) /// 0019318 // hexose metabolic process (GO_REF:0000041 [IEA] UniPathway:UPA00242) /// 0051156 // glucose 6-phosphate metabolic process (GO_REF:0000033 [IBA] PANTHER:PTN000455350) /// 0046835 // carbohydrate phosphorylation (GO_REF:0000002 [IEA]…	0005829 // cytosol (GO_REF:0000033 [IBA] PANTHER:PTN000455350) /// 0005623 // cell (GO_REF:0000002 [IEA] InterPro:IPR001312)	0004396 // hexokinase activity (GO_REF:0000003 [IEA] EC:2.7.1.1) /// 0008865 // fructokinase activity (GO_REF:0000033 [IBA] PANTHER:PTN000455350) /// 0004396 // hexokinase activity (GO_REF:0000002 [IEA] InterPro:IPR001312|InterPro:IPR019807) /// 0016301 // kinase activity (GO_REF:0000038 [IEA] UniProtKB-KW:KW-0418) /// 0016740 // transferase activity (GO_REF:0000037 [IEA] UniProtKB-KW:KW-0808) //…	Hexokinase	UniProt	/// mcf01100 // Metabolic pathways - Macaca fascicularis (crab-eating macaque) /// mcf01130 // Biosynthesis of antibiotics - Macaca fascicularis (crab-eating macaque) /// mcf04910 // Insulin signaling pathway - Macaca fascicularis (crab-eating macaque) /// mcf01200 // Carbon metabolism - Macaca fascicularis (crab-eating macaque) /// mcf04066 // HIF-1 signaling pathway - Macaca fascicularis (crab-…
LOC102116901	-48.6886
LOC102133380	-48.6886
HPGD	-48.5159	UniProtKB	Q3T0C2, Q8MJY8, W5Q141, F6PT21, Q309F3, F7BMU4, M3XS02, H0UXG9, M3W2P7, D6RA83, U3KAG0, F7C132, G3R336, G3PVZ8, G3SNP3, W5KU01, E1C688, I3NFJ6, F6Q486, G1N526, M4AT25, F6U1R1, H2PES5, W5N808, F7HI06, U3I509, G1PBI2, A0A096N864, F7H7J9, G3PVZ4, E9PBZ2, F6U1R8, W5UDL6, E2QX67, A0A087XTR4, H0Z7D9, G1R4P1, H2QQG0, F7H7I4, F7H7I2, D0G6X9, P70684, E9PD69, V8NPW0, G1KEF4, G3W470, D6RA66, D2HK00, K7G2Q0,…	0045786 // negative regulation of cell cycle (GO_REF:0000019 [IEA] Ensembl:ENSP00000296522) /// 0007186 // G-protein coupled receptor signaling pathway (GO_REF:0000019 [IEA] Ensembl:ENSP00000296522) /// 0097070 // ductus arteriosus closure (GO_REF:0000024 [ISS] UniProtKB:Q8VCC1) /// 0097070 // ductus arteriosus closure (GO_REF:0000019 [IEA] Ensembl:ENSMUSP00000034026) /// 0006693 // prostaglandin…	0005829 // cytosol (PMID:15581601 [NAS]) /// 0070062 // extracellular vesicular exosome (PMID:19056867 [IDA]) /// 0005737 // cytoplasm (GO_REF:0000037 [IEA] UniProtKB-KW:KW-0963) /// 0005737 // cytoplasm (PMID:17307913 [IDA]) /// 0070062 // extracellular vesicular exosome (GO_REF:0000019 [IEA] Ensembl:ENSP00000296522) /// 0005737 // cytoplasm (PMID:15522934 [IDA]) /// 0016323 // basolateral plasm…	0016404 // 15-hydroxyprostaglandin dehydrogenase (NAD+) activity (GO_REF:0000024 [ISS] UniProtKB:P15428) /// 0016404 // 15-hydroxyprostaglandin dehydrogenase (NAD+) activity (PMID:10198228 [IDA]) /// 0016491 // oxidoreductase activity (GO_REF:0000002 [IEA] InterPro:IPR002198) /// 0042803 // protein homodimerization activity (PMID:2025296 [TAS]) /// 0004957 // prostaglandin E receptor activity (PM…	Uncharacterized protein	InterPro
LOC102123336	-48.3441
LOC102124841	-48.263
SDK1	-48.2485	UniProtKB	G3W0Z5, F1RI55, H0WVM6, I3LZN3, H2PLD2, F1PZR0, Q8AV58, Q93WX4, G3RAY2, F7AHX5, F6SYK6, K7FKS3, G1MW55, G1SF16, H9G6H2, F7BC93, H2QU44, Q7Z5N4, H0VS84, H0ZVJ6, F6SY49, F1MFI5, U3KHG6, G3SNA7, G1LIK4, G1RZS4, U3IAM3, F1NT50, A0A096NZP1	0060998 // regulation of dendritic spine development (GO_REF:0000019 [IEA] Ensembl:ENSMUSP00000082928) /// 0048148 // behavioral response to cocaine (GO_REF:0000019 [IEA] Ensembl:ENSMUSP00000082928) /// 0007155 // cell adhesion (GO_REF:0000037 [IEA] UniProtKB-KW:KW-0130)	0045202 // synapse (GO_REF:0000039 [IEA] UniProtKB-SubCell:SL-0258) /// 0030054 // cell junction (GO_REF:0000037 [IEA] UniProtKB-KW:KW-0965) /// 0005886 // plasma membrane (GO_REF:0000037 [IEA] UniProtKB-KW:KW-1003) /// 0045202 // synapse (GO_REF:0000037 [IEA] UniProtKB-KW:KW-0770) /// 0005886 // plasma membrane (GO_REF:0000039 [IEA] UniProtKB-SubCell:SL-0039) /// 0016020 // membrane (GO_REF:0000…	0005524 // ATP binding (GO_REF:0000038 [IEA] UniProtKB-KW:KW-0067) /// 0000166 // nucleotide binding (GO_REF:0000038 [IEA] UniProtKB-KW:KW-0547) /// 0005524 // ATP binding (GO_REF:0000002 [IEA] InterPro:IPR003959|InterPro:IPR003960)	Uncharacterized protein	Ensembl
ALDH1A2	-48.1856	UniProtKB	G1LVH9, H0Y2B3, K7GGM7, H0YMG7, H9GLH8, O94788, V8PGP0, H2NNC7, F1CGT3, H0WX28, F1PGT3, U3KCL4, G3QXF4, M3WUR3, H0Z735, U3IM33, H2Q9I2, G1NX27, Q09HW0, G5E7P7, A0A096NM74, G3WFU5, G3WFU4, G3X6U1, G3TK47, H0V070, W5QI69, H3ATS6, A0A0G2JL97, G1RKI6, F7H8D6, Q9I8W8, E9PF31, I3LWB6, F7D2X2, F6PGG8, G1TCP3, U5LSP8, F7AGH2, A0A0D9RHQ6, F7D2Y0, H0YKL3, F1NIE7, G1N1S5, I3LK62, M3XZ73, O93344, H0YMT5, I2C…	0009952 // anterior/posterior pattern specification (GO_REF:0000019 [IEA] Ensembl:ENSDARP00000070001) /// 0034097 // response to cytokine stimulus (PMID:18495959 [IDA]) /// 0021915 // neural tube development (PMID:16237707 [IMP]) /// 0008152 // metabolic process (GO_REF:0000002 [IEA] InterPro:IPR015590|InterPro:IPR016161|InterPro:IPR016162|InterPro:IPR016163|InterPro:IPR029510) /// 0048703 // emb…	0005829 // cytosol (GO_REF:0000019 [IEA] Ensembl:ENSRNOP00000073203) /// 0005737 // cytoplasm (GO_REF:0000037 [IEA] UniProtKB-KW:KW-0963) /// 0005737 // cytoplasm (PMID:18495959 [IDA]) /// 0005737 // cytoplasm (GO_REF:0000019 [IEA] Ensembl:ENSP00000249750) /// 0048471 // perinuclear region of cytoplasm (GO_REF:0000019 [IEA] Ensembl:ENSRNOP00000073203) /// 0005737 // cytoplasm (GO_REF:0000039 [IEA…	0016491 // oxidoreductase activity (GO_REF:0000002 [IEA] InterPro:IPR015590|InterPro:IPR016160|InterPro:IPR016161|InterPro:IPR016162|InterPro:IPR016163) /// 0016620 // oxidoreductase activity, acting on the aldehyde or oxo group of donors, NAD or NADP as acceptor (GO_REF:0000002 [IEA] InterPro:IPR016163) /// 0001758 // retinal dehydrogenase activity (GO_REF:0000033 [IBA] PANTHER:PTN000192774) ///…	Uncharacterized protein	Ensembl	/// mcf01100 // Metabolic pathways - Macaca fascicularis (crab-eating macaque) /// mcf00830 // Retinol metabolism - Macaca fascicularis (crab-eating macaque)
LOC102137553	-47.793
FABP3	-47.5915	UniProtKB	I3LTW5, F6Q6W4, H2N878, V8NTP1, O02772, H0X9R6, U3JEK5, G1QLS2, A0A096N101, U3IRJ2, Q9XSI5, H0VL42, E0AD19, F1NUQ3, Q99P61, F7FPL6, G3RET1, F7DNE1, E2R507, G1T7R1, D0EHJ2, B5TK30, P05413, I0FGH7, Q68S99, G3W3J3, Q5XLB1, S4R3A2, P10790, K9LQQ8, G7MI71, G1MQ38, G3TQP2, M3YVG6, C7E3N6, H2PYI9, C0LSI8, Q58DW1, M3X9Z0, D8X0E5, K7FK20, A0A0C5D118, Q6IBD7, G1MH78, S4R371, Q865F7, H3BBG5, A0A0D9S7Z0, F6V…	0043009 // chordate embryonic development (GO_REF:0000019 [IEA] Ensembl:ENSDARP00000039143) /// 0046320 // regulation of fatty acid oxidation (GO_REF:0000024 [ISS] UniProtKB:P11404) /// 0019433 // triglyceride catabolic process (Reactome:REACT_494 [TAS]) /// 0042632 // cholesterol homeostasis (GO_REF:0000024 [ISS] UniProtKB:P11404) /// 0006810 // transport (GO_REF:0000037 [IEA] UniProtKB-KW:KW-08…	0005739 // mitochondrion (GO_REF:0000037 [IEA] UniProtKB-KW:KW-0496) /// 0005759 // mitochondrial matrix (GO_REF:0000039 [IEA] UniProtKB-SubCell:SL-0170) /// 0070062 // extracellular vesicular exosome (PMID:19056867 [IDA]) /// 0005829 // cytosol (PMID:23873799 [TAS]) /// 0070062 // extracellular vesicular exosome (PMID:23533145 [IDA]) /// 0005737 // cytoplasm (GO_REF:0000037 [IEA] UniProtKB-KW:KW…	0005515 // protein binding (PMID:25416956 [IPI] UniProtKB:A0MZ66) /// 0004862 // cAMP-dependent protein kinase inhibitor activity (GO_REF:0000002 [IEA] InterPro:IPR004171) /// 0036041 // long-chain fatty acid binding (GO_REF:0000019 [IEA] Ensembl:ENSP00000362817) /// 0050543 // icosatetraenoic acid binding (GO_REF:0000019 [IEA] Ensembl:ENSRNOP00000017325) /// 0005215 // transporter activity (GO_R…	Uncharacterized protein	InterPro	/// mcf03320 // PPAR signaling pathway - Macaca fascicularis (crab-eating macaque)
LOC101925048	-47.3757
OVCH1	-47.0744	UniProtKB	A0A0D9R544, G3SJF2, H3A8Q2, W8C5A4, F7AGI2, A0A096MWG8, A0A034WLV7, G3S3U0, T2MAV4, G1R0Z2, W5QE92, H2Q5N7, G3R038, A0A0C9QGF5, G3SRM6, Q7RTY7, H0YGY6, M3WZ58, G1K871, G3MX30, H2NGW6, F1SGB1, H0XV05, U3IAA2, H0YH00, F1N5F0, F1PJQ8, A0A0B2VV98, K7GGY7	0006508 // proteolysis (GO_REF:0000002 [IEA] InterPro:IPR001254|InterPro:IPR001314|InterPro:IPR018114) /// 0006508 // proteolysis (GO_REF:0000002 [IEA] InterPro:IPR001254|InterPro:IPR018114) /// 0006508 // proteolysis (GO_REF:0000037 [IEA] UniProtKB-KW:KW-0645) /// 0006508 // proteolysis (GO_REF:0000002 [IEA] InterPro:IPR001254|InterPro:IPR001314) /// 0006508 // proteolysis (GO_REF:0000038 [IEA] …	0005576 // extracellular region (GO_REF:0000039 [IEA] UniProtKB-SubCell:SL-0243) /// 0005576 // extracellular region (GO_REF:0000037 [IEA] UniProtKB-KW:KW-0964)	0004252 // serine-type endopeptidase activity (GO_REF:0000033 [IBA] PANTHER:PTN001207579) /// 0004252 // serine-type endopeptidase activity (GO_REF:0000002 [IEA] InterPro:IPR001254|InterPro:IPR001314) /// 0046872 // metal ion binding (GO_REF:0000037 [IEA] UniProtKB-KW:KW-0479) /// 0016787 // hydrolase activity (GO_REF:0000037 [IEA] UniProtKB-KW:KW-0378) /// 0016787 // hydrolase activity (GO_REF:0…	Ovochymase-1	InterPro
RASGRF1	-47.0248	UniProtKB	U3EBA1, G3T9U5, F6SF46, H9FY00, F6XEY3, U3D3S6, E2RNH2, U3IF34, A0A096M6L8, Q8IUU5, F6TNW8, G1NI47, F7CTB6, H2Q9X1, I3MT14, W5LCF7, T2ME02, U3CG96, H0V5A0, H3A1F4, H9ETW6, F1RKR6, G3VC61, F6YPE9, G3VC62, F1P3U7, W5PZK2, G3SCE4, U3K8Y2, M3WGI3, H9GMJ9, M3YVG5, E1BM01, F7CSN0, I3MMM0, V8P626, F6XGZ5, K7FXN2, W5NAH5, F6WVA3, G1U874, H0ZIA2, F6TBA5, A0A0A9WMY2, H2NNZ3, Q13972, G1RC14, G1M0S2, A0A0D9R…	0043547 // positive regulation of GTPase activity (GO_REF:0000002 [IEA] InterPro:IPR001331|InterPro:IPR001895|InterPro:IPR019804|InterPro:IPR030745) /// 0043547 // positive regulation of GTPase activity (GO_REF:0000002 [IEA] InterPro:IPR030744) /// 0008283 // cell proliferation (GO_REF:0000019 [IEA] Ensembl:ENSMUSP00000034912) /// 0046578 // regulation of Ras protein signal transduction (GO_REF:0…	0005886 // plasma membrane (Reactome:REACT_20612 [TAS]) /// 0005829 // cytosol (GO_REF:0000024 [ISS] UniProtKB:P27671) /// 0030426 // growth cone (GO_REF:0000019 [IEA] Ensembl:ENSMUSP00000034912) /// 0005829 // cytosol (GO_REF:0000019 [IEA] Ensembl:ENSMUSP00000034912) /// 0005622 // intracellular (GO_REF:0000002 [IEA] InterPro:IPR001331) /// 0005886 // plasma membrane (PMID:10918068 [NAS]) /// 00…	0005088 // Ras guanyl-nucleotide exchange factor activity (PMID:7684828 [TAS]) /// 0005085 // guanyl-nucleotide exchange factor activity (GO_REF:0000002 [IEA] InterPro:IPR030745) /// 0035254 // glutamate receptor binding (GO_REF:0000019 [IEA] Ensembl:ENSMUSP00000034912) /// 0005085 // guanyl-nucleotide exchange factor activity (GO_REF:0000002 [IEA] InterPro:IPR001895|InterPro:IPR019804|InterPro:I…	Uncharacterized protein	InterPro	/// mcf04010 // MAPK signaling pathway - Macaca fascicularis (crab-eating macaque) /// mcf04014 // Ras signaling pathway - Macaca fascicularis (crab-eating macaque) /// mcf04510 // Focal adhesion - Macaca fascicularis (crab-eating macaque)
NDRG1	-47.0145	UniProtKB	F6SVQ9, G3RGT6, G1P5C0, F6SIK3, G1LM28, E5RIR1, A0A096NB53, E1BYD4, E5RIV1, F6SHZ8, G3SR90, H0VI56, F1MS38, E5RGG6, U3J7S2, W5P5W6, F7IMB3, H2PR90, F1RRV6, G1R1M0, F7HMH9, I3N0I7, E5RJY1, G1KLK6, M3VZX9, F6T3U5, G3WRD7, W5UJV6, B5X489, Q3SYX0, E5RIM2, H0XEW7, M3XRY2, U3F442, F6SI55, B5X292, A0A0B8RSJ1, E5RG99, H3APD9, F6VE87, F7IA83, F7IHB6, U3JJ89, G1NJN8, U6DM71, E7ESM1, E5RK17, E5RGM5, H0ZQS1,…	0045576 // mast cell activation (GO_REF:0000002 [IEA] InterPro:IPR030693) /// 0090232 // positive regulation of spindle checkpoint (GO_REF:0000019 [IEA] Ensembl:ENSP00000404854) /// 0032287 // peripheral nervous system myelin maintenance (GO_REF:0000002 [IEA] InterPro:IPR030693) /// 0030330 // DNA damage response, signal transduction by p53 class mediator (PMID:9766676 [IEP]) /// 0071456 // cellu…	0005634 // nucleus (PMID:9766676 [IDA]) /// 0048471 // perinuclear region of cytoplasm (PMID:17786215 [IDA]) /// 0005634 // nucleus (GO_REF:0000037 [IEA] UniProtKB-KW:KW-0539) /// 0005737 // cytoplasm (GO_REF:0000037 [IEA] UniProtKB-KW:KW-0963) /// 0005634 // nucleus (GO_REF:0000039 [IEA] UniProtKB-SubCell:SL-0191) /// 0016020 // membrane (GO_REF:0000037 [IEA] UniProtKB-KW:KW-0472) /// 0005913 //…	0008017 // microtubule binding (GO_REF:0000019 [IEA] Ensembl:ENSP00000404854) /// 0005515 // protein binding (PMID:17220478 [IPI] UniProtKB:P27824) /// 0005515 // protein binding (PMID:17786215 [IPI] UniProtKB:P02647) /// 0043015 // gamma-tubulin binding (PMID:15247272 [IDA]) /// 0045296 // cadherin binding (PMID:17786215 [IDA]) /// 0005515 // protein binding (PMID:25416956 [IPI] UniProtKB:Q9Y3D8…	N-myc downstream regulated gene 1, isoform CRA_b	InterPro
KCNE4	-47.0014	UniProtKB	F7DQ58, V8NK06, H2QJI5, H3A3P8, A0A0D9SBR2, B5X653, H0ZC23, H0VPP8, F1SR74, Q2N1I0, D2I224, U6CVH3, M3WY08, F6PW50, A0A096MYV8, A5H1P5, F7BS05, G1RF13, M3Z8Q1, F7HZ19, I3MGH0, H0XF41, C1BKL5, H2P8R5, A1KZZ9, F6XE54, R0L845, E1BXR7, G1KCZ2, U3KLC2, F7FQ42, G3RLT2, Q8WWG9, A2VDV8, E2R7I2, K7EYD8, G3WN70, G1N023, G1TTK9, G3UBZ8	0006811 // ion transport (GO_REF:0000037 [IEA] UniProtKB-KW:KW-0406) /// 0006811 // ion transport (GO_REF:0000002 [IEA] InterPro:IPR000369) /// 0006810 // transport (GO_REF:0000037 [IEA] UniProtKB-KW:KW-0813) /// 0071805 // potassium ion transmembrane transport (GO_REF:0000002 [IEA] InterPro:IPR000369) /// 0034765 // regulation of ion transmembrane transport (GO_REF:0000037 [IEA] UniProtKB-KW:KW-…	0016324 // apical plasma membrane (GO_REF:0000019 [IEA] Ensembl:ENSRNOP00000065211) /// 0016020 // membrane (GO_REF:0000037 [IEA] UniProtKB-KW:KW-0472) /// 0016021 // integral to membrane (GO_REF:0000037 [IEA] UniProtKB-KW:KW-0812) /// 0016020 // membrane (GO_REF:0000039 [IEA] UniProtKB-SubCell:SL-0162) /// 0016020 // membrane (GO_REF:0000002 [IEA] InterPro:IPR000369)	0005267 // potassium channel activity (GO_REF:0000037 [IEA] UniProtKB-KW:KW-0631) /// 0005244 // voltage-gated ion channel activity (GO_REF:0000037 [IEA] UniProtKB-KW:KW-0851) /// 0005249 // voltage-gated potassium channel activity (GO_REF:0000002 [IEA] InterPro:IPR000369)	Uncharacterized protein	InterPro
LOC102121330	-46.7425
LOC102127029	-46.6585
LOC102143473	-46.6261
LOC101865716	-46.4341
C2H3orf67	-46.2155
C20H16orf89	-46.0544
CHRM3	-45.9796	UniProtKB	U3KL06, G3WNI1, U3J4B5, G1NGD1, G3U625, Q96RG9, F6UA55, M3YMR1, F7EAQ8, G1MP56, H9AZ80, H9AZ81, F6XBA3, M3X7A6, I3NBR3, F7FDL4, G1S9U9, B1AN12, H0W1Z3, M3XL82, F1PGZ2, G1Q9Z8, H2N3A8, A0A0D9SDE0, H9AZ39, W5Q8R1, H9AZA1, F1NMN4, K7F1F2, P41984, G1U308, Q9N2A3, Q9N2A4, F2YMD3, Q9N2A2, A0A024R3S2, H9AZB1, F6PY26, H0WFS4, H2Q1E6, H9AZ68, P49578, P20309, O88615, V8NSH3, G3UP35, U3D417, H9AZ97, H9AZ96,…	0007213 // G-protein coupled acetylcholine receptor signaling pathway (GO_REF:0000002 [IEA] InterPro:IPR000995) /// 0006464 // cellular protein modification process (PMID:10051746 [TAS]) /// 0007186 // G-protein coupled receptor signaling pathway (GO_REF:0000037 [IEA] UniProtKB-KW:KW-0297) /// 0045987 // positive regulation of smooth muscle contraction (GO_REF:0000002 [IEA] InterPro:IPR001183) //…	0005886 // plasma membrane (GO_REF:0000040 [IEA] UniProtKB-SubCell:SL-0039) /// 0005886 // plasma membrane (Reactome:REACT_15291 [TAS]) /// 0016020 // membrane (GO_REF:0000038 [IEA] UniProtKB-KW:KW-0472) /// 0030054 // cell junction (GO_REF:0000037 [IEA] UniProtKB-KW:KW-0965) /// 0005887 // integral to plasma membrane (GO_REF:0000002 [IEA] InterPro:IPR000995|InterPro:IPR001183) /// 0016020 // mem…	0016907 // G-protein coupled acetylcholine receptor activity (GO_REF:0000002 [IEA] InterPro:IPR000995|InterPro:IPR001183) /// 0005515 // protein binding (PMID:19575010 [IPI] UniProtKB:Q8IZF0) /// 0004930 // G-protein coupled receptor activity (GO_REF:0000037 [IEA] UniProtKB-KW:KW-0297) /// 0016907 // G-protein coupled acetylcholine receptor activity (GO_REF:0000002 [IEA] InterPro:IPR000995) /// 0…	Muscarinic acetylcholine receptor	Ensembl	/// mcf04080 // Neuroactive ligand-receptor interaction - Macaca fascicularis (crab-eating macaque) /// mcf04810 // Regulation of actin cytoskeleton - Macaca fascicularis (crab-eating macaque) /// mcf04020 // Calcium signaling pathway - Macaca fascicularis (crab-eating macaque) /// mcf04725 // Cholinergic synapse - Macaca fascicularis (crab-eating macaque) /// mcf04972 // Pancreatic secretion - M…
LOC102146487	-45.9766
LOC102147038	-45.9195
TMEM163	-45.84	UniProtKB	G3SYD1, I3M4U5, W5PP65, F1NEL4, M3XU00, A6QQX9, F6SAL1, H2QZX4, G1T0M7, U3KH17, G3WMI2, U3EK94, G1KAR3, F6RD29, H2P7E9, G1MD08, K7FMH4, W5UJF8, A0A096NDI7, M3X7E4, F1PI71, H0ZN89, F6WLI3, G1NIJ1, H0V4B4, H0XFG8, Q8TC26, U3J2A1, F6TR78, H9F8L2	0055085 // transmembrane transport (GO_REF:0000002 [IEA] InterPro:IPR002524) /// 0098655 /// 0006812 // cation transport (GO_REF:0000002 [IEA] InterPro:IPR002524)	0030285 // integral to synaptic vesicle membrane (GO_REF:0000019 [IEA] Ensembl:ENSMUSP00000140828) /// 0030054 // cell junction (GO_REF:0000037 [IEA] UniProtKB-KW:KW-0965) /// 0045202 // synapse (GO_REF:0000037 [IEA] UniProtKB-KW:KW-0770) /// 0016020 // membrane (GO_REF:0000037 [IEA] UniProtKB-KW:KW-0472) /// 0016021 // integral to membrane (GO_REF:0000038 [IEA] UniProtKB-KW:KW-0812) /// 0031410 …	0008270 // zinc ion binding (GO_REF:0000024 [ISS] UniProtKB:A9CMA6) /// 0008270 // zinc ion binding (GO_REF:0000019 [IEA] Ensembl:ENSRNOP00000005006) /// 0008324 // cation transmembrane transporter activity (GO_REF:0000002 [IEA] InterPro:IPR002524)	Uncharacterized protein	Ensembl
LOC101867412	-45.8334
LOC102129984	-45.6782
SCNN1B	-45.535	UniProtKB	A0A0A7JWE3, A0A0D9R3K7, V8P1E9, G1PJS2, F7D6C6, O97742, G3RMU9, A0A0A7JTX6, H3BRM4, G1RN37, H2QAR6, A0A0A7JT86, A0A0A7JWE9, A0A0A7JTX1, F1NE95, A0A0A7JT80, G1N4H6, H3AVV2, A0A0A7JWF4, F6VSV3, I3N593, P51168, A0A0A7JY68, U3CVV7, G3QGR0, G3W1E4, A0A0A7JT72, G1SV30, A0A0A7JTY5, G1DFX4, A0A0A7JTY1, A0A0A7JTP9, H0X3T4, A0A0A7JTP3, A0A0B2VTA0, H0Z6D1, Q95165, A0A0A7JTR1, U3B903, A0A0A7JY53, A0A0A7JY57,…	0006814 // sodium ion transport (GO_REF:0000037 [IEA] UniProtKB-KW:KW-0739) /// 0002028 // regulation of sodium ion transport (GO_REF:0000019 [IEA] Ensembl:ENSRNOP00000063755) /// 0006814 // sodium ion transport (GO_REF:0000002 [IEA] InterPro:IPR001873) /// 0050896 // response to stimulus (GO_REF:0000037 [IEA] UniProtKB-KW:KW-0716) /// 0035725 // sodium ion transmembrane transport (GO_REF:0000019…	0016020 // membrane (GO_REF:0000038 [IEA] UniProtKB-KW:KW-0472) /// 0016020 // membrane (GO_REF:0000037 [IEA] UniProtKB-KW:KW-0472) /// 0016021 // integral to membrane (GO_REF:0000019 [IEA] Ensembl:ENSMUSP00000033161) /// 0016021 // integral to membrane (GO_REF:0000038 [IEA] UniProtKB-KW:KW-0812) /// 0031410 // cytoplasmic vesicle (GO_REF:0000037 [IEA] UniProtKB-KW:KW-0968) /// 0005886 // plasma …	0005272 // sodium channel activity (GO_REF:0000002 [IEA] InterPro:IPR001873|InterPro:IPR020903) /// 0015280 // ligand-gated sodium channel activity (GO_REF:0000019 [IEA] Ensembl:ENSRNOP00000063755) /// 0005515 // protein binding (PMID:22493497 [IPI] UniProtKB:Q8NBP7) /// 0015280 // ligand-gated sodium channel activity (PMID:9118951 [TAS]) /// 0005515 // protein binding (PMID:20237237 [IPI] UniPro…	Amiloride-sensitive sodium channel subunit beta	InterPro	/// mcf04960 // Aldosterone-regulated sodium reabsorption - Macaca fascicularis (crab-eating macaque) /// mcf04742 // Taste transduction - Macaca fascicularis (crab-eating macaque)
ESRRG	-45.5104	UniProtKB	F6QHL4, F6QPZ5, G3WA42, F1SA88, H2R2K0, M3XCZ0, P62508, K7FDF3, H0XBZ1, U3ICB1, G3SZB9, G1RVM3, G1NAZ5, F7AMC1, J9NWD9, F6T8Y5, A0A096NEC2, E2R7U1, A0A0D9RT24, G1KEF6, I3MDN3, G3R425, Q5UKY7, H9FAD1, F6R995, Q5RAM2, G3R430, G1P3R9, K7FDG5, H2N3Q0, U3KCN2, F6QI06, E1BC39, H0YXC7, V8N6G3, C9JU32, F7IGB3, G3TQM6, H0VBZ8, M3XYV0, F7HEF6, G1L390, G1SEH2, W5PNX1	0048384 // retinoic acid receptor signaling pathway (GO_REF:0000002 [IEA] InterPro:IPR003078) /// 0006355 // regulation of transcription, DNA-dependent (GO_REF:0000037 [IEA] UniProtKB-KW:KW-0805) /// 0006355 // regulation of transcription, DNA-dependent (GO_REF:0000002 [IEA] InterPro:IPR001628|InterPro:IPR013088) /// 0006355 // regulation of transcription, DNA-dependent (GO_REF:0000002 [IEA] Inte…	0005654 // nucleoplasm (Reactome:REACT_19207 [TAS]) /// 0005634 // nucleus (GO_REF:0000002 [IEA] InterPro:IPR000536|InterPro:IPR001628|InterPro:IPR001723) /// 0005634 // nucleus (GO_REF:0000037 [IEA] UniProtKB-KW:KW-0539) /// 0005634 // nucleus (GO_REF:0000002 [IEA] InterPro:IPR000536|InterPro:IPR001628|InterPro:IPR001723|InterPro:IPR003078|InterPro:IPR024178|InterPro:IPR027289) /// 0005634 // nu…	0005515 // protein binding (PMID:25416956 [IPI] UniProtKB:Q12769) /// 0003707 // steroid hormone receptor activity (GO_REF:0000002 [IEA] InterPro:IPR000536|InterPro:IPR001723|InterPro:IPR008946|InterPro:IPR024178) /// 0005515 // protein binding (PMID:25416956 [IPI] UniProtKB:G2XKQ0) /// 0005515 // protein binding (PMID:19914244 [IPI] UniProtKB:Q9UBK2) /// 0003677 // DNA binding (GO_REF:0000037 [I…	Uncharacterized protein	Ensembl
LOC102144926	-45.4939
LOC102139358	-45.4193
LOC102143704	-44.897
LOC102134954	-44.8159
LOC102141057	-44.7128
DMRT1	-44.6381	UniProtKB	J9PBQ2, F1P5L6, G1PIA3, U3J229, H0Z535, E7DC03, E7DC04, E7DC05, E7DC00, E7DC01, A0A0C5AU55, E7DC02, M4ZRW5, P57690, E7DC07, B5U9A3, E7DC09, M3Y1G6, I2CWK1, E7DC17, Q9PTQ7, E7DC14, E7DC15, E7DC12, E7DC13, H9KUV0, E7DC10, E7DC11, F6Z0D5, M3W5Y1, G3VXS1, G3VXS0, E7DC18, E7DC19, H0WJS9, E2RLR7, A0A0D9R8D9, G1RB29, F6TNA2, Q4AE32, F6TIC1, C0LZJ1, H2QWY6, A0A075TSB7, Q9PUE0, G1KAL9, A0A096P1N9, E7DC76,…	0006355 // regulation of transcription, DNA-dependent (GO_REF:0000037 [IEA] UniProtKB-KW:KW-0805) /// 0006355 // regulation of transcription, DNA-dependent (GO_REF:0000002 [IEA] InterPro:IPR001275|InterPro:IPR026607) /// 0046661 // male sex differentiation (GO_REF:0000019 [IEA] Ensembl:ENSMUSP00000025755) /// 0030238 // male sex determination (GO_REF:0000024 [ISS] UniProtKB:Q9QZ59) /// 0045944 //…	0005634 // nucleus (GO_REF:0000033 [IBA] PANTHER:PTN000960546) /// 0005634 // nucleus (GO_REF:0000002 [IEA] InterPro:IPR026607) /// 0005634 // nucleus (GO_REF:0000024 [ISS] UniProtKB:Q9QZ59) /// 0005737 // cytoplasm (GO_REF:0000019 [IEA] Ensembl:ENSMUSP00000025755) /// 0005634 // nucleus (GO_REF:0000037 [IEA] UniProtKB-KW:KW-0539) /// 0005634 // nucleus (PMID:22899867 [IDA]) /// 0005634 // nucleu…	0000987 // core promoter proximal region sequence-specific DNA binding (GO_REF:0000033 [IBA] PANTHER:PTN000960546) /// 0043565 // sequence-specific DNA binding (GO_REF:0000019 [IEA] Ensembl:ENSMUSP00000025755) /// 0042803 // protein homodimerization activity (GO_REF:0000033 [IBA] PANTHER:PTN000960546) /// 0003700 // sequence-specific DNA binding transcription factor activity (GO_REF:0000033 [IBA]…	Doublesex and mab-3 related transcription factor 1	InterPro
IL17RD	-44.446	UniProtKB	F7HIX6, G1T6M7, K7D595, H9FIA4, A0A0A0MQ42, U3K1F2, H0WX16, Q7T2L7, D2GWZ7, H2PAG0, F6W2W1, H0Z9Y6, F7E2E4, G1NZF4, H2QMT9, H9FBC5, F1Q0W5, K7GPS8, U3I5B9, C9J6R0, G3QQP1, F7CYL0, I3LWH7, U3CKK2, M3YZI8, H3ANI2, Q8NFM7, F7EEQ0, F7EEM3, M3W0K4, G1KEK5, G1N3D6, W5PZ60, H0VEY7, H9FLC7, A0A0D9RK31, F1SGL1, F6U454, G1R6M3, K7FLE5, A0A096NRW0, K7GPZ0, I3LNN2, G3T9K3, V8PET4, E1BP15	0007165 // signal transduction (GO_REF:0000002 [IEA] InterPro:IPR000157) /// 0019221 // cytokine-mediated signaling pathway (GO_REF:0000033 [IBA] PANTHER:PTN001436609)	0005737 // cytoplasm (GO_REF:0000037 [IEA] UniProtKB-KW:KW-0963) /// 0016020 // membrane (GO_REF:0000037 [IEA] UniProtKB-KW:KW-0472) /// 0005794 // Golgi apparatus (GO_REF:0000019 [IEA] Ensembl:ENSP00000296318) /// 0005887 // integral to plasma membrane (GO_REF:0000033 [IBA] PANTHER:PTN001436609) /// 0005654 // nucleoplasm (GO_REF:0000019 [IEA] Ensembl:ENSP00000296318) /// 0000139 // Golgi membra…	0030368 // interleukin-17 receptor activity (GO_REF:0000033 [IBA] PANTHER:PTN001436609)	Uncharacterized protein	Ensembl
ADAMTS15	-44.3348	UniProtKB	H9GPK4, E1BX45, G3TAL1, H0YR25, F7FFL7, F1S6D2, H2Q550, U3IFD6, A0A096NEU0, U3JSH5, G1R7F0, V8NLT9, H3AZE4, F7ILQ1, G1PBL1, G3U0Y5, F1PGZ3, W5Q0J9, V8NL76, H0WKG9, G1L5N4, G3QX19, M3W9E9, H2NFY7, F7E8C6, G1MRG1, F7IJG4, A0A0D9S4U4, G3WB12, H0VAK9, E1BN99, I3MI97, F6V0J9, G1SD59, K7FYW4, F6PSC5, Q8TE58, M3YCA3	0006508 // proteolysis (GO_REF:0000002 [IEA] InterPro:IPR001590|InterPro:IPR002870) /// 0006508 // proteolysis (GO_REF:0000002 [IEA] InterPro:IPR010294) /// 0007229 // integrin-mediated signaling pathway (GO_REF:0000038 [IEA] UniProtKB-KW:KW-0401) /// 0006508 // proteolysis (GO_REF:0000037 [IEA] UniProtKB-KW:KW-0645) /// 0006508 // proteolysis (GO_REF:0000002 [IEA] InterPro:IPR024079) /// 0006508…	0031012 // extracellular matrix (GO_REF:0000002 [IEA] InterPro:IPR010294) /// 0005578 // proteinaceous extracellular matrix (GO_REF:0000039 [IEA] UniProtKB-SubCell:SL-0111) /// 0005578 // proteinaceous extracellular matrix (GO_REF:0000037 [IEA] UniProtKB-KW:KW-0272) /// 0005578 // proteinaceous extracellular matrix (GO_REF:0000002 [IEA] InterPro:IPR013273|InterPro:IPR013277) /// 0005578 // protei…	0008270 // zinc ion binding (GO_REF:0000002 [IEA] InterPro:IPR013273|InterPro:IPR013277) /// 0016787 // hydrolase activity (GO_REF:0000037 [IEA] UniProtKB-KW:KW-0378) /// 0008237 // metallopeptidase activity (GO_REF:0000002 [IEA] InterPro:IPR024079) /// 0004222 // metalloendopeptidase activity (GO_REF:0000002 [IEA] InterPro:IPR010294) /// 0004222 // metalloendopeptidase activity (GO_REF:0000002 […	Uncharacterized protein	InterPro
TRPM3	-44.3217	UniProtKB	H2RC75, F6PN65, M3VU48, G1KIK3, A0A0D9R7I8, F6Z6A1, H0YRJ1, E9PBI7, G1NVS9, F7IQK2, A0A096P1R4, F7CWA5, G1LKW1, U3K8F4, M3YCN7, F6XV85, G5E9G1, W5K769, F1PF68, U3CRR3, F7IDP9, V8P0G4, K7FIG7, Q8TBK0, F7HSW9, F6TJY2, A2A3F7, G3SZ50, A2A3F4, F1MQI6, A2A3F3, F6PN17, F7HSW2, T2M5M3, F7IBI8, H7BYP1, H2PSC8, F6Q3P9, F1NJZ7, Q6NW43, F7CWB3, I3MES4, G1LKV5, U6DMV2, F6PMZ6, H0VJ26, F7FZ96, U3F2H8, H0WUC4,…	0016048 // detection of temperature stimulus (GO_REF:0000002 [IEA] InterPro:IPR029583) /// 0007216 // G-protein coupled glutamate receptor signaling pathway (GO_REF:0000002 [IEA] InterPro:IPR029588) /// 0034220 // ion transmembrane transport (GO_REF:0000002 [IEA] InterPro:IPR029583) /// 0070588 // calcium ion transmembrane transport (Reactome:REACT_169333 [TAS]) /// 0006816 // calcium ion transpo…	0016021 // integral to membrane (GO_REF:0000002 [IEA] InterPro:IPR029588) /// 0016020 // membrane (GO_REF:0000002 [IEA] InterPro:IPR005821) /// 0016021 // integral to membrane (GO_REF:0000002 [IEA] InterPro:IPR029583) /// 0016020 // membrane (GO_REF:0000037 [IEA] UniProtKB-KW:KW-0472) /// 0016021 // integral to membrane (GO_REF:0000037 [IEA] UniProtKB-KW:KW-0812) /// 0016020 // membrane (GO_REF:0…	0005261 // cation channel activity (GO_REF:0000002 [IEA] InterPro:IPR029588) /// 0005227 // calcium activated cation channel activity (GO_REF:0000002 [IEA] InterPro:IPR029583) /// 0005262 // calcium channel activity (GO_REF:0000037 [IEA] UniProtKB-KW:KW-0107) /// 0005261 // cation channel activity (PMID:15824111 [IDA]) /// 0005216 // ion channel activity (GO_REF:0000002 [IEA] InterPro:IPR005821) …	Uncharacterized protein	InterPro
FAM3B	-44.23	UniProtKB	E1BQ21, I3M7T4, H2P368, G1LER4, F7DV13, F1PA58, G1PQ95, U3J8I1, H0WV17, F6WGU6, H0Z4A7, H2R4F0, U3JHE1, G1RBB9, G3RGM5, K7FV07, P58499, M3VXN0, G3SWU4, G1NP09, G1K9J4, F7EQF0, H0VMZ3, G1TXJ2, F6SNU0, G5E7Y1, F1NY95, A0A096NIY2, W5PKF3, M3YBC4	0030073 // insulin secretion (GO_REF:0000019 [IEA] Ensembl:ENSP00000350673) /// 0006915 // apoptotic process (GO_REF:0000037 [IEA] UniProtKB-KW:KW-0053) /// 0030073 // insulin secretion (PMID:12160727 [IDA])	0005615 // extracellular space (GO_REF:0000037 [IEA] UniProtKB-KW:KW-0202) /// 0005576 // extracellular region (PMID:12160727 [NAS]) /// 0070062 // extracellular vesicular exosome (PMID:19199708 [IDA]) /// 0005623 // cell (PMID:12160727 [IDA]) /// 0005576 // extracellular region (GO_REF:0000039 [IEA] UniProtKB-SubCell:SL-0243) /// 0070062 // extracellular vesicular exosome (GO_REF:0000019 [IEA] E…	0005125 // cytokine activity (GO_REF:0000037 [IEA] UniProtKB-KW:KW-0202) /// 0005125 // cytokine activity (PMID:12160727 [NAS])	Uncharacterized protein	GOC
PAPPA	-44.1945	UniProtKB	F6UQK9, H0YYK7, G1MVW6, G3QW20, H9LB16, V8NIF5, M3ZU65, M3WF66, G1M137, G5E6Z6, H2SJT2, F1N850, H2QXS1, H2LR34, F6UQL9, H2SJT3, H2SJT4, H2SJT5, F1PCK1, W5P7B7, H9LBL6, Q5QFB7, F2Y6X7, A0A0B2UZL6, G1SFH7, I3KCP1, F2Y6X0, F2Y6X2, F2Y6X1, F2Y6X4, F2Y6X3, F2Y6X6, A0A087YPM8, F2Y6X5, H0VT44, F6UN32, F6ZUN7, A0A0D9RKN4, F1N7Z6, H9LC31, U3JRW7, H9LC30, H9LBV2, H9LBV1, H2PT71, F2Y6W9, F2Y6W8, F2Y957, F2Y…	0030154 // cell differentiation (GO_REF:0000002 [IEA] InterPro:IPR000800) /// 0044267 // cellular protein metabolic process (Reactome:REACT_17015 [TAS]) /// 0006508 // proteolysis (GO_REF:0000037 [IEA] UniProtKB-KW:KW-0645) /// 0006508 // proteolysis (GO_REF:0000002 [IEA] InterPro:IPR024079) /// 0007565 // female pregnancy (PMID:10077652 [NAS]) /// 0006508 // proteolysis (GO_REF:0000002 [IEA] Int…	0005576 // extracellular region (PMID:10913121 [NAS]) /// 0005576 // extracellular region (PMID:10077652 [IDA]) /// 0005576 // extracellular region (GO_REF:0000039 [IEA] UniProtKB-SubCell:SL-0243) /// 0005576 // extracellular region (Reactome:REACT_15447 [TAS]) /// 0016020 // membrane (GO_REF:0000002 [IEA] InterPro:IPR000800) /// 0005576 // extracellular region (GO_REF:0000019 [IEA] Ensembl:ENSP0…	0008237 // metallopeptidase activity (GO_REF:0000037 [IEA] UniProtKB-KW:KW-0482) /// 0008237 // metallopeptidase activity (GO_REF:0000019 [IEA] Ensembl:ENSP00000330658) /// 0046872 // metal ion binding (GO_REF:0000037 [IEA] UniProtKB-KW:KW-0479) /// 0016787 // hydrolase activity (GO_REF:0000037 [IEA] UniProtKB-KW:KW-0378) /// 0008237 // metallopeptidase activity (PMID:10913121 [NAS]) /// 0008237 …	Pregnancy-associated plasma protein A, pappalysin 1, isoform CRA_b	InterPro
LOC102136752	-44.0808
LOC102137851	-44.0062
CACNA1I	-43.9418	UniProtKB	C5MKJ1, A0A0D9R1A0, G1P4F4, G3R3Q0, U3FVF3, G1LWU8, G3S8Q0, W5Q5Z8, G3N034, G3TUK4, U3F6J0, H0VKD8, U3IR41, F7D825, G3N292, M3WIZ4, H0ZIW5, F7BPT0, G3WI54, H3AH42, H2RCS5, H0WL76, J9NV68, A0A096NK66, H9FMC4, Q9P0X4, H9FMC3, K7FUM4, G1KGR5, G3RP38, F1SR99, G1RZ76, M3YPP1, G1NIE1, G3SXI7, H9FF09, F6S1W2, H2P4G3, H9FE49, F1NF70, E2R9S8, I3N0U5, U3KCT4, G3MWH6	0007165 // signal transduction (PMID:10454147 [TAS]) /// 0006811 // ion transport (GO_REF:0000002 [IEA] InterPro:IPR005821) /// 0070588 // calcium ion transmembrane transport (GO_REF:0000037 [IEA] UniProtKB-KW:KW-0107) /// 0034765 // regulation of ion transmembrane transport (GO_REF:0000037 [IEA] UniProtKB-KW:KW-0851) /// 0070588 // calcium ion transmembrane transport (GO_REF:0000002 [IEA] InterP…	0016020 // membrane (GO_REF:0000038 [IEA] UniProtKB-KW:KW-0472) /// 0016020 // membrane (GO_REF:0000002 [IEA] InterPro:IPR005821) /// 0016020 // membrane (GO_REF:0000037 [IEA] UniProtKB-KW:KW-0472) /// 0016020 // membrane (GO_REF:0000040 [IEA] UniProtKB-SubCell:SL-0162) /// 0016021 // integral to membrane (GO_REF:0000037 [IEA] UniProtKB-KW:KW-0812) /// 0005891 // voltage-gated calcium channel com…	0005244 // voltage-gated ion channel activity (GO_REF:0000038 [IEA] UniProtKB-KW:KW-0851) /// 0005245 // voltage-gated calcium channel activity (GO_REF:0000002 [IEA] InterPro:IPR002077|InterPro:IPR005445) /// 0005515 // protein binding (PMID:16740636 [IPI] UniProtKB:Q8NEC5) /// 0008332 // low voltage-gated calcium channel activity (GO_REF:0000002 [IEA] InterPro:IPR030162) /// 0005245 // voltage-g…	Uncharacterized protein	InterPro	/// mcf04010 // MAPK signaling pathway - Macaca fascicularis (crab-eating macaque) /// mcf04020 // Calcium signaling pathway - Macaca fascicularis (crab-eating macaque) /// mcf04713 // Circadian entrainment - Macaca fascicularis (crab-eating macaque)
LOC101926796	-43.9143
COL4A4	-43.8459	UniProtKB	K7FT01, G3S779, G3WIR0, M3WA07, F7IMR5, G1N1F9, F6ZM05, M3XQ22, H2R630, G3STP4, J3KNM7, P53420, J9NZN4, I3LW59, H0X1G9, U3J0P6, G3S1Z0, F7AFJ5, P55787, W5QH27, G1KC91, G1LC34, G1RSL2, F1MJ71, H2RDB1, F6ZL31, H0UUJ9, A0A096NYL7, U3JWP4, G1SSS2, A0A0D9R530, G1QFA2, F7BMN3, Q597P9, F7FC67, H3AVQ2, H2P8S8, G1NUL5, Q29442, H0ZCV9, F7IKD6, H2P8S9, F1SNP1, G3QEL7, U3KMP2, F1PM99, Q29468	0032836 // glomerular basement membrane development (GO_REF:0000019 [IEA] Ensembl:ENSP00000379866) /// 0032836 // glomerular basement membrane development (PMID:19675380 [IMP]) /// 0032836 // glomerular basement membrane development (GO_REF:0000024 [ISS] UniProtKB:P53420) /// 0007155 // cell adhesion (GO_REF:0000037 [IEA] UniProtKB-KW:KW-0130) /// 0032836 // glomerular basement membrane developme…	0005587 // collagen type IV (PMID:7523402 [IDA]) /// 0005788 // endoplasmic reticulum lumen (Reactome:REACT_121366 [TAS]) /// 0005587 // collagen type IV (GO_REF:0000019 [IEA] Ensembl:ENSP00000379866) /// 0005576 // extracellular region (Reactome:REACT_150344 [TAS]) /// 0005605 // basal lamina (PMID:2211832 [IDA]) /// 0005587 // collagen type IV (GO_REF:0000024 [ISS] UniProtKB:P53420) /// 0005576…	0005201 // extracellular matrix structural constituent (GO_REF:0000002 [IEA] InterPro:IPR001442) /// 0005201 // extracellular matrix structural constituent (PMID:19675380 [IMP]) /// 0005201 // extracellular matrix structural constituent (GO_REF:0000024 [ISS] UniProtKB:P53420) /// 0005201 // extracellular matrix structural constituent (PMID:17942953 [IMP])	Uncharacterized protein	InterPro	/// mcf05200 // Pathways in cancer - Macaca fascicularis (crab-eating macaque) /// mcf04151 // PI3K-Akt signaling pathway - Macaca fascicularis (crab-eating macaque) /// mcf04510 // Focal adhesion - Macaca fascicularis (crab-eating macaque) /// mcf05146 // Amoebiasis - Macaca fascicularis (crab-eating macaque) /// mcf04512 // ECM-receptor interaction - Macaca fascicularis (crab-eating macaque) //…
SGCG	-43.8395	UniProtKB	A0A096N136, G1KBF2, K7FLB1, U6CU59, F6WMD3, G1NQE8, G1RSD8, F1P171, A0A0D9RZM7, V8PB19, W5PVB5, G3REE2, G3SXW0, H0ZME1, U3J010, I3LSI8, Q8SQ72, H0WPT6, F7BP98, G1P6Q4, D2HF48, G3VZN7, F7EKE3, Q0VCU7, O08597, Q13326, H2NJD7, U3K231, T2MDK5, I3LYM4, H2Q7A2, H0VLT1, M3WY14, F7CDY2, G1SKE6, F7HWH1, M3XNG9	0007517 // muscle organ development (GO_REF:0000033 [IBA] PANTHER:PTN000986439) /// 0007517 // muscle organ development (PMID:8641426 [TAS]) /// 0061024 // membrane organization (GO_REF:0000033 [IBA] PANTHER:PTN000986439) /// 0055001 // muscle cell development (GO_REF:0000033 [IBA] PANTHER:PTN000986439) /// 0048738 // cardiac muscle tissue development (GO_REF:0000033 [IBA] PANTHER:PTN000986439) /…	0042383 // sarcolemma (GO_REF:0000039 [IEA] UniProtKB-SubCell:SL-0238) /// 0016012 // sarcoglycan complex (PMID:8641426 [TAS]) /// 0016012 // sarcoglycan complex (GO_REF:0000033 [IBA] PANTHER:PTN000986439) /// 0005737 // cytoplasm (GO_REF:0000037 [IEA] UniProtKB-KW:KW-0963) /// 0016020 // membrane (GO_REF:0000037 [IEA] UniProtKB-KW:KW-0472) /// 0016012 // sarcoglycan complex (GO_REF:0000002 [IEA]…	0005515 // protein binding (PMID:23414517 [IPI] UniProtKB:O75190) /// 0005515 // protein binding (PMID:23414517 [IPI] UniProtKB:P21399) /// 0005515 // protein binding (PMID:23414517 [IPI] UniProtKB:O75923)	Uncharacterized protein	Ensembl	/// mcf05414 // Dilated cardiomyopathy - Macaca fascicularis (crab-eating macaque) /// mcf05410 // Hypertrophic cardiomyopathy (HCM) - Macaca fascicularis (crab-eating macaque) /// mcf05412 // Arrhythmogenic right ventricular cardiomyopathy (ARVC) - Macaca fascicularis (crab-eating macaque) /// mcf05416 // Viral myocarditis - Macaca fascicularis (crab-eating macaque)
CLDN2	-43.8264	UniProtKB	E1C8Q0, A0A0D9RA61, G1PAG4, G1TSU9, H2PWE7, Q95KM6, Q765P1, G3SJW5, F6PR31, F6YS83, F6Z8S4, C3VMK9, G3VQ78, A0A023SFK8, I3N275, A0A023SCY1, R0KDV3, M3WL24, H0X7Z4, U3K9J6, A0A096NAC2, H0Z7R3, G1S9N9, G3UG97, V8P533, A0A023SDI3, Q30DU9, F7I936, W5QC17, H3AZ73, G1N0Y3, P57739, A0A0B5H379, M3Z413, H9GKQ3, H0W6G4, F7DFE8, J9NUV1, D2HJV6	0016338 // calcium-independent cell-cell adhesion (GO_REF:0000024 [ISS] UniProtKB:O88552) /// 0016338 // calcium-independent cell-cell adhesion (GO_REF:0000019 [IEA] Ensembl:ENSMUSP00000054219)	0005923 // tight junction (GO_REF:0000002 [IEA] InterPro:IPR005411|InterPro:IPR006187) /// 0030054 // cell junction (GO_REF:0000038 [IEA] UniProtKB-KW:KW-0965) /// 0005886 // plasma membrane (GO_REF:0000040 [IEA] UniProtKB-SubCell:SL-0039) /// 0016020 // membrane (GO_REF:0000038 [IEA] UniProtKB-KW:KW-0472) /// 0030054 // cell junction (GO_REF:0000037 [IEA] UniProtKB-KW:KW-0965) /// 0005923 // tig…	0005515 // protein binding (PMID:25416956 [IPI] UniProtKB:Q7Z3S9) /// 0005198 // structural molecule activity (GO_REF:0000002 [IEA] InterPro:IPR005411|InterPro:IPR006187) /// 0042802 // identical protein binding (GO_REF:0000024 [ISS] UniProtKB:O88552) /// 0005198 // structural molecule activity (GO_REF:0000002 [IEA] InterPro:IPR005411|InterPro:IPR006187|InterPro:IPR017974) /// 0005515 // protein …	Claudin	InterPro
FRMPD1	-43.7584	UniProtKB	I2CW38, H9GIM7, G1TGX3, H9FE83, G3SM86, G1P5P1, F1ST70, G1NA47, G3MZZ8, W5PP67, I3MEC1, E1C071, G3WWC5, E2RHX5, A0A096P148, F6TKH6, H0Z9U2, F6SRW1, H0Z9U3, F6VJG5, W5N5D1, H2QXA3, H0VCR7, Q4RZB9, F6SGY2, G3Q3K2, A0A0B2V832, U3KEN7, H2L994, F6PMA2, G3QVL0, A0A0D9REI5, H0X2A6, G1QTS6, M3WG04, U3J3P3, Q5SYB0, I3J620, M3Y418, H2PRP8, G1LEI2, K7F693, G1LEI3, U3J3P0	0007165 // signal transduction (GO_REF:0000002 [IEA] InterPro:IPR000159)	0005886 // plasma membrane (GO_REF:0000037 [IEA] UniProtKB-KW:KW-1003) /// 0005737 // cytoplasm (GO_REF:0000037 [IEA] UniProtKB-KW:KW-0963) /// 0005856 // cytoskeleton (GO_REF:0000002 [IEA] InterPro:IPR000299) /// 0016020 // membrane (GO_REF:0000037 [IEA] UniProtKB-KW:KW-0472) /// 0005886 // plasma membrane (GO_REF:0000039 [IEA] UniProtKB-SubCell:SL-0039) /// 0005829 // cytosol (GO_REF:0000039 [I…	0005515 // protein binding (PMID:25416956 [IPI] UniProtKB:P43360)	Uncharacterized protein	InterPro
LOC102117908	-43.6727
LOC102140560	-43.6552
ANKRD33B	-43.5842	UniProtKB	Q3U0L2, H7BX04	0008150 // biological_process (GO_REF:0000015 [ND])	0005575 // cellular_component (GO_REF:0000015 [ND])	0003674 // molecular_function (GO_REF:0000015 [ND]) /// 0003677 // DNA binding (GO_REF:0000037 [IEA] UniProtKB-KW:KW-0238)	Ankyrin repeat domain-containing protein 33B	MGI
LRRC36	-43.5592	UniProtKB	Q3V0M2, F8WI85, B7ZWL7	0008150 // biological_process (GO_REF:0000015 [ND])	0005575 // cellular_component (GO_REF:0000015 [ND])	0003674 // molecular_function (GO_REF:0000015 [ND])	Lrrc36 protein	MGI
CWH43	-43.3704	UniProtKB	Q9H720, P25618	0071555 // cell wall organization (PMID:11427965 [IGI] UniProtKB:P24583) /// 0006506 // GPI anchor biosynthetic process (PMID:17714445 [IMP]) /// 0006506 // GPI anchor biosynthetic process (PMID:17761529 [IMP]) /// 0006506 // GPI anchor biosynthetic process (GO_REF:0000037 [IEA] UniProtKB-KW:KW-0337) /// 0031505 // fungal-type cell wall organization (PMID:11427965 [IGI])	0005789 // endoplasmic reticulum membrane (GO_REF:0000039 [IEA] UniProtKB-SubCell:SL-0097) /// 0005887 // integral to plasma membrane (PMID:11427965 [IDA]) /// 0005886 // plasma membrane (GO_REF:0000037 [IEA] UniProtKB-KW:KW-1003) /// 0005934 // cellular bud tip (PMID:11427965 [IDA]) /// 0016020 // membrane (GO_REF:0000037 [IEA] UniProtKB-KW:KW-0472) /// 0005886 // plasma membrane (GO_REF:0000039…	0003674 // molecular_function (GO_REF:0000015 [ND])	Protein CWH43	SGD
ACTN3	-43.3217	UniProtKB	H9GE13, U3J0J2, A0A096NGK5, G1LXE3, G3TMT0, K7FN06, H3CWG1, M3XVM8, F7D837, F7EL30, W5ULX8, E7D103, M3W478, F7IBT1, G1U4H8, Q6L6U1, Q0III9, Q4JCP9, H2MMG2, Q4VAM3, Q08043, G3U448, Q65Z41, G1R2R8, G3RIU2, A0A0D9R7J8, F6QQX8, E2RIM9, M4A8D1, G1NUA9, H0WLC4, G3W464, A0A087WSZ2, F7IE32, F7HER2, A0A096MHW6, H0UZX0, W5P9P1, I3ME63, G3X7I1	0014894 // response to denervation involved in regulation of muscle adaptation (GO_REF:0000024 [ISS] UniProtKB:O88990) /// 0014732 // skeletal muscle atrophy (GO_REF:0000024 [ISS] UniProtKB:O88990) /// 0014883 // transition between fast and slow fiber (GO_REF:0000024 [ISS] UniProtKB:O88990) /// 0031448 // positive regulation of fast-twitch skeletal muscle fiber contraction (GO_REF:0000024 [ISS] U…	0005829 // cytosol (Reactome:REACT_16902 [TAS]) /// 0070062 // extracellular vesicular exosome (PMID:23533145 [IDA]) /// 0005622 // intracellular (PMID:21784188 [IDA]) /// 0005829 // cytosol (Reactome:REACT_16935 [TAS]) /// 0030017 // sarcomere (GO_REF:0000019 [IEA] Ensembl:ENSMUSP00000006626) /// 0005925 // focal adhesion (PMID:16807302 [IMP]) /// 0005903 // brush border (GO_REF:0000019 [IEA] En…	0005515 // protein binding (PMID:11309420 [IPI] UniProtKB:Q86TC9) /// 0042803 // protein homodimerization activity (PMID:15841212 [TAS]) /// 0046872 // metal ion binding (GO_REF:0000037 [IEA] UniProtKB-KW:KW-0479) /// 0005509 // calcium ion binding (GO_REF:0000002 [IEA] InterPro:IPR002048) /// 0008307 // structural constituent of muscle (PMID:1339456 [TAS]) /// 0003779 // actin binding (GO_REF:00…	Alpha-actinin-3	UniProt	/// mcf04810 // Regulation of actin cytoskeleton - Macaca fascicularis (crab-eating macaque) /// mcf04510 // Focal adhesion - Macaca fascicularis (crab-eating macaque) /// mcf05203 // Viral carcinogenesis - Macaca fascicularis (crab-eating macaque) /// mcf04530 // Tight junction - Macaca fascicularis (crab-eating macaque) /// mcf04670 // Leukocyte transendothelial migration - Macaca fascicularis …
LOC102142039	-43.2613
SPDYA	-43.0979	UniProtKB	G1KIS1, U3J5V4, G1PZP9, M3X1C4, F7D1L3, H0Z4Z2, F1MBL9, G3TLJ3, H0W0B6, F6Y7M2, A0A096P0B0, F7BD77, W5QE48, F7D1M0, H0XYK1, J9P8P8, G1LEU3, H2RBQ6, G1TX87, K7G858, G1N0Y1, F1SEF9, F6Y2Y6, H2P6L5, E1C1Y3, U3K9G7, Q5MJ70, G1RZF2, I3N4M5	0007049 // cell cycle (GO_REF:0000037 [IEA] UniProtKB-KW:KW-0131) /// 0007140 // male meiosis (GO_REF:0000024 [ISS] UniProtKB:Q5IBH7) /// 0006470 // protein dephosphorylation (GO_REF:0000003 [IEA] EC:3.1.3.16) /// 0008284 // positive regulation of cell proliferation (PMID:11980914 [IDA]) /// 0000082 // G1/S transition of mitotic cell cycle (PMID:11980914 [IDA]) /// 0006974 // response to DNA dama…	0005634 // nucleus (GO_REF:0000037 [IEA] UniProtKB-KW:KW-0539) /// 0005634 // nucleus (PMID:11980914 [IDA]) /// 0005634 // nucleus (GO_REF:0000039 [IEA] UniProtKB-SubCell:SL-0191) /// 0005634 // nucleus (GO_REF:0000019 [IEA] Ensembl:ENSP00000335628)	0019901 // protein kinase binding (PMID:12839962 [IPI] UniProtKB:P24941) /// 0016787 // hydrolase activity (GO_REF:0000002 [IEA] InterPro:IPR004843|InterPro:IPR006186) /// 0019901 // protein kinase binding (PMID:11980914 [IPI] UniProtKB:P24941) /// 0004721 // phosphoprotein phosphatase activity (GO_REF:0000003 [IEA] EC:3.1.3.16) /// 0019901 // protein kinase binding (GO_REF:0000019 [IEA] Ensembl:…	Uncharacterized protein	Ensembl	/// mcf04114 // Oocyte meiosis - Macaca fascicularis (crab-eating macaque) /// mcf04914 // Progesterone-mediated oocyte maturation - Macaca fascicularis (crab-eating macaque)
LOC101926721	-43.0468
LOC102122813	-43.0408
SH3TC2	-43.0408	UniProtKB	W5P4B7, U3I4Y8, G1PFL5, H0VS55, I3MP54, R4GH35, M3YS66, G1KWU5, A0A096MN31, H2QRR4, K7FL37, G1LG40, E2RNT0, M3W8P8, F6V483, F6YFT3, F6TQW1, H0X9E6, H2PH07, U3K2G3, H0YPT9, E1BIV4, G3QVN7, G1MWJ3, F7FY34, F7FT10, G3ULG3, J9P1I3, G1TYP1, Q8TF17, G3WDE2, I3LSQ9	0032287 // peripheral nervous system myelin maintenance (GO_REF:0000019 [IEA] Ensembl:ENSMUSP00000055094) /// 1901184 // regulation of ERBB signaling pathway (GO_REF:0000019 [IEA] Ensembl:ENSMUSP00000055094) /// 0033157 // regulation of intracellular protein transport (GO_REF:0000019 [IEA] Ensembl:ENSMUSP00000055094) /// 0022011 // myelination in peripheral nervous system (GO_REF:0000019 [IEA] En…	0005886 // plasma membrane (GO_REF:0000019 [IEA] Ensembl:ENSMUSP00000055094) /// 0031410 // cytoplasmic vesicle (GO_REF:0000019 [IEA] Ensembl:ENSMUSP00000055094) /// 0055037 // recycling endosome (GO_REF:0000019 [IEA] Ensembl:ENSMUSP00000055094)		Uncharacterized protein	Ensembl
N4BP3	-42.8741	UniProtKB	K7GJY2, F1S3E1, I3N9U1, W5P7Z7, O15049, Q5ZLT3, A0A096NAF0, E1C2M1, H2PHJ4, H0WUX8, G1LIW5, E2QZ04, M3XNU8, H0W9Y9, F7GB08, H9F7A2, E1BLB8, M3X8L2, F6WBA5, H0ZY26, G1PE52, H2R543, G1MY75, G3WS80, U3IT14, G3SMV8, U3K293, F6YCP0, G3QCR8, F7IML6		0016020 // membrane (GO_REF:0000037 [IEA] UniProtKB-KW:KW-0472) /// 0031410 // cytoplasmic vesicle (GO_REF:0000019 [IEA] Ensembl:ENSMUSP00000001080) /// 0031410 // cytoplasmic vesicle (GO_REF:0000037 [IEA] UniProtKB-KW:KW-0968) /// 0030659 // cytoplasmic vesicle membrane (GO_REF:0000039 [IEA] UniProtKB-SubCell:SL-0089)		Uncharacterized protein	Ensembl
LOC102132383	-42.8296
PRLR	-42.7954	UniProtKB	H2PFB5, U3IH70, I7FI71, E7BKJ5, E2QZG0, F8QYV4, H2PFB6, F7BUH2, C7T4W9, Q865V4, K7GKV2, H6UJ60, M3WAA8, G3STI6, F7HIV1, G3W3I2, Q6QDA0, G3W3I3, F7BTT9, H0WIP2, H9GEG9, Q28235, E2JDB1, S5TFK4, E5KXH8, Q28172, A5HDY5, D6MLG9, Q6I6F7, U3JHD0, A0A076N3S4, F1N4H8, I3MBN1, P14787, O46561, A0FKN7, H0YUR7, D9IWB8, Q6JTA8, F6Z164, B3GDH0, C7T4Y9, B4XS43, G3QE51, Q90374, B4XS42, M3YUK6, F7BC29, G1RWK9, G1N…	0038161 // prolactin signaling pathway (GO_REF:0000019 [IEA] Ensembl:ENSMUSP00000122219) /// 0007566 // embryo implantation (PMID:9009200 [TAS]) /// 0007171 // activation of transmembrane receptor protein tyrosine kinase activity (GO_REF:0000019 [IEA] Ensembl:ENSP00000482954) /// 0060749 // mammary gland alveolus development (GO_REF:0000019 [IEA] Ensembl:ENSMUSP00000122219) /// 0007166 // cell su…	0005886 // plasma membrane (Reactome:REACT_116060 [TAS]) /// 0005622 // intracellular (GO_REF:0000019 [IEA] Ensembl:ENSMUSP00000122219) /// 0005886 // plasma membrane (Reactome:REACT_115844 [TAS]) /// 0016020 // membrane (GO_REF:0000037 [IEA] UniProtKB-KW:KW-0472) /// 0005886 // plasma membrane (Reactome:REACT_111076 [TAS]) /// 0005576 // extracellular region (GO_REF:0000039 [IEA] UniProtKB-SubCe…	0042978 // ornithine decarboxylase activator activity (PMID:10585417 [NAS]) /// 0017046 // peptide hormone binding (PMID:10890569 [IDA]) /// 0017046 // peptide hormone binding (GO_REF:0000019 [IEA] Ensembl:ENSP00000482954) /// 0042803 // protein homodimerization activity (PMID:10585417 [NAS]) /// 0046872 // metal ion binding (GO_REF:0000037 [IEA] UniProtKB-KW:KW-0479) /// 0004925 // prolactin rec…	Prolactin receptor	InterPro	/// mcf04151 // PI3K-Akt signaling pathway - Macaca fascicularis (crab-eating macaque) /// mcf04080 // Neuroactive ligand-receptor interaction - Macaca fascicularis (crab-eating macaque) /// mcf04060 // Cytokine-cytokine receptor interaction - Macaca fascicularis (crab-eating macaque) /// mcf04630 // Jak-STAT signaling pathway - Macaca fascicularis (crab-eating macaque) /// mcf04917 // Prolactin …
LAMA5	-42.4885	UniProtKB	H2P2I4, K7AZ03, F7BXV9, F1MC13, V8NVR9, M3WNQ3, G3WN31, H9FE36, M3Y8Y0, H0VEZ0, G1N210, K7B8T5, H9FE89, G1NT27, U3IS46, G1TI64, A0A0D9RTE3, F7HK14, I3N8F5, F7HQI4, H3AL54, U3K7L1, K7F7N9, W5PVM5, U6D4E5, H0WHJ4, O15230, A0A096NNC4, K7D2I3, F6VAN4, F7GGL1, I3MWP1	0045995 // regulation of embryonic development (GO_REF:0000002 [IEA] InterPro:IPR009254) /// 0001658 // branching involved in ureteric bud morphogenesis (GO_REF:0000019 [IEA] Ensembl:ENSMUSP00000015791) /// 0034446 // substrate adhesion-dependent cell spreading (PMID:16236823 [IDA]) /// 0090002 // establishment of protein localization to plasma membrane (GO_REF:0000019 [IEA] Ensembl:ENSMUSP000000…	0005634 // nucleus (GO_REF:0000019 [IEA] Ensembl:ENSP00000252999) /// 0005604 // basement membrane (GO_REF:0000019 [IEA] Ensembl:ENSP00000252999) /// 0005576 // extracellular region (Reactome:REACT_169139 [TAS]) /// 0070062 // extracellular vesicular exosome (PMID:19199708 [IDA]) /// 0031012 // extracellular matrix (GO_REF:0000019 [IEA] Ensembl:ENSP00000252999) /// 0005605 // basal lamina (PMID:1…	0005102 // receptor binding (GO_REF:0000002 [IEA] InterPro:IPR009254) /// 0005198 // structural molecule activity (PMID:11821406 [IC] GO:0007010) /// 0005178 // integrin binding (GO_REF:0000019 [IEA] Ensembl:ENSP00000252999) /// 0005178 // integrin binding (PMID:11821406 [IDA])	Uncharacterized protein	Ensembl	/// mcf05200 // Pathways in cancer - Macaca fascicularis (crab-eating macaque) /// mcf04151 // PI3K-Akt signaling pathway - Macaca fascicularis (crab-eating macaque) /// mcf04510 // Focal adhesion - Macaca fascicularis (crab-eating macaque) /// mcf05146 // Amoebiasis - Macaca fascicularis (crab-eating macaque) /// mcf05145 // Toxoplasmosis - Macaca fascicularis (crab-eating macaque) /// mcf04512 …
LOC102137845	-42.2048
LOC101867021	-42.1836								/// mcf01100 // Metabolic pathways - Macaca fascicularis (crab-eating macaque) /// mcf00564 // Glycerophospholipid metabolism - Macaca fascicularis (crab-eating macaque) /// mcf04070 // Phosphatidylinositol signaling system - Macaca fascicularis (crab-eating macaque)
SGSM1	-42.1548	UniProtKB	Q2NKQ1		0005794 // Golgi apparatus (GO_REF:0000039 [IEA] UniProtKB-SubCell:SL-0132) /// 0005794 // Golgi apparatus (GO_REF:0000037 [IEA] UniProtKB-KW:KW-0333)	0005515 // protein binding (PMID:25416956 [IPI] UniProtKB:Q12798) /// 0005515 // protein binding (PMID:25416956 [IPI] UniProtKB:O15182) /// 0005515 // protein binding (PMID:25416956 [IPI] UniProtKB:P41208)	Small G protein signaling modulator 1	IntAct
LOC102138120	-41.9262
[truncated: 5,031 more rows]
