# Supplementary material for: RNA sequencing of kidney and liver transcriptome obtained from wild cynomolgus macaque (Macaca fascicularis) originating from Peninsular Malaysia
Source: BMC Res Notes. 2018 Dec 22;11:923. doi: 10.1186/s13104-018-4014-1 (PMC6303865; doi:10.1186/s13104-018-4014-1)
Supplement: Supplementary file 4 — Additional file 4. Tissue-specific genes (sorted from highest to lowest Normalised mean expression value). A list of tissue-specific genes generated from a Venn diagram comparison of expressed genes (normalised expression value > 1) in kidney, liver, lymph node, spleen, and thymus tissues. [file 13104_2018_4014_MOESM4_ESM.xlsx]

## Sheet: Kidney
Additional file 4: Tissue-specific genes (sorted from highest to lowest Normalised mean expression value)
Kidney TSG	Normalised Mean Expression Value
MIOX	248.14
AQP2	189.17
CDH16	116.61
TMEM174	95.82
LGALS2	94.97
LOC102146732	50.29
LOC102145070	45.86
LOC102124942	39.93
LOC102142417	28.11
PDZD3	26.91
AQP6	25.01
LOC102131325	24.47
LOC102127368	24.47
LOC102122530	22.04
NAT8	21.87
RNF186	20.84
AMN	18.64
DDN	18.43
SLC22A11	18.31
TMEM139	17.56
LOC102130935	16.67
LHX1	16.46
LOC102121585	15.47
LOC102131369	15.26
C19H19orf77	13.87
MISP	13.75
LOC102131894	13.34
LOC102139222	12.84
C12H2orf54	12.47
LOC102123182	10.48
LOC102121719	9.17
LOC102123323	8.98
LOC102146417	7.05
LOC102134643	7.04
ACY3	6.83
SSTR3	6.73
RHPN1	6.67
LOC102131032	6.21
LOC102127644	6.08
LOC102137047	5.76
LOC102144112	5.66
SLN	5.62
LOC102142957	5.31
C8H8orf22	5.14
LOC102143589	5.05
SLC34A3	4.92
HMX2	4.82
LOC102141284	4.78
LOC102140635	4.75
LOC102132536	4.67
LOC102121932	4.66
LOC102139548	4.54
RAC3	4.44
OXGR1	4.42
VPS37D	4.31
LOC102133964	4.24
LOC102115955	4.17
UCN3	4.11
LOC102131727	4.01
CLCNKA	3.96
LOC102122203	3.91
LOC101865563	3.88
LOC102117458	3.83
RIPPLY1	3.82
AGTR2	3.79
FOXD2	3.7
HOXB5	3.69
LOC101865158	3.65
LOC102133796	3.55
HOXB8	3.52
LOC102146836	3.5
LOC102143903	3.48
LOC102134232	3.41
LOC102115365	3.38
LOC102115205	3.35
LOC102142757	3.27
MSLNL	3.26
LOC101925364	3.22
POU3F3	3.2
LOC102135182	3.2
LOC102138055	3.13
C1H1orf210	3.01
C1H1orf233	2.99
CASC10	2.98
LOC102116901	2.92
LOC102133380	2.92
LOC102131893	2.83
LOC102130641	2.76
LOC102117262	2.73
LOC102119945	2.72
CLDN19	2.7
LOC102143704	2.69
LOC102131164	2.65
FXYD4	2.64
FOXC2	2.52
HOXD11	2.49
LOC102121413	2.41
LOC102128180	2.4
LOC102135465	2.39
LOC102127410	2.36
HOXD1	2.33
LOC102133982	2.31
LOC101865333	2.3
FOXJ1	2.29
LOC102123389	2.29
LOC102138891	2.28
LOC102134618	2.23
LOC102115826	2.22
DEFB110	2.2
C20H16orf11	2.2
LOC102136321	2.16
LOC102123986	2.16
LOC102124663	2.14
LOC102142374	2.12
C14H11orf91	2.09
LOC102140843	2.07
NAT14	2.06
LOC102133606	2.06
LOC102134723	2.04
LOC102123438	2.03
LOC102125074	2.02
LOC102115980	2.01
LOC102125575	2
LOC102132115	2
ZCCHC16	2
TRNAE-CUC_5	1.98
LOC102141028	1.97
LOC102129556	1.96
LOC102145293	1.95
LOC102122663	1.94
LOC102130546	1.94
LOC102127875	1.93
LOC102135515	1.93
NAT8L	1.92
LOC102122024	1.88
LOC102147186	1.88
LOC102132635	1.85
LOC102131176	1.81
NPHS1	1.8
LOC102144281	1.8
HOXA11	1.8
LOC102121746	1.8
FAM69B	1.78
LOC102115542	1.78
LOC102128046	1.78
LOC102119986	1.76
LOC102131254	1.75
LOC102126219	1.75
LOC102128964	1.73
LOC102118473	1.71
FBXL21	1.71
LOC102146967	1.71
LOC102116585	1.7
LOC102124500	1.7
VWA7	1.7
LOC102123538	1.69
LOC102146259	1.69
LOC102117396	1.66
LOC102131791	1.66
LOC102115107	1.65
LOC102120907	1.65
LOC102124386	1.64
LOC102126523	1.64
LOC102143274	1.63
LOC102126227	1.61
LOC102115488	1.6
LOC102122911	1.6
GPR20	1.59
LOC102127739	1.59
LOC102144064	1.59
LOC102122347	1.58
LOC102126596	1.58
LOC102140460	1.57
UPK2	1.56
PCSK1N	1.56
EN2	1.55
LOC102117379	1.54
LOC102145234	1.53
LOC102125439	1.53
LOC102121527	1.52
LOC102135596	1.52
LOC102115363	1.52
LOC102123966	1.51
LOC102128427	1.51
LOC102128574	1.51
LOC102140901	1.51
LOC102143799	1.51
CCL27	1.5
LOC102122491	1.5
CCDC89	1.5
LOC102121628	1.5
LOC102144309	1.5
C14H11orf94	1.48
LOC102130415	1.48
LOC102139257	1.47
LOC102129788	1.47
LOC102124307	1.45
PLA2G3	1.45
CALCB	1.44
LOC102127007	1.43
C20H16orf93	1.42
LOC102141788	1.42
LOC102137725	1.41
ULBP2	1.4
HRCT1	1.39
KRBOX1	1.38
LOC102121764	1.38
LOC102143535	1.37
TMEM215	1.36
DACH1	1.35
GAL3ST3	1.35
LOC102127397	1.32
LOC102145914	1.31
LOC102133250	1.31
LOC102145412	1.3
LOC102127976	1.3
LOC102120980	1.3
LOC102125006	1.3
LOC102125911	1.3
LOC102146758	1.3
LOC102126799	1.3
LOC102129732	1.28
LOC102142359	1.28
C15H9orf116	1.26
LOC102119762	1.25
TMEM74B	1.25
LOC102147261	1.24
LOC102145762	1.23
SLC52A3	1.23
LOC102130927	1.23
LOC102128696	1.23
LOC102137825	1.23
LOC102115050	1.22
LOC102133917	1.22
SNAI1	1.22
LOC102128267	1.22
LOC102138190	1.22
LOC102131994	1.21
LOC102115403	1.21
LOC102127758	1.2
LOC102128609	1.2
LOC102126558	1.19
LOC102124197	1.19
LOC102140700	1.19
CER1	1.18
LOC102144613	1.18
SLC4A3	1.18
LOC102116008	1.17
NMB	1.16
LOC102133063	1.16
METRN	1.16
LOC102135826	1.15
LOC102129599	1.15
RPRML	1.15
LOC102131800	1.14
LOC102139308	1.14
LOC102118934	1.14
CKM	1.14
CLDN17	1.13
LOC102129560	1.13
LOC102137914	1.13
LOC102123890	1.13
LOC102147166	1.12
LOC102121329	1.12
LOC102127613	1.12
LOC102133595	1.12
LOC102143642	1.12
LOC102116313	1.11
LOC102135802	1.11
LOC102129026	1.1
LOC102117617	1.1
LOC102130398	1.1
LOC102140268	1.1
LOC102118817	1.09
LOC102123586	1.09
LOC102127866	1.09
LOC102127095	1.09
LOC102127572	1.09
LOC102132966	1.09
LOC102134924	1.09
LOC102130374	1.08
HAPLN4	1.08
LOC101866739	1.07
LOC102132022	1.07
TRNAE-UUC_4	1.06
C16H17orf97	1.06
EFNA4	1.06
LOC102119522	1.06
LOC102136017	1.06
BLID	1.05
LOC102135982	1.05
LOC102121030	1.04
LOC102129344	1.04
LOC102116220	1.03
LOC102122097	1.03
LOC102123242	1.03
LOC102125024	1.03
LOC102144973	1.03
LOC102116372	1.03
LOC102143270	1.03
LOC102143939	1.03
LOC102141994	1.02
LOC102131195	1.02
HOXB9	1.01
LOC102116223	1.01
LOC102137060	1.01
LOC102141228	1.01
LOC102124384	1.01
ADAMTSL5	1
LOC102140440	1

## Sheet: Liver
Liver TSG	Normalised Mean Expression Value
APCS	2194.33
APOA2	672.78
LOC102121341	343.75
SAA4	310.15
HAMP	261.56
APOA5	222.36
HFE2	175.26
APOA4	156.88
LOC102127692	152.09
SERPINA7	140.15
LOC102130567	132.54
LOC102117865	122.74
LOC102116896	121.06
APOC3	106.96
LOC102129994	73.44
LOC102139014	65.76
LOC102132452	60.19
LOC102129967	50.11
ASGR1	49.78
GDF2	46.78
PPP1R3G	38.45
HGFAC	27.25
LOC102139374	23.31
CFHR3	22.01
LOC102144788	21.63
C8G	20.01
LOC102118627	20
LOC102124855	19.66
LOC102140079	19.21
LOC102142801	18.57
LOC102137613	16.66
LOC102135110	14.89
LOC102131001	14.31
URAD	14.3
LOC102143277	14.12
INHBE	12.21
LOC102127278	11.67
LECT2	11.47
LOC102123295	10.6
LOC102124958	10.15
LOC102115517	9.76
LOC102142537	9.69
LOC102144626	9.07
LOC102133107	8.95
LOC102140106	8.57
LOC102139326	8.16
LOC102125418	7.92
FNDC4	7.32
LOC102132476	7.14
LOC102138614	7.04
FOXA2	6.89
LOC102133817	6.84
LOC102127900	6.67
SPINK1	6.6
LOC102137958	6.24
LOC102131625	6.2
LOC102135684	5.94
LOC102126850	5.91
GPR150	5.48
LOC102126568	5.22
HAND2	5.02
LOC102140551	4.84
PRAP1	4.61
SRCRB4D	4.53
RTP3	4.43
LRAT	4.41
TRPM5	4.4
LOC102144987	4.37
LOC102120066	4.36
LOC102139013	4.22
LOC102123703	3.94
THPO	3.87
C7H15orf62	3.73
DIO3	3.43
CHST5	3.27
C2CD4A	3.04
LOC102145071	3.03
LOC102140694	2.98
LOC102131197	2.72
LOC102139458	2.42
NR0B2	2.36
LOC102147277	2.35
LOC102127001	2.29
LOC102134963	2.24
KRT6A	2.19
LOC102118825	2.17
ENHO	2.13
LOC102139718	2.12
LOC102123941	2.12
LOC102143219	2.05
LOC102136865	1.87
FXYD1	1.82
LGALS4	1.81
NOTUM	1.76
DCTN5	1.76
LOC102146853	1.75
C9H10orf25	1.69
LOC102119200	1.63
LOC102144808	1.57
LOC102139912	1.57
LOC102119776	1.56
LOC102116844	1.51
LOC102137214	1.51
LOC102135045	1.45
LOC102132229	1.45
LOC102135528	1.33
LOC102136721	1.33
LOC102132032	1.33
LOC102139722	1.33
LOC102133069	1.33
LOC102145452	1.33
LOC102127212	1.32
LOC102142555	1.32
LOC101925119	1.28
LOC102123706	1.27
LOC102128561	1.27
LOC102117183	1.27
LOC102119944	1.27
LOC102135266	1.27
LOC102141709	1.27
LOC102120849	1.27
LOC102146530	1.27
LOC102115166	1.26
LOC102123683	1.26
LOC102128417	1.26
LOC102144072	1.26
ZNF497	1.21
LOC102137296	1.21
LOC102122022	1.21
TRNAG-CCC_7	1.15
LOC102141475	1.15
RND2	1.15
LOC102122678	1.15
LOC102120143	1.15
LOC102123127	1.15
LOC102132128	1.15
LOC102145468	1.15
LOC102130852	1.14
CASP16	1.09
LOC102130048	1.09
LOC102123362	1.09
LOC102135693	1.09
LOC102138784	1.09
LOC102119894	1.08
LOC102135937	1.03
LOC102141334	1.03
LOC102146593	1.03
SPATA2L	1.03
LOC102135905	1.03
LOC102144905	1.03
LOC102119551	1.03
LOC102125116	1.03
LOC102138589	1.03
LOC102139410	1.02

## Sheet: Lymph Node
Lymph Node TSG	Normalised Mean Expression Value
CCL20	13.75
SHOX2	12.57
SFRP5	9.21
CCL22	8.09
MEOX1	6.89
TBX1	6.34
LOC102116444	5.86
IL6	5.13
DEFA1B	5
EPX	4.93
LOC102119206	4.78
SIGLEC15	4.74
LOC102147143	4.62
FOXF1	4.49
LOC102135863	4.48
PADI6	3.84
TMEM40	3.78
LOC102139395	3.71
SPINK8	3.68
TNNT3	3.61
CDX1	3.57
LOC102126256	3.54
CD1B	3.54
LOC102122912	3.53
LOC102146813	3.53
LOC102115708	3.52
PNLIPRP2	3.51
LOC102116064	3.49
LOC102124615	3.47
ALX3	3.43
LOC102129181	3.41
LOC102122812	3.38
LOC102141781	3.37
LOC102115399	3.36
CNTN2	3.3
LOC102130686	3.3
LOC102125628	3.23
ELSPBP1	3.2
LOC102125275	3.19
LOC102129701	3.15
LOC102145683	3.14
LOC102122729	3.14
LOC102123029	3.11
LOC102136625	3.09
CCL18	3.06
LOC102117638	3.05
LOC102142483	3.04
PNLIP	3.02
LOC102133516	3.01
LOC102127255	3.01
LOC102140444	3
LOC102137438	2.99
LOC102125092	2.99
CACNG7	2.98
LOC102136185	2.98
LOC101866717	2.98
LOC102139422	2.98
LOC102136366	2.97
LOC102118178	2.96
LOC102140871	2.96
LOC102134472	2.96
LOC102140556	2.94
CPT1C	2.91
LOC102118806	2.9
LOC102140633	2.9
OPRK1	2.9
LOC102126210	2.9
LOC102120940	2.89
CCL17	2.89
LOC102130732	2.89
LOC102119162	2.88
LOC102120060	2.88
GPR179	2.87
LOC102123728	2.87
LOC102116521	2.86
LOC102132130	2.86
LOC102142855	2.85
LOC102123049	2.85
LOC102117614	2.85
LOC102138320	2.83
DAZL	2.82
DUOX2	2.82
LOC102127105	2.81
LOC102130666	2.8
DHRS7C	2.8
LOC102142450	2.8
LOC102119184	2.78
WNT10A	2.76
LOC102117625	2.76
ZP2	2.76
LOC102143627	2.75
LOC102143171	2.75
CIDEA	2.75
LOC102115626	2.74
LOC102135129	2.74
C14H11orf40	2.72
LOC102120971	2.7
LOC102141801	2.7
LOC102131508	2.7
LOC102147016	2.69
LOC102131214	2.68
LOC102121458	2.66
LOC102123391	2.66
LOC102115227	2.65
NTS	2.64
LOC102127953	2.64
DMRT3	2.64
LOC102127802	2.63
NR2E1	2.63
NLRP5	2.63
FNDC9	2.63
CUZD1	2.63
LOC102129516	2.62
LOC102138872	2.62
LOC102135999	2.61
LOC102145808	2.6
LOC102135371	2.59
LOC102114789	2.59
LOC102125454	2.59
LOC102136078	2.59
LOC102143033	2.58
RAET1E	2.57
PLA2G4D	2.57
LOC102130221	2.56
LOC102145086	2.56
LOC102123293	2.55
NBPF4	2.55
LOC101866944	2.54
SYNDIG1L	2.54
LOC102137266	2.54
LOC102133340	2.54
LOC102128695	2.54
LOC102123714	2.54
LOC102116172	2.54
LOC102138639	2.53
LOC102116126	2.53
LOC102124223	2.53
LOC102127395	2.53
LOC101925972	2.52
LOC102120131	2.52
LOC102145606	2.52
LOC102132331	2.52
LOC102130838	2.52
LOC102136943	2.51
LOC102133271	2.51
LOC102141247	2.51
C3H7orf57	2.5
LOC102138166	2.49
LOC102120358	2.49
IRG1	2.49
LACTBL1	2.48
ZNF488	2.48
LOC102133221	2.48
LOC102144184	2.48
LOC102134729	2.48
DCST1	2.47
LOC102143181	2.47
LOC102121900	2.47
LOC102124051	2.46
LOC102123681	2.46
LOC102140833	2.45
PATE2	2.45
LOC102143401	2.44
LOC102132962	2.44
LOC102146473	2.44
LOC102119225	2.44
LOC102133229	2.44
LOC102126119	2.44
LOC102140525	2.44
LOC102141585	2.44
LOC102132154	2.43
LOC102147230	2.43
LOC102142502	2.41
LOC102120352	2.41
LOC102135179	2.41
LOC102136412	2.41
LOC101865988	2.4
LOC102119368	2.4
LOC102146155	2.4
LOC102129139	2.4
LOC102127296	2.4
FOXN4	2.4
LOC102131897	2.39
LOC102115982	2.39
LOC102139131	2.39
LOC102131724	2.39
LOC101866025	2.38
LOC102134436	2.38
LOC102127664	2.38
CTSG	2.38
KCNH4	2.37
LOC102134320	2.37
LOC102123022	2.36
LOC102123346	2.36
LOC102126207	2.36
GIF	2.36
MRAP	2.36
LOC102125580	2.36
TBC1D3G	2.35
LOC102145939	2.35
CNGA4	2.35
LOC102127075	2.34
LOC102124305	2.34
LOC102129414	2.33
LOC102147108	2.33
LOC102120314	2.33
LOC102142719	2.33
LOC102128162	2.33
LOC102117266	2.33
RP1L1	2.32
AKR1B10	2.31
LOC101926386	2.31
LOC102117498	2.31
LOC102147102	2.3
CCR8	2.3
OPRL1	2.3
LOC102133328	2.3
LOC102118996	2.29
LOC102133344	2.29
LOC101926363	2.29
LOC102121171	2.29
LOC102147258	2.29
LOC102140086	2.28
LOC102134387	2.28
LOC102133067	2.28
LOC102125347	2.28
LOC102147217	2.28
CABP5	2.28
WNT2B	2.27
PRSS54	2.27
LOC102140614	2.26
C16H17orf78	2.26
LOC102124242	2.26
LOC102118303	2.26
LOC102121486	2.26
LOC102124956	2.25
ODF1	2.25
LOC102145481	2.25
LOC102133779	2.25
SPINK13	2.25
LOC102123493	2.24
LOC102127519	2.24
LOC102145025	2.23
MTNR1B	2.23
LOC102128789	2.23
LOC102144875	2.23
LOC102139339	2.23
LOC102134249	2.23
LOC102123351	2.23
SLC30A3	2.23
LOC102132014	2.22
LOC102145538	2.22
LOC102136284	2.22
LHX9	2.22
LOC102117301	2.22
LOC102131948	2.21
LOC102140060	2.21
LOC102120700	2.21
MEX3B	2.21
LOC102117602	2.21
LOC102115472	2.21
LOC102137040	2.2
LOC102121450	2.2
LOC102124968	2.2
LOC102141856	2.2
SLC6A7	2.2
LOC102116407	2.2
LOC102118931	2.2
LOC102139584	2.2
FCER1A	2.19
LIPJ	2.19
LOC102127542	2.19
LOC102119980	2.18
SLC29A4	2.18
LOC102124104	2.18
LOC102135794	2.18
ANKK1	2.18
LOC102117612	2.18
LOC102124632	2.18
LOC102130740	2.17
LOC102133311	2.17
LOC102122254	2.17
LOC102146031	2.17
SYT12	2.17
LOC102138561	2.17
LOC102142697	2.16
LOC102120689	2.16
C10H22orf42	2.16
LOC102141299	2.16
LOC102140713	2.15
LOC102134984	2.15
TBX4	2.15
LOC102140264	2.15
LOC102136213	2.14
LOC102146428	2.14
UCP1	2.14
LOC102126530	2.14
LOC102133010	2.13
LOC102120471	2.13
GSDMB	2.13
LOC102123531	2.13
LOC102128531	2.13
GOLGA8CP	2.13
LOC102118547	2.13
LOC102138507	2.13
LOC102146037	2.12
NDP	2.12
KCNV2	2.12
LOC102145003	2.12
LOC102131562	2.12
FAM83A	2.12
LOC102147080	2.11
LOC102117607	2.11
LOC102121393	2.11
LOC102130739	2.11
LOC102118771	2.1
LOC102141063	2.1
LOC102132967	2.1
SYCE1	2.1
PROX2	2.1
LOC102141173	2.1
LOC102129140	2.1
C9H10orf99	2.1
LOC102124011	2.09
DCST2	2.09
GLYATL3	2.09
LRRC15	2.09
LOC102130473	2.09
C19H19orf45	2.09
LOC102118821	2.09
LOC102129614	2.09
LOC102129923	2.09
LOC102118954	2.09
LOC102132444	2.08
PRAMEF17	2.08
LOC102121810	2.08
LOC102145247	2.08
SHISA8	2.07
LOC102123341	2.07
LOC102122615	2.07
LRRC43	2.07
LOC102146868	2.07
LOC102133687	2.07
LOC102145585	2.07
ANKRD1	2.07
LOC102131389	2.07
C15H9orf170	2.07
LOC102122752	2.06
LRTM1	2.06
IL9R	2.06
LOC102146620	2.06
CD70	2.06
FIGLA	2.06
LOC102129103	2.06
LOC102127700	2.06
LOC102131124	2.06
LOC102119796	2.06
CES4A	2.05
ANKRD60	2.05
LOC102118807	2.05
LOC102128958	2.05
LOC102144057	2.05
LOC102120082	2.04
LOC102131023	2.04
ART1	2.04
LOC102137313	2.04
SLC2A7	2.04
LOC102137391	2.03
LOC102123769	2.03
LOC102127823	2.03
LOC102136836	2.03
LOC102129722	2.03
C13H2orf74	2.03
LOC102137618	2.03
LOC102126437	2.03
LOC102116565	2.02
LOC102121290	2.02
LOC102125705	2.02
TSPAN19	2.02
LOC102116289	2.02
LOC102137472	2.02
C13H2orf78	2.02
IBSP	2.02
TRIM17	2.02
DEFB119	2.02
LOC102131646	2.02
LOC102138979	2.02
LOC102122525	2.02
LOC102120960	2.02
TMEM155	2.02
LOC102141458	2.01
ATP4A	2.01
LOC102132126	2.01
GPC2	2.01
LOC102129356	2.01
NPAS1	2.01
LOC102115161	2
LOC102123809	2
AHSP	2
FAM221B	2
LOC102119249	2
TSGA13	1.99
LOC102141186	1.99
LOC102134389	1.99
LOC102140475	1.99
LOC102140030	1.99
LOC102131626	1.99
LOC102134202	1.98
LOC102134499	1.98
LOC102118113	1.98
LOC102131258	1.98
LOC102141708	1.98
LOC102136034	1.98
LOC102122774	1.98
LOC102125660	1.98
LOC102126439	1.98
LOC102125409	1.98
LOC102130879	1.98
NMUR2	1.97
LOC102122913	1.97
LOC102140953	1.97
FIBCD1	1.97
LOC102126096	1.97
LOC102144918	1.97
LOC102142758	1.97
LOC102122331	1.96
ADPRHL1	1.96
LOC102117635	1.96
MORN3	1.96
LOC102140438	1.96
LOC102123080	1.95
LOC102115463	1.95
LOC102130637	1.95
ASTL	1.95
LOC102138033	1.95
LOC102117933	1.95
LOC102141953	1.95
MS4A10	1.95
LOC102116834	1.95
LOC102123495	1.95
LOC102121266	1.95
LOC102126022	1.95
LOC102130726	1.95
LOC102126488	1.95
LOC102145328	1.95
LOC102129766	1.94
LOC102121639	1.94
LOC102130016	1.94
LOC102145446	1.94
LOC102116661	1.94
LOC102129141	1.94
MOG	1.94
C14H11orf34	1.94
LOC102145482	1.93
LOC102124288	1.93
LOC102129987	1.93
LOC102115504	1.93
PSMA8	1.93
LOC102136897	1.93
LOC102140291	1.93
TTLL8	1.93
RAB9B	1.92
LOC102127922	1.92
LOC102134534	1.92
LOC102120739	1.92
LOC102135196	1.92
LOC102140613	1.92
TMEM212	1.91
LOC102142665	1.91
LOC102139956	1.91
LOC102131377	1.91
CDCP2	1.91
LOC102123833	1.91
MRGPRD	1.91
LOC102116391	1.91
LOC102131100	1.91
LOC102140317	1.91
ZIC4	1.91
LOC102115555	1.91
LOC102146089	1.91
KRT2	1.9
CLEC4F	1.9
LOC102119616	1.9
LOC102125188	1.9
LOC102144378	1.89
LOC102128578	1.89
LOC102126998	1.89
LOC102118705	1.89
LOC102130227	1.89
LOC102139164	1.89
LOC102134124	1.88
LOC102126672	1.88
LOC102122432	1.88
LOC102128158	1.88
LOC102138818	1.88
LOC102128748	1.88
LOC102137099	1.88
LOC102143821	1.88
DEFA4	1.87
LOC102131138	1.87
LOC102145467	1.87
LOC102117265	1.87
LOC102143854	1.87
LOC102128707	1.87
KIRREL2	1.87
LOC102121269	1.87
LOC102143383	1.87
PDC	1.87
PRAM1	1.87
LOC102117341	1.87
LOC102141341	1.87
LOC102124507	1.87
TUSC5	1.86
ISM2	1.86
LOC102124367	1.86
LOC102132350	1.86
TMPRSS11B	1.86
KRT79	1.86
LOC102123073	1.86
LOC102132573	1.86
LOC102130720	1.85
LOC102139262	1.85
MEPE	1.85
LOC102140838	1.85
KRT73	1.85
LOC102142780	1.85
LOC102131795	1.85
MMP27	1.85
LOC102119491	1.84
LOC102133004	1.84
IFNL3	1.84
LOC102140117	1.84
LOC102137245	1.84
LOC102115238	1.84
LOC102129328	1.84
LOC102125083	1.84
SAP25	1.84
GAL3ST2	1.84
LOC102143671	1.84
LOC102144365	1.84
LOC102119277	1.83
LOC102146429	1.83
C11H12orf54	1.83
LOC102118438	1.83
GPRC5D	1.83
LOC102120628	1.83
LOC102124559	1.83
LOC102125912	1.83
LOC102135674	1.83
LOC102140533	1.83
LOC102145676	1.83
LOC102132735	1.83
LOC102117287	1.83
LOC102121698	1.83
LOC102125707	1.83
LOC102140524	1.83
LOC102124819	1.83
LOC102119115	1.82
LOC102135731	1.82
GABRA6	1.82
LOC102118667	1.82
LOC102117011	1.82
LOC102130193	1.82
ZNF628	1.81
FAM19A3	1.81
LOC102128300	1.81
LOC102142316	1.81
SPATA3	1.81
LOC102138288	1.81
LOC102143232	1.81
LOC102142921	1.8
LOC102116613	1.8
LOC102137165	1.8
LOC102139899	1.8
LOC102118518	1.8
LOC102127127	1.8
LOC102146109	1.8
LOC102124193	1.8
LOC102123147	1.8
BRSK1	1.8
C19H19orf81	1.8
LOC102121817	1.8
LOC102131867	1.8
LOC102119276	1.8
LOC102138143	1.8
LOC102126006	1.8
LOC102126546	1.8
LOC102129558	1.8
LOC102143245	1.8
LOC102122487	1.79
TMEM35	1.79
LOC102116021	1.79
LOC102144393	1.79
GABRQ	1.79
LOC102141248	1.79
LOC102142542	1.79
NXF2	1.79
LOC102114819	1.78
LOC102118583	1.78
LOC102121691	1.78
GPR26	1.78
LOC102134715	1.78
LOC102140997	1.78
LOC102126885	1.78
LOC102141778	1.78
LOC102120613	1.78
LOC102140958	1.78
LOC102121337	1.78
LOC102130533	1.77
LOC102118038	1.77
LOC102138844	1.77
LOC102143069	1.77
LOC102115089	1.77
LOC102119793	1.77
LOC102147175	1.77
FAM92B	1.76
LOC102120865	1.76
LCTL	1.76
LOC102119012	1.76
LOC102123037	1.76
LOC102129900	1.76
KLK14	1.76
LOC102139278	1.76
LOC102140746	1.76
ETV4	1.76
PRL	1.76
LOC102139413	1.76
LOC101926422	1.76
LOC101925497	1.75
LOC102136452	1.75
LOC102126461	1.75
LOC102132801	1.75
LIPF	1.75
LOC102117644	1.75
TRIML2	1.75
LOC102136890	1.75
GRXCR2	1.75
LOC102128157	1.74
LOC102123912	1.74
LOC102133159	1.74
C4H6orf183	1.74
LOC102140904	1.74
LOC102137747	1.74
LOC101925867	1.73
LOC102138421	1.73
LOC102122802	1.73
LOC102117841	1.73
LOC102119812	1.73
LOC102120170	1.73
LOC102135756	1.73
LOC102144965	1.73
TTYH1	1.73
LOC102133897	1.73
NCR3	1.73
LOC102142881	1.72
LOC102137312	1.72
RSPH10B2	1.72
LOC102128961	1.72
LOC102129472	1.72
LOC102144369	1.72
ATP1B4	1.72
LOC102139529	1.72
MSMB	1.72
LOC102126395	1.72
LOC102136085	1.72
LOC102145224	1.72
LOC102146480	1.72
METTL21C	1.72
LOC102132985	1.72
LOC102133156	1.72
METTL11B	1.72
KLK13	1.72
LOC102143909	1.71
LOC102137876	1.71
LOC102131376	1.71
LOC102135883	1.71
LOC102136552	1.71
LOC102132474	1.7
NXPH4	1.7
LOC102115743	1.7
LOC102144347	1.7
LOC102129772	1.7
LOC102114958	1.7
LOC102116593	1.7
LOC102135734	1.7
LOC102140732	1.7
LOC102147018	1.7
LOC102117537	1.7
LOC102121149	1.7
LOC102129603	1.7
LOC102119651	1.7
TMEM221	1.7
HIPK4	1.7
LOC102129245	1.7
LOC102136340	1.69
LOC102116106	1.69
LOC102146341	1.69
C7H15orf26	1.69
P2RX6	1.69
LOC102144268	1.69
LOC102135201	1.69
PATE4	1.69
LOC102132131	1.69
LOC102133916	1.69
LOC102131330	1.68
LOC102117148	1.68
LOC102120733	1.68
LOC102125429	1.68
LOC102131647	1.68
LOC102118848	1.68
LOC102127594	1.68
LOC102131101	1.68
NUTM1	1.68
LOC102146534	1.68
OSR2	1.68
LOC102124962	1.68
LOC102133047	1.68
LOC102145535	1.68
ARSH	1.68
LOC102134622	1.68
LOC102124234	1.67
LOC102146641	1.67
LOC102124979	1.67
LOC102131556	1.67
LOC102126900	1.67
LOC102140677	1.67
LOC102142707	1.67
FAM132B	1.67
LOC102138318	1.66
RNF112	1.66
LOC102144917	1.66
LOC102131259	1.66
LOC102116531	1.66
LOC102133015	1.66
LOC102135125	1.66
PSD	1.66
CCDC28B	1.65
LOC102142427	1.65
LOC102142229	1.65
LOC102139662	1.65
LOC102144032	1.65
PITX2	1.65
LOC102143019	1.65
PGLYRP3	1.65
LOC102130719	1.65
LOC102144544	1.65
LOC102145940	1.65
LOC102130979	1.65
HOXA13	1.65
LOC102129348	1.65
LOC102138459	1.64
LOC102116624	1.64
LOC102132555	1.64
LOC102146613	1.64
TBC1D21	1.64
LOC102142201	1.64
DOK7	1.64
LOC102116726	1.64
LOC102125685	1.64
LOC102132271	1.64
TSGA10IP	1.63
GPR85	1.63
LOC102141336	1.63
GPX5	1.63
LOC102131942	1.63
LOC102132828	1.63
LOC102126165	1.63
LOC102118448	1.63
LOC102130050	1.62
LOC102119105	1.62
LOC102129387	1.62
LOC102118041	1.62
LOC102137209	1.62
LOC102120235	1.62
LOC102118756	1.61
LOC102142028	1.61
LOC102142475	1.61
LOC102146867	1.61
LOC102124539	1.61
LOC102139664	1.61
LOC102139807	1.61
USP29	1.61
FAM183A	1.61
LOC102125899	1.61
LOC102131767	1.61
LOC102126968	1.61
LOC102136764	1.61
LOC102122027	1.61
LOC102141932	1.61
LOC102118775	1.61
LRFN1	1.61
LOC102138014	1.61
LOC102133376	1.61
LOC102132384	1.61
LOC102124085	1.61
LOC102124650	1.61
LOC102132833	1.61
LOC102138008	1.61
LOC102117397	1.61
LOC102122283	1.61
LOC102122492	1.61
LOC102126875	1.61
LOC102120409	1.6
BTBD19	1.6
LOC102131358	1.6
LOC102129671	1.6
LOC102140796	1.6
RAB36	1.6
LOC102130820	1.6
C19H19orf18	1.6
LOC102117355	1.6
LOC102121865	1.6
LOC101925183	1.6
LOC102140784	1.6
LOC102130646	1.6
MS4A2	1.6
LOC102124480	1.6
LOC102135909	1.6
LOC102142019	1.59
LOC102146609	1.59
LOC102125961	1.59
LOC102126608	1.58
LOC102134015	1.58
LOC102128140	1.58
DBH	1.58
LOC102115449	1.58
LOC102127828	1.58
LOC102129294	1.58
LOC102133618	1.58
OPTC	1.58
LOC102124893	1.58
LOC102128558	1.58
LOC102131348	1.58
LOC102131814	1.58
LOC102134408	1.57
LOC102122472	1.57
LOC102132269	1.57
LOC102118499	1.57
LOC102118133	1.57
LOC102130492	1.57
LOC102132532	1.57
LOC102139195	1.57
NCR2	1.57
GLRA4	1.57
LOC102126744	1.57
LOC102143853	1.57
LOC102117917	1.57
LOC101867437	1.57
GP5	1.57
LOC102145654	1.57
LOC102118930	1.57
FOXR1	1.57
HTR3E	1.57
LOC102126051	1.56
ANKRD66	1.56
ARR3	1.56
LOC102121025	1.56
LOC102126905	1.56
LOC102143284	1.56
KRT20	1.56
LOC102135511	1.56
LOC102137487	1.56
CLC	1.56
LOC102132732	1.56
LOC101867029	1.55
LOC102117926	1.55
LOC102137284	1.55
LOC102118013	1.55
LOC102121882	1.55
NANOS2	1.55
GPX6	1.55
LOC101925104	1.55
LOC102138803	1.55
LOC102121385	1.55
LOC102126601	1.55
ARL13A	1.55
LOC102120763	1.55
LOC102123781	1.55
LOC102128319	1.55
LOC102138903	1.55
OSM	1.54
LOC102115149	1.54
LOC102137616	1.54
ZAR1L	1.54
LOC102142000	1.54
LOC102145423	1.54
SPRED3	1.54
LOC102134920	1.54
EPS8L3	1.54
LOC102136266	1.54
LOC102133674	1.54
LOC102129210	1.53
LOC102139961	1.53
LOC102115028	1.53
LOC102135029	1.53
LOC102139605	1.53
LOC102130299	1.53
HTR1D	1.53
LOC102123959	1.53
LOC102129168	1.53
KCNS2	1.53
LOC102142333	1.53
LOC102131516	1.53
LOC102132683	1.53
C1H1orf189	1.53
LOC102120331	1.53
LOC102128308	1.53
LOC102115633	1.53
LOC102123473	1.53
LOC102128793	1.53
LOC102145340	1.53
LOC102131025	1.53
LOC102125760	1.53
LOC102137544	1.53
LOC102146889	1.53
LOC102117554	1.53
LOC102123816	1.53
LOC102124988	1.53
LOC102134242	1.53
LOC102134184	1.52
LOC102119262	1.52
LOC102122010	1.52
LOC102136296	1.52
C5H4orf26	1.52
GJA3	1.52
LOC101867162	1.52
LOC102116101	1.52
LOC102117672	1.52
LOC102120160	1.52
LOC102137604	1.52
LOC102121982	1.52
LOC102133357	1.52
LOC102141026	1.52
LOC102132812	1.52
LOC102143384	1.52
PRSS36	1.51
LOC102123451	1.51
LOC102135874	1.51
ZNF735	1.51
LOC102126445	1.51
LOC102140271	1.51
KRT77	1.51
TPRX1	1.51
LOC102134502	1.51
LOC102135369	1.51
LOC102140846	1.51
POU1F1	1.51
LOC102136999	1.5
LOC102122469	1.5
TMEM160	1.5
RAB33A	1.5
LOC102116633	1.5
LOC102132207	1.5
LOC102125808	1.5
LOC102143268	1.5
LOC102146872	1.5
LRRC71	1.5
LOC102135914	1.5
LOC102122180	1.5
PRDM12	1.5
LOC102121442	1.5
LOC102119837	1.5
LOC102126881	1.5
OTOP2	1.5
LOC102124145	1.5
LOC102125032	1.5
ADAM11	1.5
LOC102142083	1.5
LOC102121952	1.5
LOC102130624	1.5
LOC102136309	1.5
LOC102127975	1.49
LOC102117813	1.49
LOC102135873	1.49
LOC102117474	1.49
LOC102118588	1.49
LOC102138862	1.49
DEFB123	1.49
LOC102118331	1.49
LOC102122019	1.49
LOC102116723	1.49
LOC102117986	1.49
LOC102120489	1.49
LOC102134139	1.49
LOC102139845	1.49
FAM131B	1.49
LOC102116226	1.49
LOC102120102	1.49
LOC102125814	1.49
LOC102138081	1.49
LOC102128778	1.49
LOC102144352	1.49
LOC101866939	1.49
LOC102116681	1.49
LOC102140759	1.49
LOC102134997	1.48
LOC102116103	1.48
MLC1	1.48
CCDC105	1.48
FAM181A	1.48
KLK5	1.48
LOC102120564	1.48
NKX2-2	1.48
IL36A	1.48
LOC101867386	1.48
LOC102135231	1.47
LOC102137429	1.47
LOC102144193	1.47
LOC102146756	1.47
TNNI1	1.47
LOC102133940	1.47
LOC102120905	1.47
LOC101926718	1.47
LOC102126010	1.47
LOC102125441	1.47
LOC102129351	1.47
LOC102142684	1.47
BTBD18	1.46
LOC102125135	1.46
LOC102141931	1.46
LOC102134543	1.46
LOC102136947	1.46
LOC102119654	1.46
LOC102123927	1.46
LOC102144125	1.46
LOC102121420	1.46
LOC102122951	1.46
LOC102136442	1.46
LOC102132507	1.46
LOC102119576	1.46
SNX22	1.46
LOC102134172	1.46
LOC102116152	1.46
LOC102129532	1.46
LOC102133439	1.46
LOC102134747	1.46
LOC102119154	1.46
LOC102119514	1.46
JPH4	1.46
C3H7orf76	1.45
LOC102133464	1.45
LOC102120802	1.45
LOC102136222	1.45
ZNF556	1.45
LOC102132826	1.45
RPTN	1.45
LOC102138813	1.45
SPO11	1.45
CATSPER4	1.45
LOC102130189	1.45
LOC102145788	1.45
C2H3orf35	1.45
LOC102122040	1.45
LOC102137929	1.45
CDH24	1.44
LOC102132538	1.44
TIMP4	1.44
LOC102135104	1.44
LOC102145872	1.44
LOC102116760	1.44
LOC102130449	1.44
LOC102135962	1.44
PROKR2	1.44
LOC102123772	1.43
DKKL1	1.43
LOC102118766	1.43
LOC102139451	1.43
KCNA1	1.43
LOC102123350	1.43
LOC102133985	1.43
LOC102141958	1.43
LOC102145062	1.43
LOC102119309	1.43
LOC102125864	1.43
LOC102132520	1.43
LOC102114815	1.43
SERPINB13	1.43
LOC102134375	1.43
LOC102141691	1.43
LOC102129834	1.43
LOC102136997	1.42
LOC102139776	1.42
GIP	1.42
LOC102117576	1.42
LOC102123112	1.42
NPM2	1.42
FBXO24	1.42
LOC102117251	1.42
LOC102119747	1.42
LOC102128060	1.42
LOC102141081	1.42
LOC102142903	1.42
LOC102141529	1.42
LOC102125967	1.42
LOC102134978	1.42
SPON2	1.42
LOC102135991	1.42
LOC102136747	1.42
LOC101925395	1.42
LOC102121962	1.42
LOC102134689	1.42
LOC102138749	1.42
BPIFB6	1.42
LOC102124112	1.42
LOC102143348	1.42
LOC102125510	1.42
LOC102115139	1.41
LOC102144933	1.41
LOC102121743	1.41
LOC102127365	1.41
SPDYE4	1.41
LOC102146303	1.41
LOC101865626	1.41
LOC102130542	1.41
LOC102145259	1.41
LOC102125618	1.41
LOC102138428	1.41
AADACL3	1.41
LOC102136971	1.41
LOC102143807	1.41
LOC102146030	1.41
LOC102144208	1.41
LOC102117507	1.41
LOC102146588	1.41
ACRBP	1.4
LOC102133965	1.4
LOC102142953	1.4
LOC102124834	1.4
LOC102125679	1.4
LOC102140728	1.4
LOC101926559	1.4
LOC102135633	1.4
LOC102142432	1.4
LOC102126164	1.4
LOC102115900	1.4
LOC102127807	1.4
LOC102128963	1.4
LOC102142463	1.4
LOC102130192	1.39
LOC102135836	1.39
LOC102143114	1.39
DMRTC2	1.39
PLAC9	1.39
CPXM1	1.39
LOC102116575	1.39
LOC102119378	1.39
LOC102119958	1.39
LOC102130234	1.39
LOC102122413	1.39
LOC102138472	1.39
LOC102144797	1.39
LOC102124839	1.39
LOC102126641	1.39
LOC102131339	1.39
LOC102146103	1.39
GPR162	1.38
LOC102142293	1.38
LOC102115702	1.38
LOC102139383	1.38
LOC102116752	1.38
LOC102130097	1.38
LOC102130295	1.38
LOC102133720	1.38
LOC102134879	1.38
LOC102123723	1.38
LOC102129230	1.38
LOC102129379	1.38
LOC102144640	1.38
LOC102137255	1.38
LOC102118873	1.38
LOC102124086	1.38
SMIM18	1.38
TAF7L	1.38
LOC102144925	1.38
LOC101926046	1.38
LOC102118942	1.38
LOC102146551	1.38
YJEFN3	1.38
TRIM46	1.38
IL1F10	1.38
LOC102131449	1.38
LOC102135540	1.38
C1H1orf110	1.38
LOC102124448	1.38
LOC102114974	1.38
LOC102118658	1.38
LOC102137605	1.38
LOC102125443	1.37
LOC102141326	1.37
PROKR1	1.37
KLHL35	1.37
LOC102131292	1.37
LOC102118313	1.37
LOC102128830	1.37
LOC102132308	1.37
LOC102121208	1.37
LOC102127437	1.37
LOC102127877	1.37
LOC102135573	1.37
LOC102122906	1.37
LOC102140946	1.36
LOC102126656	1.36
LOC102122185	1.36
LOC102136532	1.36
LOC102129787	1.36
LOC102129808	1.36
TRIM15	1.36
ST20	1.36
MSX2	1.36
NANOGNB	1.36
PODNL1	1.36
HTR3C	1.36
LOC102116414	1.36
LOC102119299	1.36
LOC102120768	1.36
LOC102128352	1.36
LOC102130889	1.36
LOC102135439	1.36
LOC102145874	1.36
GUCA1A	1.36
LOC102122431	1.36
LOC102133286	1.35
LOC102130079	1.35
LOC102125069	1.35
LOC102131856	1.35
LOC102135072	1.35
LOC102139362	1.35
LOC102140723	1.35
WFDC6	1.35
LOC102133862	1.35
LOC102140381	1.35
LOC102142049	1.35
LOC102146084	1.35
LOC102127224	1.35
ITGB1BP2	1.34
LOC102129276	1.34
LOC102117373	1.34
LOC102126479	1.34
LOC102138379	1.34
MYL2	1.34
LOC102125974	1.34
LOC102132263	1.34
LOC102140939	1.34
LOC102142551	1.34
RBPJL	1.34
LOC102129124	1.34
APCDD1L	1.34
LOC102115604	1.34
LOC102120386	1.34
LOC102120668	1.34
LOC102139984	1.34
LOC102132692	1.34
LOC102140690	1.34
LRRC23	1.34
TCEB3C	1.34
LOC102116358	1.34
LOC102142037	1.34
TBR1	1.34
LOC102143424	1.34
LOC102127414	1.34
LOC102140306	1.34
LOC102133930	1.34
LOC102142102	1.34
LOC102131021	1.34
LOC102122042	1.34
LOC102137418	1.34
LOC102144823	1.34
LOC102129628	1.33
GJC2	1.33
LOC102125594	1.33
LOC102135322	1.33
LOC102134519	1.33
LOC102138600	1.33
LOC102145704	1.33
LOC102140143	1.33
LOC102142228	1.33
LOC102134676	1.33
LOC102140441	1.33
LOC102145735	1.33
LOC102124895	1.33
LOC102117334	1.32
LOC102142657	1.32
LOC102120579	1.32
SURF6	1.32
LOC102122885	1.32
LOC102141755	1.32
CELSR3	1.32
LOC102137762	1.32
LOC102141218	1.32
LOC102137875	1.32
LTB4R2	1.32
LOC102115751	1.31
GATA1	1.31
LOC102128403	1.31
LOC102134798	1.31
LOC101866160	1.31
LOC102131742	1.31
LOC102136465	1.31
LOC102117559	1.31
LOC102119476	1.31
LOC102126604	1.31
LOC102130705	1.31
LOC102140184	1.31
LOC102126295	1.31
LOC102117989	1.31
LOC102127284	1.31
LOC102134396	1.31
LOC102118230	1.31
ANHX	1.31
LOC101867374	1.31
CCDC179	1.31
CLEC12B	1.31
PKMYT1	1.31
ASB17	1.31
SLC25A41	1.31
DEFB116	1.3
LOC102140149	1.3
LOC102137988	1.3
LOC102147182	1.3
KRT76	1.3
LOC102135342	1.3
LYZL4	1.3
LOC101866519	1.3
LOC102139228	1.3
LOC102125151	1.3
LOC102142465	1.3
LOC102144747	1.3
LOC102123575	1.3
LOC102141886	1.3
LOC102118456	1.3
LOC102116379	1.3
LOC102117133	1.3
LOC102119550	1.3
LOC102123091	1.3
VSX1	1.3
LOC102116830	1.3
LOC102129969	1.3
LOC102131722	1.3
LOC102139061	1.3
LOC102115723	1.29
LOC102142799	1.29
LOC102135284	1.29
LOC102119996	1.29
LOC102133564	1.29
LOC102127425	1.29
LOC102119794	1.29
CTRL	1.29
BSPH1	1.29
LOC102121291	1.29
LOC102128856	1.29
LOC102132645	1.29
LOC102141968	1.28
LOC102122932	1.28
LOC102146333	1.28
LOC102123861	1.28
TEPP	1.28
LOC102136539	1.28
LOC101866426	1.28
LOC102118156	1.28
LOC102121108	1.28
LOC102122429	1.28
LOC102122661	1.28
LOC102143121	1.28
LOC102146524	1.28
OPALIN	1.28
LOC102133794	1.28
LOC102137135	1.28
LOC102141161	1.28
LOC102125481	1.28
LOC102125343	1.28
LOC102125261	1.27
LOC102132475	1.27
NYAP1	1.27
LOC102125385	1.27
LOC102136525	1.27
LOC102140920	1.27
LRRC46	1.27
LOC102141969	1.27
LOC102129225	1.27
LOC102131461	1.27
LOC102137690	1.27
LOC102146942	1.27
LOC102115538	1.27
LOC102117581	1.27
LOC102132083	1.27
LOC102133141	1.27
LOC102136136	1.27
LOC102123664	1.27
LOC102127840	1.27
LOC102143540	1.27
LOC102115370	1.27
LOC102119639	1.27
LOC102140689	1.27
LOC102115810	1.27
LOC102124689	1.27
LOC102132676	1.27
LOC102139302	1.27
TAGLN3	1.27
LOC102138314	1.27
LOC102118368	1.27
LOC102132570	1.27
LOC102121695	1.27
LOC102133647	1.27
LOC102143805	1.27
LOC102115200	1.27
LOC102123215	1.27
LOC102127151	1.27
LOC102129908	1.27
LOC102131310	1.27
LOC102133832	1.27
LOC102135984	1.27
BPIFA1	1.27
HSD3B1	1.27
LOC102147187	1.27
LOC102126956	1.26
LOC102133874	1.26
DPPA2	1.26
LOC102119769	1.26
LOC102115413	1.26
LOC102131270	1.26
LOC102138598	1.26
LOC102141083	1.26
LOC101864787	1.26
LOC102143848	1.26
LOC102115276	1.26
LOC102125127	1.26
LOC102140491	1.26
NUDT10	1.25
SLC16A13	1.25
LOC102121658	1.25
LOC102123687	1.25
C16H17orf112	1.25
LOC102127996	1.25
LOC102138011	1.25
LOC102120012	1.25
LOC102134508	1.25
LOC102123285	1.25
LOC102144512	1.25
KLF17	1.25
LOC102136668	1.25
LOC102138079	1.25
LOC102143148	1.25
LOC102135553	1.24
LOC102132259	1.24
LOC102146913	1.24
LOC102116929	1.24
LOC102131060	1.24
LOC102135249	1.24
LOC102142088	1.24
APOBEC1	1.24
LOC102133178	1.24
LOC102142837	1.24
SLITRK3	1.24
LOC102141734	1.24
LOC102115521	1.24
LOC102120842	1.24
LOC102137764	1.24
LOC102142612	1.24
LOC102139914	1.23
LOC102132377	1.23
LOC102145502	1.23
LOC102134466	1.23
LOC102122494	1.23
LOC102125909	1.23
LOC102128335	1.23
LOC102132234	1.23
LOC102146674	1.23
LOC102139276	1.23
LOC102117002	1.23
LOC102134634	1.23
C15H9orf131	1.23
LOC102117393	1.23
NEUROD4	1.23
ALOX15B	1.23
LOC102124445	1.23
LOC102125181	1.23
LOC102142577	1.23
LOC102120176	1.23
LOC102131127	1.23
LOC102117362	1.23
LOC102118975	1.23
LOC102134746	1.23
LOC102144783	1.23
LOC102128199	1.23
LOC102138890	1.23
LOC102141547	1.23
LOC102134888	1.23
LOC102136967	1.23
RHOXF2	1.23
LOC102131658	1.23
LOC102129413	1.23
LOC102145545	1.23
T	1.23
CSN1S1	1.23
LOC102136884	1.23
LOC102146896	1.23
LOC102146912	1.23
LOC102128365	1.23
LOC102143669	1.23
LOC102130249	1.22
CILP2	1.22
LOC102145223	1.22
LOC102122081	1.22
LOC102121180	1.22
LOC102136998	1.22
LOC102147149	1.22
LOC102122907	1.22
LOC102142341	1.22
LOC102120829	1.22
LOC102119592	1.22
LOC102121364	1.22
LOC102145101	1.22
PINLYP	1.22
LOC102126420	1.22
LOC102135946	1.22
LOC102137589	1.22
LOC102137699	1.22
LOC102145534	1.22
TRIM64	1.22
POU4F1	1.21
LOC102146962	1.21
LOC102121419	1.21
LOC102141227	1.21
LOC102121381	1.21
LOC102145362	1.21
LOC102119740	1.21
LOC102132245	1.21
LOC102138930	1.21
LZTS1	1.21
NLGN3	1.21
CHRND	1.21
LOC102127830	1.21
LOC102144793	1.21
LOC102126735	1.21
KRT82	1.21
LOC102122253	1.21
LOC102125993	1.21
LOC102133081	1.21
LOC102117973	1.21
LOC102136138	1.21
LOC102138097	1.2
LOC102115873	1.2
LOC102118080	1.2
LOC102122195	1.2
LOC102133643	1.2
SPINK14	1.2
LOC102123725	1.2
DYDC2	1.2
LOC102133128	1.2
LOC102139069	1.2
LOC102120851	1.2
LOC102121943	1.2
LOC102125048	1.2
LOC102125049	1.2
LOC102133100	1.2
LOC102135033	1.2
LOC102137062	1.2
LOC102144884	1.2
LOC102146561	1.2
ZNF679	1.2
LOC102124089	1.2
LOC102134318	1.2
LOC102136288	1.2
LOC102122848	1.2
TNFRSF18	1.2
LOC102145383	1.2
LOC102120670	1.19
LOC101866231	1.19
GOT1L1	1.19
LOC102125719	1.19
LOC102127567	1.19
LOC102132304	1.19
LOC102142413	1.19
RGR	1.19
LOC102134601	1.19
LOC102131881	1.19
LOC102140334	1.19
LOC102144828	1.19
FGF6	1.19
LOC102123948	1.19
LOC102133513	1.19
SCRT2	1.19
LOC102135136	1.19
LOC102115116	1.19
LOC102130553	1.19
TAC3	1.19
LOC102115464	1.19
LOC102115634	1.19
LOC102127032	1.19
LOC102146834	1.19
LOC102118753	1.19
LOC102125544	1.19
LOC102138426	1.19
LOC102147147	1.19
NHLH1	1.19
LOC102124390	1.19
LOC102126982	1.19
LOC102131933	1.19
LOC102132112	1.19
LOC102136123	1.19
LOC102137180	1.19
LOC102142716	1.19
LOC102133283	1.19
LOC102121595	1.19
LOC102139062	1.19
LOC102140803	1.19
LOC102145121	1.19
LOC102132817	1.18
LOC102118419	1.18
LOC102134350	1.18
LOC102134605	1.18
LOC102134247	1.18
MLN	1.18
TULP1	1.18
LOC102135604	1.18
LOC102127238	1.18
LOC102128840	1.18
LOC102132197	1.18
TEX38	1.18
CASP14	1.18
LOC102126696	1.18
LOC102129031	1.18
LOC102142914	1.18
LOC102137222	1.18
LOC102129592	1.18
LOC102134135	1.17
LOC102140802	1.17
LOC102116134	1.17
LOC102122255	1.17
LOC102141601	1.17
LOC102144460	1.17
GHRL	1.17
LOC102144861	1.17
DISP2	1.17
LOC102118168	1.17
LOC102122006	1.17
LOC102122178	1.17
LOC102122262	1.17
LOC102123144	1.17
LOC102136186	1.17
C7H14orf178	1.17
FGF23	1.17
LOC101866303	1.17
LOC102115773	1.17
LOC102123559	1.17
LOC102130882	1.17
LOC102135522	1.17
LOC102142118	1.17
LOC102124247	1.17
LOC102126218	1.17
LOC102122130	1.17
LOC102146565	1.17
LOC102133165	1.16
DYNAP	1.16
LOC102139091	1.16
SPINK4	1.16
LOC102120614	1.16
LOC102114941	1.16
LOC102129083	1.16
LOC102144156	1.16
KRT39	1.16
LOC102131966	1.16
LOC102134105	1.16
LOC102140467	1.16
OTX2	1.16
LOC102129270	1.16
LOC102134287	1.16
LOC102137680	1.16
GALP	1.16
LOC102136716	1.16
LOC102138144	1.16
LOC102120822	1.15
LOC102131823	1.15
LOC102135752	1.15
LOC102119786	1.15
LOC102121160	1.15
LOC102123294	1.15
LOC102124960	1.15
LOC102127285	1.15
LOC102134896	1.15
LOC102135389	1.15
LOC102140752	1.15
OPN1LW	1.15
LOC102130982	1.15
LOC102139757	1.15
LOC102140660	1.15
LOC102120134	1.15
LOC102142578	1.15
CCDC27	1.15
LOC102132708	1.15
LOC102135608	1.15
LOC102144953	1.15
LOC102146474	1.15
LOC102146727	1.15
LOC102134883	1.15
LOC102141230	1.15
C3H7orf61	1.15
LOC102122352	1.15
LOC102135402	1.15
LUZP4	1.15
LOC102120563	1.15
SLC26A10	1.15
DRAXIN	1.15
LOC102119166	1.15
LOC102134733	1.15
LOC102140540	1.15
LOC102142667	1.15
LOC102144135	1.15
LOC102124150	1.15
LOC102130984	1.15
LOC102138023	1.15
LOC102142415	1.15
LOC102146516	1.15
LOC102130312	1.15
LOC102131026	1.15
LOC102141266	1.15
LOC102131444	1.15
LOC102136351	1.14
LOC102125703	1.14
LOC102126969	1.14
LOC102124493	1.14
GJC3	1.14
LOC102120959	1.14
LOC102121895	1.14
LOC102131398	1.14
LOC102139542	1.14
LOC102114904	1.14
LOC102116141	1.14
LOC102119291	1.14
LOC102119801	1.14
LOC102134448	1.14
PRSS27	1.14
TRIM77	1.14
C10H22orf26	1.14
LOC102146448	1.14
LOC102124515	1.14
LOC102125793	1.14
LOC102126992	1.14
LOC102130165	1.14
LOC102133201	1.14
LOC102137395	1.14
LOC102145920	1.14
MMP13	1.14
WFDC9	1.14
LOC102131359	1.14
LOC102132596	1.14
TNP2	1.14
LOC102129479	1.13
LOC102128895	1.13
LOC102133075	1.13
LOC102116997	1.13
AVPR1B	1.13
FABP12	1.13
LOC102115134	1.13
LOC102118868	1.13
LOC102128502	1.13
LOC102135378	1.13
CCDC42	1.13
LOC102115321	1.13
LOC102119895	1.13
LOC102132026	1.13
LOC102140653	1.13
LOC102144247	1.13
LOC102135712	1.13
LOC102139728	1.13
PIANP	1.13
LOC102123316	1.13
LOC102129011	1.13
LOC102133486	1.13
LOC102135157	1.13
MDFI	1.12
LOC102121352	1.12
LOC102114998	1.12
LOC102122646	1.12
LOC102128438	1.12
LOC102131345	1.12
LOC102134598	1.12
LOC102134625	1.12
LOC102145333	1.12
LOC102117188	1.12
APOBEC4	1.12
GJB6	1.12
DUSP13	1.12
LOC102122417	1.12
LOC102130345	1.12
LOC102134322	1.12
LOC102146047	1.12
CEACAM19	1.12
LOC102123345	1.12
LOC102128387	1.12
LOC102138331	1.12
LOC102141338	1.12
SERPINB3	1.12
BPIFA3	1.12
LOC102146819	1.12
LOC102116700	1.12
CMA1	1.12
LOC102129191	1.12
IL25	1.12
LOC102141393	1.12
LOC102130100	1.12
LOC102130354	1.12
LOC102134476	1.12
LOC102141263	1.12
LOC102139993	1.12
LOC102142388	1.12
CXHXorf66	1.11
LOC101926217	1.11
LOC102130466	1.11
B3GNT6	1.11
LOC102120201	1.11
LOC102135048	1.11
LOC102145184	1.11
LOC102145708	1.11
LOC102140187	1.11
LOC102131022	1.11
GIMD1	1.11
ISL1	1.11
LOC102118974	1.11
LOC102130995	1.11
LOC102116910	1.11
LOC102120939	1.11
LOC102126648	1.11
LOC102141712	1.11
LOC102142922	1.11
MYOZ1	1.11
LOC102121629	1.11
LOC102126021	1.11
LOC102133180	1.11
LOC101925296	1.11
LOC102115842	1.11
LOC102118879	1.11
LOC102125487	1.11
LOC102127882	1.11
LOC102133819	1.11
LOC102137948	1.11
LOC102144959	1.11
LOC102145820	1.11
LOC102139813	1.1
HES4	1.1
THEG	1.1
LOC102118291	1.1
LOC102127611	1.1
LOC102139693	1.1
GPHB5	1.1
INCA1	1.1
LOC102120566	1.1
LOC102124324	1.1
LOC102128181	1.1
LOC102134916	1.1
LOC102140064	1.1
LOC102143146	1.1
LOC102114991	1.1
LOC102127764	1.1
LOC102135862	1.1
ROPN1L	1.1
LOC102132146	1.1
LOC102133950	1.1
LOC102126126	1.09
LOC102125641	1.09
LOC102124405	1.09
LOC102131457	1.09
LOC102135817	1.09
LOC102133052	1.09
LOC102138263	1.09
ABRA	1.09
LOC102129930	1.09
LOC102138268	1.09
RAD51AP2	1.09
LOC102128178	1.09
LOC102131332	1.09
LOC102136253	1.09
MATN1	1.09
LOC102122023	1.09
LOC102122633	1.09
LOC102114847	1.09
LOC102116534	1.09
LOC102118973	1.09
LOC102119977	1.09
LOC102118358	1.09
LOC102137817	1.08
LOC102142767	1.08
LOC102143814	1.08
LOC102125458	1.08
LOC102127408	1.08
LOC102129197	1.08
LOC102142876	1.08
LOC102118401	1.08
LOC102122904	1.08
GKN1	1.08
LOC102123505	1.08
LOC102126741	1.08
LOC102139191	1.08
LOC102141463	1.08
LOC102141614	1.08
LOC102147274	1.08
SPATA32	1.08
LOC102121919	1.08
LOC102141930	1.08
LOC102142805	1.08
MANSC4	1.08
LOC102115615	1.08
C19H19orf35	1.08
KCNA7	1.08
LOC102131836	1.08
LOC102143293	1.08
LOC102125030	1.08
LOC102116894	1.08
LOC102118850	1.08
LOC102120137	1.08
LOC102121917	1.08
LOC102125002	1.08
LOC102129308	1.08
LOC102131395	1.08
LOC102118795	1.08
LOC102119668	1.08
LOC102133873	1.08
LOC102121918	1.08
LOC102142035	1.07
LOC102121879	1.07
LOC102130388	1.07
LOC102136015	1.07
GRK1	1.07
LOC102116611	1.07
LOC102128058	1.07
LOC102129090	1.07
UCP3	1.07
LOC102119305	1.07
LOC102136579	1.07
LOC102137134	1.07
LOC102140738	1.07
LOC102143115	1.07
LOC102142216	1.07
TRIM60	1.07
LOC102119568	1.07
LOC102125066	1.07
LOC102117381	1.07
LOC102124996	1.07
LOC102130055	1.07
LOC102133838	1.06
LOC102124707	1.06
LOC102139865	1.06
LRTM2	1.06
LOC102123153	1.06
LOC102133634	1.06
CST11	1.06
LOC102122480	1.06
LOC102144170	1.06
DEFB121	1.06
LOC102123746	1.06
LOC102136193	1.06
LOC102139168	1.06
LOC102124096	1.06
ARGFX	1.06
LOC102127610	1.06
LOC102143417	1.06
SGCA	1.06
LOC102118391	1.06
LOC101925200	1.06
LOC102119074	1.06
LOC102124672	1.06
LOC102140269	1.06
LOC102125280	1.05
LOC102131656	1.05
PUSL1	1.05
LOC102127696	1.05
LOC102136982	1.05
LOC102138127	1.05
LOC102142045	1.05
MMP17	1.05
CHRM5	1.05
LOC102121814	1.05
LOC102129063	1.05
C16H17orf64	1.05
CA14	1.05
LOC102124711	1.05
LOC102126958	1.05
LOC102128262	1.05
LOC102129530	1.05
LOC102147275	1.05
LOC102133266	1.05
CNTD2	1.05
LOC102127088	1.05
LOC102132682	1.05
LOC102134532	1.05
LOC102136454	1.05
LOC102137729	1.05
LOC102141502	1.05
OCSTAMP	1.05
HOXC9	1.05
ANKRD34A	1.04
GPER1	1.04
LOC101925596	1.04
LOC102128144	1.04
LOC102136765	1.04
LOC102140799	1.04
LOC102145484	1.04
MANEAL	1.04
FGF16	1.04
[truncated: 157 more rows]

## Sheet: Spleen
Spleen TSG	Normalised Mean Expression Value
NKX2-3	38.72
LOC102119108	24.18
CHRM4	13.52
LOC102143263	13.28
TCF23	11.6
GDPD2	11.42
SYT8	10.1
LOC102138959	9.84
LOC102147174	8.89
LOC102120240	6.42
LOC102125504	6.24
LOC102141707	6.21
CPA1	6.03
LOC102132436	4.66
NKX3-2	4.57
PF4V1	4.25
CSTL1	4.09
LOC102134891	4.03
LOC102146426	4.01
LOC102130725	3.34
CCDC154	3.28
LOC102132695	3.23
LOC102121425	2.98
NMUR1	2.88
LOC102133799	2.83
LOC102144743	2.83
LOC102131766	2.75
LOC102141644	2.72
LOC102116144	2.71
LOC102126645	2.54
LOC102133576	2.48
S100A12	2.44
PF4	2.35
ROM1	2.3
PTGER1	2.19
HES6	2.19
LOC102115077	2.18
LOC102122581	2.18
ANXA2R	2.13
LOC102132873	2.11
LOC102123282	2.01
LOC102147076	2
LOC102132261	1.95
LOC102122408	1.94
LOC102126005	1.93
LOC102133748	1.93
LOC102114906	1.89
LOC102143370	1.86
LOC102120338	1.8
LOC102131849	1.78
TOR4A	1.77
FAM110D	1.77
SYNGR4	1.77
LOC102146324	1.76
LOC102117890	1.69
LOC102125695	1.68
LOC102141648	1.65
LOC102120151	1.63
LOC102140772	1.62
LOC102140301	1.6
LOC102119558	1.6
LOC102121196	1.59
NKX2-5	1.59
LOC102118510	1.57
LOC102124816	1.55
SDR9C7	1.54
LOC102144005	1.53
LOC102115742	1.52
LOC102140384	1.5
HCAR1	1.5
LOC102132182	1.48
LOC102118002	1.48
LOC102127704	1.47
LOC101925473	1.47
LOC102145095	1.47
LOC102142321	1.46
LOC102129827	1.41
LOC102145997	1.41
C19H19orf59	1.4
LOC102132330	1.39
C4H6orf25	1.37
LOC102120777	1.35
LOC102120761	1.34
PGC	1.33
IL12A	1.32
LRRC10B	1.32
LOC102143279	1.31
LOC102120925	1.3
LOC102120183	1.3
TMEM257	1.3
LOC101867335	1.3
GPR84	1.28
C20H16orf86	1.27
LOC102137243	1.26
LOC102145048	1.26
LOC102146939	1.26
LOC102127399	1.26
LOC102116608	1.26
LOC102139974	1.25
LOC102141923	1.25
TMEM229A	1.25
FITM1	1.25
LOC102128884	1.25
SRMS	1.24
LOC101867165	1.24
LOC102124464	1.23
LOC102117846	1.23
LOC102146968	1.21
LOC102124845	1.21
LOC102138628	1.2
LOC102129095	1.2
LOC102123960	1.19
LOC102116642	1.19
LOC102131538	1.18
VSX2	1.18
LYPD3	1.18
LOC102126316	1.18
LOC102132575	1.17
RNASE9	1.16
LOC102127074	1.16
LOC102136040	1.15
LOC101865680	1.15
LOC102133438	1.15
LOC102143280	1.14
LOC102122634	1.14
LOC102142930	1.14
CCDC24	1.14
LOC102122616	1.14
LOC102129779	1.13
KCNJ11	1.12
EDDM3A	1.12
LOC102131469	1.11
LOC102129382	1.11
LOC102146349	1.11
NUDT11	1.11
LOC102145495	1.11
GJB7	1.11
LOC102116961	1.1
LOC102133771	1.1
LOC102132920	1.1
LOC102128689	1.1
LOC102121722	1.09
TRIM51FP	1.09
LOC102117242	1.09
LOC102125736	1.08
LOC102115631	1.07
LOC102123980	1.07
LOC102142174	1.07
LOC101865886	1.07
LOC102142296	1.06
LOC102121802	1.06
LOC102142177	1.05
LOC102137622	1.05
LOC102120274	1.05
LOC102126710	1.04
LOC102128312	1.04
SBSN	1.04
LOC102127887	1.03
LOC102134129	1.02
LOC102116459	1.02
LOC102140947	1.02
LOC102133522	1.02
LOC102147190	1.02
LOC102138584	1.02
LOC102128253	1.01
LOC102137218	1.01
RFPL1	1.01
LOC102123269	1
LOC102121766	1

## Sheet: Thymus
Thymus TSG	Normalised Mean Expression Value
PRB3	1989.26
ZG16B	548.49
HTN1	76.28
CSN3	45.2
PRR4	37.51
KRT5	26.42
KRT14	26
ZNF750	20.15
CST9L	18.67
LOC102117215	15.9
CALML3	13.86
AQP5	13.11
LOC102129465	10.16
LOC102119851	8.93
LOC102126261	7.42
PGLYRP1	7.3
LOC102125649	7.24
RASSF10	6.8
PKP3	6.07
RAB26	5.9
TSTD1	5.37
MTRNR2L7	5.12
ASCL3	5
RHOV	4.87
LRRC26	4.72
KLC3	4.71
RASD2	4.62
KRT17	4.56
PLD6	4.56
SIX2	4.43
SLITRK5	4.39
PLXNB3	3.93
ISL2	3.66
LOC102119867	3.64
LRRC37A2	3.54
KRT15	3.45
LOC102142391	3.42
SFN	3.3
LOC102123020	2.84
LOC102138034	2.73
CT62	2.69
FZD9	2.67
LOC102121606	2.5
LOC102144644	2.42
LOC102138799	2.42
LOC102120107	2.39
CST6	2.38
TEX40	2.34
LOC102136368	2.21
LOC102146393	2.17
C4H6orf141	2.15
LOC102128428	2.09
SCGB3A1	2.08
LOC102139634	2.01
LOC102135567	2.01
PRR18	2
TH	1.93
LOC102139667	1.92
LOC102127469	1.91
CHML	1.89
LOC102147163	1.85
SH2D3A	1.83
LOC102130265	1.82
TRAM1L1	1.8
LOC102133162	1.77
LOC102135832	1.74
LOC102116930	1.71
LOC102136712	1.71
FBXO2	1.67
IRX6	1.65
GPR12	1.64
NANOS1	1.63
LOC102117622	1.57
LOC102140170	1.56
LOC102115260	1.56
LOC102124736	1.52
LOC102114955	1.52
LOC102146012	1.51
LOC102133245	1.5
LOC102128362	1.49
LOC102126591	1.48
LOC102142838	1.47
LOC102129466	1.47
LOC102141581	1.47
LOC102134238	1.45
GDF5	1.44
LOC102117624	1.43
SLC7A4	1.4
LOC102142299	1.38
LOC102124455	1.38
C6H5orf38	1.37
DIRAS1	1.37
LOC101866780	1.37
LOC102135966	1.35
LOC102122544	1.34
LOC102126684	1.32
LOC102115789	1.31
LOC102144563	1.31
LOC102127838	1.27
LOC102135417	1.27
LOC102145613	1.26
ZBTB42	1.25
LOC102140511	1.22
LOC102120557	1.22
HAGHL	1.21
LOC102144432	1.2
LSMEM2	1.19
LOC102145549	1.19
CCDC96	1.19
LOC102130506	1.18
LOC102119094	1.18
LOC102138412	1.18
DCAF16	1.17
LOC102136413	1.16
LOC102128633	1.16
LOC102126780	1.15
LOC102137197	1.15
L1TD1	1.13
CCDC78	1.13
LOC102133304	1.12
APLN	1.12
LOC102125860	1.11
LOC102130063	1.11
LOC102140296	1.1
LOC102131392	1.1
LOC102132697	1.1
LOC102123290	1.1
LOC102129172	1.09
LOC102136915	1.09
SYNGR3	1.09
LOC102137475	1.09
LOC102143980	1.08
SOX2	1.08
FAM171A2	1.07
LOC102129878	1.06
LOC102145645	1.06
LOC102123054	1.05
LOC102135330	1.04
LOC102127335	1.04
LOC102133066	1.04
DMWD	1.03
KIAA0754	1.02
LOC102140470	1.01
